# Supplementary material for: Morphological characters of the immature stages of Tychius (Apeltarius) amplicollis Aubé, 1850 (Coleoptera, Curculionidae, Curculioninae, Tychiini), supported by molecular and biological data, suggest that Apeltarius Desbrochers des Loges, 1873 is a new synonym of Tychius Germar, 1817
Source: Zookeys. 2026 Mar 10;1272:265–84. doi: 10.3897/zookeys.1272.183226 (PMC12997044; doi:10.3897/zookeys.1272.183226)
Supplement: XML Treatment for Tychius amplicollis [file zookeys.1272.183226-treatment1.xml]

<!DOCTYPE tp:taxon-treatment
  PUBLIC "-//TaxonX//DTD Taxonomic Treatment Publishing DTD v0 20100105//EN" "tax-treatment-NSO.dtd">
<tp:taxon-treatment xmlns:tp="http://www.plazi.org/taxpub"><tp:treatment-meta><kwd-group><label>Taxon classification</label><kwd>
              <named-content content-type="kingdom">Animalia</named-content>
            </kwd><kwd>
              <named-content content-type="order">Coleoptera</named-content>
            </kwd><kwd>
              <named-content content-type="family">Curculionidae</named-content>
            </kwd></kwd-group><mixed-citation publication-type="journal"><person-group><name><surname>Caldara</surname><given-names>Roberto</given-names></name><name><surname>Skuhrovec</surname><given-names>Jiří</given-names></name><name><surname>Casalini</surname><given-names>Roberto</given-names></name><name><surname>Kergoat</surname><given-names>Gael J.</given-names></name><name><surname>Godon</surname><given-names>Roland</given-names></name><name><surname>Haran</surname><given-names>Julien</given-names></name><name><surname>Gosik</surname><given-names>Rafał</given-names></name></person-group><article-title>Morphological characters of the immature stages of <tp:taxon-name><tp:taxon-name-part taxon-name-part-type="genus" reg="Tychius">Tychius</tp:taxon-name-part> (<tp:taxon-name-part taxon-name-part-type="subgenus" reg="Apeltarius">Apeltarius</tp:taxon-name-part>) <tp:taxon-name-part taxon-name-part-type="species" reg="amplicollis">amplicollis</tp:taxon-name-part></tp:taxon-name> Aubé, 1850 (<tp:taxon-name><tp:taxon-name-part taxon-name-part-type="order" reg="Coleoptera">Coleoptera</tp:taxon-name-part></tp:taxon-name>, <tp:taxon-name><tp:taxon-name-part taxon-name-part-type="family" reg="Curculionidae">Curculionidae</tp:taxon-name-part></tp:taxon-name>, <tp:taxon-name><tp:taxon-name-part taxon-name-part-type="subfamily" reg="Curculioninae">Curculioninae</tp:taxon-name-part></tp:taxon-name>, <tp:taxon-name><tp:taxon-name-part taxon-name-part-type="tribe" reg="Tychiini">Tychiini</tp:taxon-name-part></tp:taxon-name>), supported by molecular and biological data, suggest that <italic><tp:taxon-name><tp:taxon-name-part taxon-name-part-type="genus" reg="Apeltarius">Apeltarius</tp:taxon-name-part></tp:taxon-name></italic> Desbrochers des Loges, 1873 is a new synonym of <italic><tp:taxon-name><tp:taxon-name-part taxon-name-part-type="genus" reg="Tychius">Tychius</tp:taxon-name-part></tp:taxon-name></italic> Germar, 1817</article-title><source>Zookeys</source><day>10</day><month>03</month><year>2026</year><volume>1272</volume><fpage>265</fpage><lpage>284</lpage><pub-id pub-id-type="doi">10.3897/zookeys.1272.183226</pub-id></mixed-citation></tp:treatment-meta><tp:nomenclature><tp:taxon-name><object-id xmlns:xlink="http://www.w3.org/1999/xlink" content-type="arpha" xlink:type="simple">C60732BC-9837-5100-9B78-7553FF8C111E</object-id>
                		<tp:taxon-name-part taxon-name-part-type="genus" reg="Tychius">Tychius</tp:taxon-name-part> <tp:taxon-name-part taxon-name-part-type="species" reg="amplicollis">amplicollis</tp:taxon-name-part>
                	</tp:taxon-name><tp:taxon-authority>Aubé, 1850</tp:taxon-authority></tp:nomenclature><tp:treatment-sec sec-type="Material examined"><title>Material examined.</title><p>Mature larvae: 10 exx., pupae: 4 ♂♂ and 4 ♀♀, adults: 30 exx. from: Italy, Latium (Rome province) road Civitavecchia–Allumiere, via Terme di Traiano 329 m, <named-content xmlns:xlink="http://www.w3.org/1999/xlink" content-type="dwc:verbatimCoordinates" xlink:type="simple">42°6.855'N, 11°51.688'E</named-content>, on 16.V.2018, leg. R. Casalini &amp; E. Colonnelli; same locality 02.VI.2018, leg. R. Casalini &amp; E. Colonnelli; same locality 16.V.2020, leg. R. Casalini; same locality 20.V.2024, leg. R. Casalini. On <italic><tp:taxon-name><tp:taxon-name-part taxon-name-part-type="genus" reg="Vicia">Vicia</tp:taxon-name-part> <tp:taxon-name-part taxon-name-part-type="species" reg="macrocarpa">macrocarpa</tp:taxon-name-part></tp:taxon-name></italic>. All specimens were identified by association with adults collected on the same plant.</p></tp:treatment-sec><tp:treatment-sec sec-type="Description of mature larva"><title>Description of mature larva.</title><p><bold><italic>Measurements</italic></bold> (in mm): body length: 4.70–5.80 (mean 5.20); body width: 1.7–2.2 (mean 2.0) (at the level of metathorax); head width: 0.975–1.750 (mean 1.040).</p><p><bold><italic>Colouration</italic></bold>. Live larva yellow, with dark yellow head capsule; pronotal shield slightly more sclerotised on the anteromedial part (light brown) (Fig. <xref ref-type="fig" rid="F1">1A</xref>).</p><fig id="F1" position="float" orientation="portrait"><object-id xmlns:xlink="http://www.w3.org/1999/xlink" content-type="doi" xlink:type="simple">10.3897/zookeys.1272.183226.figure1</object-id><object-id xmlns:xlink="http://www.w3.org/1999/xlink" content-type="zenodo_dep_id" xlink:type="simple">0</object-id><object-id xmlns:xlink="http://www.w3.org/1999/xlink" content-type="arpha" xlink:type="simple">D62EB00E-B8D8-5335-B271-A535E42FAA70</object-id><label>Figure 1.</label><caption><p><italic><tp:taxon-name><tp:taxon-name-part taxon-name-part-type="genus" reg="Tychius">Tychius</tp:taxon-name-part> <tp:taxon-name-part taxon-name-part-type="species" reg="amplicollis">amplicollis</tp:taxon-name-part></tp:taxon-name></italic> mature larva. <bold>A</bold>. Habitus, lateral view; <bold>B</bold>. Thoracic spiracle; <bold>C</bold>. Abdominal spiracle; <bold>D–F</bold>. Chaetotaxy (<italic>ds</italic> – dorsal s., <italic>eus</italic> – eusternal s., <italic>eps</italic> – epipleural s., <italic>lsts</italic> – laterosternal s., <italic>pda</italic> – pedal s., <italic>pds</italic> – postdorsal s., <italic>prns</italic> – pronotal s., <italic>prs</italic> – prodorsal s., <italic>ps</italic> – pleural s., <italic>ss</italic> – spiracular s., <italic>sts</italic> – sternal s., <italic>ts</italic> – terminal s., Th.1–3 – number of thoracic segments, Abd.1–10 – number of abdominal seg.).</p></caption><graphic xmlns:xlink="http://www.w3.org/1999/xlink" xlink:href="zookeys-1272-265_article-183226__-g001.jpg" id="oo_1557729.jpg" position="float" orientation="portrait" xlink:type="simple"><uri content-type="original_file" xlink:type="simple">https://binary.pensoft.net/fig/1557729</uri></graphic></fig><p><bold><italic>General</italic></bold>. Body moderately stout, slightly curved, rounded in cross section. Prothorax prominent; pronotum weakly separated. Mesothorax slightly narrower than metathorax, together wider than prothorax. Meso- and metathorax each divided dorsally into two lobes (prodorsal lobe slightly wider than postdorsal). Pedal lobes of thoracic segments weakly isolated. Abdominal segment I as large as metathorax. Abd. segments II–V of similar size, wider than abdominal segment I; segments VI and VII wide; segment IX much smaller than previous one; segment X reduced, divided into three lobes (dorsal the biggest, two lateral slightly smaller, almost of equal size). Abdominal segments I–VII divided into three dorsal lobes of unequal size: prodorsal and postdorsal folds prominent, of similar size, middle fold narrow); abd. segment VIII dorsally partially divided, both folds similar in size; segment IX dorsally undivided. Epipleural and pleural lobes of abd. segments I–VIII conical, well isolated. Abd. segment IX reduced, divided into lateral, pleural and sternal lobes. Anus terminal (Fig. <xref ref-type="fig" rid="F1">1A</xref>). Thoracic spiracle bicameral (Fig. <xref ref-type="fig" rid="F1">1B</xref>) laterally placed close to border with mesothorax, abdominal spiracles unicameral (Fig. <xref ref-type="fig" rid="F1">1C</xref>) medio-laterally placed on segments I–VIII. Cuticle of body smooth.</p><p><bold><italic>Vestiture</italic></bold>. Setae various in length, hair-like, moderately elongate or short, transparent. Thorax (Fig. <xref ref-type="fig" rid="F1">1D</xref>): prothorax with 6 <italic>prns</italic> all medium length, equal in size, 2 medium <italic>ps</italic> and 1 minute <italic>eus</italic>. Meso- and metathorax each with 1 short <italic>prs</italic> and 3 various in length <italic>pds</italic>, 1 medium <italic>eps</italic>, 1 medium <italic>ps</italic> and 1 minute <italic>eus</italic>. Pedal areas of thoracic segments each with 3 <italic>pda</italic> of various length (2 medium and 1 short). Abdomen (Fig. <xref ref-type="fig" rid="F1">1E, F</xref>): segments I–VIII with 2 short <italic>prs</italic>, 3 various in length <italic>pds</italic>, 1 short and 1 medium <italic>ss</italic> (segment VIII with 1 medium <italic>ss</italic> only), 1 medium <italic>eps</italic>, 2 various in length <italic>ps</italic> (1 minute and 1 medium), 1 minute <italic>lsts</italic> and 2 minute <italic>eus</italic>. Abdominal segment IX with 2 medium, equal in length <italic>ds</italic>, 1 minute <italic>ps</italic> and 2 minute <italic>sts</italic> (Fig. <xref ref-type="fig" rid="F1">1F</xref>). Each lateral lobe of abdominal segment X with single, minute <italic>ts</italic>.</p><p><bold><italic>Head capsule</italic></bold> (Fig. <xref ref-type="fig" rid="F2">2A, B</xref>) slightly bilaterally narrowed; endocarina elongate, reaches 1/2 of frons; frontal sutures distinct along entire length up to antennae; 2 stemmata (st) visible, first placed at the end of frontal suture, second lateromedially. Setae of head medium to short, hair-like, transparent. Cranial setae: medium <italic>des</italic><sub>1</sub> placed medially, <italic>des</italic><sub>2</sub> minute placed close to <italic>des</italic><sub>3</sub>, medium <italic>des</italic><sub>3</sub> placed at lateral margin of frontal suture, <italic>des</italic><sub>4</sub> minute, medium <italic>des</italic><sub>5</sub> placed anterolaterally; <italic>fs</italic><sub>1</sub> and <italic>fs</italic><sub>2</sub> absent, short <italic>fs</italic><sub>3</sub> placed anteromedially, medium <italic>fs</italic><sub>4</sub> placed anteromedially, and medium <italic>fs</italic><sub>5</sub> placed anterolaterally; medium <italic>les</italic><sub>1</sub> placed postero-laterally, <italic>les</italic><sub>2</sub> absent, and 2 short <italic>ves</italic>, postepicranial area with 2 minute <italic>pes</italic>.</p><fig id="F2" position="float" orientation="portrait"><object-id xmlns:xlink="http://www.w3.org/1999/xlink" content-type="doi" xlink:type="simple">10.3897/zookeys.1272.183226.figure2</object-id><object-id xmlns:xlink="http://www.w3.org/1999/xlink" content-type="zenodo_dep_id" xlink:type="simple">0</object-id><object-id xmlns:xlink="http://www.w3.org/1999/xlink" content-type="arpha" xlink:type="simple">267850D7-AA78-529D-AAEA-ABAD2517831A</object-id><label>Figure 2.</label><caption><p><italic><tp:taxon-name><tp:taxon-name-part taxon-name-part-type="genus" reg="Tychius">Tychius</tp:taxon-name-part> <tp:taxon-name-part taxon-name-part-type="species" reg="amplicollis">amplicollis</tp:taxon-name-part></tp:taxon-name></italic> mature larva. <bold>A</bold>. Head, dorsal view (photo); <bold>B</bold>. Head, dorsal view (drawing) (<italic>des</italic> – dorsal epicranial s., <italic>fs</italic> – frontal epicranial s., <italic>les</italic> – lateral epicranial s., <italic>pes</italic> – postepicranial s., <italic>ves</italic> – ventroepicranial s., at – antenna, st – stemmata).</p></caption><graphic xmlns:xlink="http://www.w3.org/1999/xlink" xlink:href="zookeys-1272-265_article-183226__-g002.jpg" id="oo_1557730.jpg" position="float" orientation="portrait" xlink:type="simple"><uri content-type="original_file" xlink:type="simple">https://binary.pensoft.net/fig/1557730</uri></graphic></fig><p><bold><italic>Antennae</italic></bold> (Fig. <xref ref-type="fig" rid="F3">3A, B</xref>) placed on each side at anterior margin of head, close to internal border of frontal suture; membranous basal segment convex, semispherical, bearing conical, short sensorium and 5 sensilla basiconica (sb), 1 in middle and 4 on anterior side of basal segment.</p><fig id="F3" position="float" orientation="portrait"><object-id xmlns:xlink="http://www.w3.org/1999/xlink" content-type="doi" xlink:type="simple">10.3897/zookeys.1272.183226.figure3</object-id><object-id xmlns:xlink="http://www.w3.org/1999/xlink" content-type="zenodo_dep_id" xlink:type="simple">0</object-id><object-id xmlns:xlink="http://www.w3.org/1999/xlink" content-type="arpha" xlink:type="simple">583C414F-9354-5B5C-8CA5-D09EAA9E4527</object-id><label>Figure 3.</label><caption><p><italic><tp:taxon-name><tp:taxon-name-part taxon-name-part-type="genus" reg="Tychius">Tychius</tp:taxon-name-part> <tp:taxon-name-part taxon-name-part-type="species" reg="amplicollis">amplicollis</tp:taxon-name-part></tp:taxon-name></italic> mature larva, antenna. <bold>A</bold>. Photo; <bold>B</bold>. Drawing (Se – sensorium, sb – sensillum basiconicum).</p></caption><graphic xmlns:xlink="http://www.w3.org/1999/xlink" xlink:href="zookeys-1272-265_article-183226__-g003.jpg" id="oo_1557731.jpg" position="float" orientation="portrait" xlink:type="simple"><uri content-type="original_file" xlink:type="simple">https://binary.pensoft.net/fig/1557731</uri></graphic></fig><p><bold><italic>Clypeus</italic></bold> (Fig. <xref ref-type="fig" rid="F4">4A, B</xref> left side) trapezoidal, approximately 3.5 times longer than wide, with 2 very short, medially placed <italic><abbrev xmlns:xlink="http://www.w3.org/1999/xlink" xlink:title="clypeal s." xlink:type="simple">cls</abbrev></italic> and single sensillum (<abbrev xmlns:xlink="http://www.w3.org/1999/xlink" xlink:title="clypeal sensorium" xlink:type="simple">clss</abbrev>) placed anteriorly between <italic><abbrev xmlns:xlink="http://www.w3.org/1999/xlink" xlink:title="clypeal s." xlink:type="simple">cls</abbrev></italic>. Anterior margin of clypeus slightly sinuate.</p><fig id="F4" position="float" orientation="portrait"><object-id xmlns:xlink="http://www.w3.org/1999/xlink" content-type="doi" xlink:type="simple">10.3897/zookeys.1272.183226.figure4</object-id><object-id xmlns:xlink="http://www.w3.org/1999/xlink" content-type="zenodo_dep_id" xlink:type="simple">0</object-id><object-id xmlns:xlink="http://www.w3.org/1999/xlink" content-type="arpha" xlink:type="simple">EC0C2168-AB9D-50F6-BB48-8CEBD7FE797B</object-id><label>Figure 4.</label><caption><p><italic><tp:taxon-name><tp:taxon-name-part taxon-name-part-type="genus" reg="Tychius">Tychius</tp:taxon-name-part> <tp:taxon-name-part taxon-name-part-type="species" reg="amplicollis">amplicollis</tp:taxon-name-part></tp:taxon-name></italic> mature larva, clypeus and labrum. <bold>A, C</bold>. Left side, clypeus and labrum; <bold>B, C</bold>. Right side, epipharynx (<italic><abbrev xmlns:xlink="http://www.w3.org/1999/xlink" xlink:title="anteriolateral s." xlink:type="simple">als</abbrev></italic> – anteriolateral s., <italic><abbrev xmlns:xlink="http://www.w3.org/1999/xlink" xlink:title="anteromedial s." xlink:type="simple">ams</abbrev></italic> – anteromedial s., <italic><abbrev xmlns:xlink="http://www.w3.org/1999/xlink" xlink:title="clypeal s." xlink:type="simple">cls</abbrev></italic> – clypeal s., <italic><abbrev xmlns:xlink="http://www.w3.org/1999/xlink" xlink:title="labral s." xlink:type="simple">lrs</abbrev></italic> – labral s., <italic><abbrev xmlns:xlink="http://www.w3.org/1999/xlink" xlink:title="median s." xlink:type="simple">mes</abbrev></italic> – median s., <abbrev xmlns:xlink="http://www.w3.org/1999/xlink" xlink:title="Labral rods" xlink:type="simple">lr</abbrev> – labral rods, <abbrev xmlns:xlink="http://www.w3.org/1999/xlink" xlink:title="clypeal sensorium" xlink:type="simple">clss</abbrev> – clypeal sensorium).</p></caption><graphic xmlns:xlink="http://www.w3.org/1999/xlink" xlink:href="zookeys-1272-265_article-183226__-g004.jpg" id="oo_1557732.jpg" position="float" orientation="portrait" xlink:type="simple"><uri content-type="original_file" xlink:type="simple">https://binary.pensoft.net/fig/1557732</uri></graphic></fig><p><bold><italic>Mouthparts</italic></bold>. Labrum (Fig. <xref ref-type="fig" rid="F4">4A, B</xref> left side) approximately 2 times longer than wide, anterior margin distinctly sinuate; <italic><abbrev xmlns:xlink="http://www.w3.org/1999/xlink" xlink:title="labral s." xlink:type="simple">lrs</abbrev></italic><sub>1</sub> rather short, medially placed; both <italic><abbrev xmlns:xlink="http://www.w3.org/1999/xlink" xlink:title="labral s." xlink:type="simple">lrs</abbrev></italic><sub>2</sub> and <italic><abbrev xmlns:xlink="http://www.w3.org/1999/xlink" xlink:title="labral s." xlink:type="simple">lrs</abbrev></italic><sub>3</sub> medium, anterolaterally placed. Epipharynx (Fig. <xref ref-type="fig" rid="F4">4A, B</xref> right side) with 3 <italic><abbrev xmlns:xlink="http://www.w3.org/1999/xlink" xlink:title="anteriolateral s." xlink:type="simple">als</abbrev></italic> and 2 <italic><abbrev xmlns:xlink="http://www.w3.org/1999/xlink" xlink:title="anteromedial s." xlink:type="simple">ams</abbrev></italic>, all elongate, 3 medium, slightly curved <italic><abbrev xmlns:xlink="http://www.w3.org/1999/xlink" xlink:title="median s." xlink:type="simple">mes</abbrev></italic>, equal in size. Labral rods (<abbrev xmlns:xlink="http://www.w3.org/1999/xlink" xlink:title="Labral rods" xlink:type="simple">lr</abbrev>) nearly kidney-shaped, slightly posteriorly converging. Mandible (Fig. <xref ref-type="fig" rid="F5">5A–C</xref>) rather narrow, bifid, apical tooth much higher than internal one. Cutting edge strongly serrated, without additional protuberance. Setae: <italic>mds</italic><sub>1</sub> and <italic>mds</italic><sub>2</sub> minute, hair-like, both lateromedially placed. Maxillolabial complex (Fig. <xref ref-type="fig" rid="F6">6A–C</xref>) moderately wide, on stipes with 1 elongate <italic>stps</italic>, and 2 elongate <italic>pfs</italic>. Mala with 4 <italic>dms</italic>, various in size (1<sup>st</sup>, 2<sup>nd</sup> and 4<sup>th</sup> elongate, 3<sup>rd</sup> short) (Fig. <xref ref-type="fig" rid="F6">6B</xref>) and a group of 3 various in size <italic>vms</italic> (1<sup>st</sup> and 2<sup>nd</sup> sharp, medium, 3<sup>rd</sup> digitate, small), and 1 minute malar basiventral sensillum (<italic>mbs</italic>) (Fig. <xref ref-type="fig" rid="F6">6C</xref>). Maxillary palpi with 2 palpomeres; basal palpomere distinctly wider and 1.5 times longer than distal one. Basal palpomere with 1 short <italic>mps</italic> and 1 pore. Distal palpomere with a group of 4 apical sensilla on terminal receptive area (<abbrev xmlns:xlink="http://www.w3.org/1999/xlink" xlink:title="terminal receptive area" xlink:type="simple">tra</abbrev>). Surface of mala smooth. Labium with subtriangular prementum, with 1 medium prms placed medially. Ligula concave, with 1 minute <italic>ligs</italic>. Premental sclerite nearly ring shaped; postmentum wide, membranous with 3 <italic>pms</italic>: elongate <italic>pms</italic><sub>1</sub> situated postero-medially, medium <italic>pms</italic><sub>2</sub> placed laterally and short <italic>pms</italic><sub>3</sub> placed antero-laterally. Labial palpi 1-segmented. Each palpus with single pore, and a group of 4 apical sensilla on terminal receptive area. Surface of labium smooth.</p><fig id="F5" position="float" orientation="portrait"><object-id xmlns:xlink="http://www.w3.org/1999/xlink" content-type="doi" xlink:type="simple">10.3897/zookeys.1272.183226.figure5</object-id><object-id xmlns:xlink="http://www.w3.org/1999/xlink" content-type="zenodo_dep_id" xlink:type="simple">0</object-id><object-id xmlns:xlink="http://www.w3.org/1999/xlink" content-type="arpha" xlink:type="simple">5C85F676-8CD7-5A9C-AE25-6C2F360DFB85</object-id><label>Figure 5.</label><caption><p><italic><tp:taxon-name><tp:taxon-name-part taxon-name-part-type="genus" reg="Tychius">Tychius</tp:taxon-name-part> <tp:taxon-name-part taxon-name-part-type="species" reg="amplicollis">amplicollis</tp:taxon-name-part></tp:taxon-name></italic> mature larva, left mandible. <bold>A</bold>. Dorsal view (photo); <bold>B</bold>. Lateral view (photo); <bold>C</bold>. Dorsal view (drawing) (<italic>mds</italic> – mandible dorsal s.).</p></caption><graphic xmlns:xlink="http://www.w3.org/1999/xlink" xlink:href="zookeys-1272-265_article-183226__-g005.jpg" id="oo_1557733.jpg" position="float" orientation="portrait" xlink:type="simple"><uri content-type="original_file" xlink:type="simple">https://binary.pensoft.net/fig/1557733</uri></graphic></fig><fig id="F6" position="float" orientation="portrait"><object-id xmlns:xlink="http://www.w3.org/1999/xlink" content-type="doi" xlink:type="simple">10.3897/zookeys.1272.183226.figure6</object-id><object-id xmlns:xlink="http://www.w3.org/1999/xlink" content-type="zenodo_dep_id" xlink:type="simple">0</object-id><object-id xmlns:xlink="http://www.w3.org/1999/xlink" content-type="arpha" xlink:type="simple">7134FC41-4430-5F34-97DF-8BECD19AEAA6</object-id><label>Figure 6.</label><caption><p><italic><tp:taxon-name><tp:taxon-name-part taxon-name-part-type="genus" reg="Tychius">Tychius</tp:taxon-name-part> <tp:taxon-name-part taxon-name-part-type="species" reg="amplicollis">amplicollis</tp:taxon-name-part></tp:taxon-name></italic> larval mouthparts, maxillolabial complex. <bold>A</bold>. Ventral view; <bold>B</bold>. Dorsal view of apical part of maxilla; <bold>C</bold>. Ventral view of apical part of maxilla (<italic>dms</italic> – dorsal malar s., <italic>ligs</italic> – ligular s., <italic>mbs</italic> – basioventral s., <italic>mps</italic> – maxillary palps s., <italic>pfs</italic> – palpiferal s., <italic>pms</italic> – postmental s., <italic>prms</italic> – premental s., <italic>stps</italic> – stipital s., <italic>vms</italic> – ventral malar s.).</p></caption><graphic xmlns:xlink="http://www.w3.org/1999/xlink" xlink:href="zookeys-1272-265_article-183226__-g006.jpg" id="oo_1557734.jpg" position="float" orientation="portrait" xlink:type="simple"><uri content-type="original_file" xlink:type="simple">https://binary.pensoft.net/fig/1557734</uri></graphic></fig></tp:treatment-sec><tp:treatment-sec sec-type="Description of pupa"><title>Description of pupa.</title><p><bold><italic>Measurements</italic></bold> (in mm): body length: 4.20–3.60 (mean 2.60); body width: 2.20–3.00 (mean 2.60); thorax width: 1.30–2.00 (mean 1.50); rostrum length: 1.00–1.50 (mean 1.30).</p><p><bold><italic>Colouration and morphology</italic></bold>. Body yellow, rather stout; cuticle smooth (Fig. <xref ref-type="fig" rid="F7">7A–C</xref>). Rostrum very elongate, 7.5 times as long as wide in both ♂ and ♀, exceeding metacoxae. Pronotum 1.5 times wider than long, rounded laterally, strongly narrowed apically (Fig. <xref ref-type="fig" rid="F7">7A–C</xref>). Mesonotum half as long as metanotum. Abdominal segments I–V of equal length, segments VI and VII tapering gradually, segment VIII semicircular, segment VIII narrow, segment IX terminal, with urogomphi (<abbrev xmlns:xlink="http://www.w3.org/1999/xlink" xlink:title="urogomphi" xlink:type="simple">ur</abbrev>) laterally situated, slightly recurved, short, each with sclerotized, sharp apex (Fig. <xref ref-type="fig" rid="F7">7A, B</xref>). Spiracles placed dorso-laterally on abdominal segments I–VI, functional on segments I–V, vestigial on segment VI.</p><fig id="F7" position="float" orientation="portrait"><object-id xmlns:xlink="http://www.w3.org/1999/xlink" content-type="doi" xlink:type="simple">10.3897/zookeys.1272.183226.figure7</object-id><object-id xmlns:xlink="http://www.w3.org/1999/xlink" content-type="zenodo_dep_id" xlink:type="simple">0</object-id><object-id xmlns:xlink="http://www.w3.org/1999/xlink" content-type="arpha" xlink:type="simple">BF66932E-ADC8-5DD9-8D04-2F60B5D46564</object-id><label>Figure 7.</label><caption><p><italic><tp:taxon-name><tp:taxon-name-part taxon-name-part-type="genus" reg="Tychius">Tychius</tp:taxon-name-part> <tp:taxon-name-part taxon-name-part-type="species" reg="amplicollis">amplicollis</tp:taxon-name-part></tp:taxon-name></italic>, pupa habitus. <bold>A</bold>. Ventral view; <bold>B</bold>. Lateral view; <bold>C</bold>. Dorsal view; <bold>D</bold>. Ventral view; <bold>E</bold>. Dorsal view; <bold>F</bold>. Lateral view (setae; <italic>as</italic> – apical s., <italic>d</italic> – dorsal, <italic>ds</italic> – discal s., <italic>l</italic> (abdomen), <italic>ls</italic> (pronotum) – lateral s., <italic>fes</italic> – femoral; <italic>os</italic> – orbital s., <italic>pls</italic> – posterolateral s., <italic>pas</italic> – postantennal s., <italic>sos</italic> – superorbital s., <italic>vs</italic> – vertical s.; <abbrev xmlns:xlink="http://www.w3.org/1999/xlink" xlink:title="urogomphi" xlink:type="simple">ur</abbrev> – urogomphi, Th.1–3 – number of thoracic segments, Abd.1–10 – number of abdominal seg.). Scale bars: 1 mm.</p></caption><graphic xmlns:xlink="http://www.w3.org/1999/xlink" xlink:href="zookeys-1272-265_article-183226__-g007.jpg" id="oo_1557735.jpg" position="float" orientation="portrait" xlink:type="simple"><uri content-type="original_file" xlink:type="simple">https://binary.pensoft.net/fig/1557735</uri></graphic></fig><p><bold><italic>Chaetotaxy</italic></bold> (setal numbers given for 1 side of the body): setae variable in size, hair-like. Rostrum with 1 medium <italic>pas</italic>. Head with 1 medium <italic>os</italic>, 1 short <italic>sos</italic> and 1 medium <italic>vs</italic> (Fig. <xref ref-type="fig" rid="F7">7D, F</xref>). Pronotum with 2 <italic>as</italic>, 2 <italic>ls</italic>, 2 <italic>ds</italic> and 1 <italic>pls</italic>. All pronotal setae medium. Meso- and metathorax with 1 short seta (<italic>d</italic><sub>1</sub>) placed medially on dorsum (Fig. <xref ref-type="fig" rid="F7">7E, F</xref>). Abdominal segments I–VIII each, with 1 medium seta (<italic>d</italic><sub>1</sub>) placed anteromedially (Fig. <xref ref-type="fig" rid="F7">7E, F</xref>). All abdominal setae placed on protuberances. Segment IX and urogomphi without setae. Lateral parts of abdominal segments I–VIII with 1 medium seta (<italic>l</italic><sub>1</sub>) placed medio-laterally single minute setae. Ventral parts of abdominal segments without setae. Each femur with 2 short, hair-like setae (<italic>fes</italic>).</p><sec sec-type="Biological observations" id="sec9"><title>Biological observations</title><p>The species was collected on <italic><tp:taxon-name><tp:taxon-name-part taxon-name-part-type="genus" reg="Vicia">Vicia</tp:taxon-name-part> <tp:taxon-name-part taxon-name-part-type="species" reg="macrocarpa">macrocarpa</tp:taxon-name-part></tp:taxon-name></italic> (<tp:taxon-name><tp:taxon-name-part taxon-name-part-type="family" reg="Fabaceae">Fabaceae</tp:taxon-name-part></tp:taxon-name>), where the females deposit their eggs within the pods. Larval development occurs inside the seeds. When fully grown, the larvae create a small exit hole in the pod and drop in the ground where they construct a pupal cell using sand grains. Pupation was observed approximately two weeks after the introduction of the larvae into the soil.</p><p><italic><tp:taxon-name><tp:taxon-name-part taxon-name-part-type="genus" reg="Vicia">Vicia</tp:taxon-name-part> <tp:taxon-name-part taxon-name-part-type="species" reg="macrocarpa">macrocarpa</tp:taxon-name-part></tp:taxon-name></italic> is a Mediterranean–Turanian member of the <tp:taxon-name><tp:taxon-name-part taxon-name-part-type="family" reg="Fabaceae">Fabaceae</tp:taxon-name-part></tp:taxon-name> (<xref ref-type="bibr" rid="B27">Kupicha 1981</xref>), historically cultivated as forage and consequently considered adventive in Italy, where it is sporadically distributed in all peninsular regions as well as in Piedmont and Liguria (<xref ref-type="bibr" rid="B35">Pignatti 1982</xref>; <xref ref-type="bibr" rid="B34">Nimis et al. 2018</xref>).</p></sec><sec sec-type="Phylogenetic reconstruction" id="sec10"><title>Phylogenetic reconstruction</title><p>Maximum-likelihood analyses based on the COI fragment provided strong support for the monophyly of the genera <italic><tp:taxon-name><tp:taxon-name-part taxon-name-part-type="genus" reg="Sibinia">Sibinia</tp:taxon-name-part></tp:taxon-name></italic> and <italic><tp:taxon-name><tp:taxon-name-part taxon-name-part-type="genus" reg="Tychius">Tychius</tp:taxon-name-part></tp:taxon-name></italic> as sampled in this study (Fig. <xref ref-type="fig" rid="F8">8A</xref>). <italic><tp:taxon-name><tp:taxon-name-part taxon-name-part-type="genus" reg="Tychius">Tychius</tp:taxon-name-part> <tp:taxon-name-part taxon-name-part-type="species" reg="amplicollis">amplicollis</tp:taxon-name-part></tp:taxon-name></italic> and <italic><tp:taxon-name><tp:taxon-name-part taxon-name-part-type="genus" reg="Tychius">Tychius</tp:taxon-name-part> <tp:taxon-name-part taxon-name-part-type="species" reg="quinquepunctatus">quinquepunctatus</tp:taxon-name-part></tp:taxon-name></italic> (Fig. <xref ref-type="fig" rid="F8">8A, B</xref>) were recovered as sister species with strong support and nested well within the genus <italic><tp:taxon-name><tp:taxon-name-part taxon-name-part-type="genus" reg="Tychius">Tychius</tp:taxon-name-part></tp:taxon-name></italic>, but with weak support. Most deeper relationships within this genus were poorly supported.</p><fig id="F8" position="float" orientation="portrait"><object-id xmlns:xlink="http://www.w3.org/1999/xlink" content-type="doi" xlink:type="simple">10.3897/zookeys.1272.183226.figure8</object-id><object-id xmlns:xlink="http://www.w3.org/1999/xlink" content-type="zenodo_dep_id" xlink:type="simple">0</object-id><object-id xmlns:xlink="http://www.w3.org/1999/xlink" content-type="arpha" xlink:type="simple">2F8D5562-B17A-54BE-8A1C-4CC3004DCD00</object-id><label>Figure 8.</label><caption><p><bold>A</bold>. Maximum-likelihood tree resulting from the analysis of COI Barcode sequences. Support at node refers to SH-aLRT values ≥80 and uBV ≥95% (**). A single asterisk * refers to SH-aLRT values ≥80 only. <italic><tp:taxon-name><tp:taxon-name-part taxon-name-part-type="genus" reg="Notolomus">Notolomus</tp:taxon-name-part></tp:taxon-name></italic> specimens are used as an outgroup. Branches crossed out with two slashes ‘//’ have been shortened to improve the clarity of the figure; <bold>B</bold>. <italic><tp:taxon-name><tp:taxon-name-part taxon-name-part-type="genus" reg="Tychius">Tychius</tp:taxon-name-part> <tp:taxon-name-part taxon-name-part-type="species" reg="quinquepunctatus">quinquepunctatus</tp:taxon-name-part></tp:taxon-name></italic>; <bold>C</bold>. <italic><tp:taxon-name><tp:taxon-name-part taxon-name-part-type="genus" reg="Tychius">T.</tp:taxon-name-part> <tp:taxon-name-part taxon-name-part-type="species" reg="amplicollis">amplicollis</tp:taxon-name-part></tp:taxon-name></italic>.</p></caption><graphic xmlns:xlink="http://www.w3.org/1999/xlink" xlink:href="zookeys-1272-265_article-183226__-g008.jpg" id="oo_1557736.jpg" position="float" orientation="portrait" xlink:type="simple"><uri content-type="original_file" xlink:type="simple">https://binary.pensoft.net/fig/1557736</uri></graphic></fig><p>Just a few years after the description of <italic><tp:taxon-name><tp:taxon-name-part taxon-name-part-type="genus" reg="Apeltarius">Apeltarius</tp:taxon-name-part></tp:taxon-name></italic> based on a single taxon – <italic><tp:taxon-name><tp:taxon-name-part taxon-name-part-type="genus" reg="Apeltarius">A.</tp:taxon-name-part> <tp:taxon-name-part taxon-name-part-type="species" reg="multilineatus">multilineatus</tp:taxon-name-part></tp:taxon-name></italic> (currently <italic><tp:taxon-name><tp:taxon-name-part taxon-name-part-type="genus" reg="Tychius">Tychius</tp:taxon-name-part></tp:taxon-name></italic>) – <italic><tp:taxon-name><tp:taxon-name-part taxon-name-part-type="genus" reg="Tychius">Tychius</tp:taxon-name-part> <tp:taxon-name-part taxon-name-part-type="species" reg="amplicollis">amplicollis</tp:taxon-name-part></tp:taxon-name></italic> was placed in the same genus by <xref ref-type="bibr" rid="B4">Bedel (1885)</xref>, due to the very strict similarities of the adults of these two species differing from each other mainly in the shape of the pronotum, which is more strongly constricted at its apex in <italic><tp:taxon-name><tp:taxon-name-part taxon-name-part-type="genus" reg="Tychius">T.</tp:taxon-name-part> <tp:taxon-name-part taxon-name-part-type="species" reg="amplicollis">amplicollis</tp:taxon-name-part></tp:taxon-name></italic> (<xref ref-type="bibr" rid="B5">Caldara 1978</xref>). Whereas <italic><tp:taxon-name><tp:taxon-name-part taxon-name-part-type="genus" reg="Tychius">T.</tp:taxon-name-part> <tp:taxon-name-part taxon-name-part-type="species" reg="multilineatus">multilineatus</tp:taxon-name-part></tp:taxon-name></italic> is known only from Algeria and doubtfully from Sicily (<xref ref-type="bibr" rid="B3">Baviera and Caldara 2020</xref>), <italic><tp:taxon-name><tp:taxon-name-part taxon-name-part-type="genus" reg="Tychius">T.</tp:taxon-name-part> <tp:taxon-name-part taxon-name-part-type="species" reg="amplicollis">amplicollis</tp:taxon-name-part></tp:taxon-name></italic> has a larger distribution being known from the central part of North Africa, Italy (mainly Sicily and Sardinia, and rare in a few central and southern regions), and doubtfully from Corsica (<xref ref-type="bibr" rid="B5">Caldara 1978</xref>; <xref ref-type="bibr" rid="B1">Alonso-Zarazaga et al. 2023</xref>).</p></sec></tp:treatment-sec><ref-list><ref id="B27"><mixed-citation xmlns:xlink="http://www.w3.org/1999/xlink" xlink:type="simple">Kupicha FK (1981) <tp:taxon-name><tp:taxon-name-part taxon-name-part-type="tribe">Vicieae</tp:taxon-name-part></tp:taxon-name>. In: Polhill RM, Raven PM (Eds) Advances in Legume Systematics. Royal Botanic Gardens, Kew, 377–381.</mixed-citation></ref><ref id="B35"><mixed-citation xmlns:xlink="http://www.w3.org/1999/xlink" xlink:type="simple">Pignatti S (1982) Flora d’Italia. Edagricole, Bologna, 790 pp.</mixed-citation></ref><ref id="B34"><mixed-citation xmlns:xlink="http://www.w3.org/1999/xlink" xlink:type="simple">Nimis PL, Attorre F, Blasi C, Celesti L, Chiancone E, Fanelli G, Lattanzi E, Moro A, Pittao E, Tilia A, Martellos S (2018) Portale della flora di Roma. <ext-link xlink:href="http://dryades.units.it/Roma/index.php" ext-link-type="uri" xlink:type="simple">http://dryades.units.it/Roma/index.php</ext-link> [accessed on 14 November 2025]</mixed-citation></ref><ref id="B4"><mixed-citation xmlns:xlink="http://www.w3.org/1999/xlink" xlink:type="simple">Bedel L (1885) Recherches sur les coléoptères du nord de l’Afrique. Annales de la Société Entomologique de France 6: 85–90.</mixed-citation></ref><ref id="B5"><mixed-citation xmlns:xlink="http://www.w3.org/1999/xlink" xlink:type="simple">Caldara R (1978) I generi <italic><tp:taxon-name><tp:taxon-name-part taxon-name-part-type="genus">Apeltarius</tp:taxon-name-part></tp:taxon-name></italic> Desbrochers, <italic><tp:taxon-name><tp:taxon-name-part taxon-name-part-type="genus">Xenotychius</tp:taxon-name-part></tp:taxon-name></italic> Reitter e <italic><tp:taxon-name><tp:taxon-name-part taxon-name-part-type="genus">Pseudolignyodes</tp:taxon-name-part></tp:taxon-name></italic> Pic (<tp:taxon-name><tp:taxon-name-part taxon-name-part-type="order">Coleoptera</tp:taxon-name-part></tp:taxon-name><tp:taxon-name><tp:taxon-name-part taxon-name-part-type="family">Curculionidae</tp:taxon-name-part></tp:taxon-name>). Bollettino della Società Entomologica Italiana 110: 23–34.</mixed-citation></ref><ref id="B3"><mixed-citation xmlns:xlink="http://www.w3.org/1999/xlink" xlink:type="simple">Baviera C, Caldara R (2020) The <tp:taxon-name><tp:taxon-name-part taxon-name-part-type="subfamily">Curculioninae</tp:taxon-name-part></tp:taxon-name> (<tp:taxon-name><tp:taxon-name-part taxon-name-part-type="order">Coleoptera</tp:taxon-name-part></tp:taxon-name>: <tp:taxon-name><tp:taxon-name-part taxon-name-part-type="family">Curculionidae</tp:taxon-name-part></tp:taxon-name>) of Sicily: recent records and updated catalogue. Atti della Accademia Peloritana dei Pericolanti 98: 1–76. <ext-link xlink:href="10.1478/AAPP.981A1" ext-link-type="doi" xlink:type="simple">https://doi.org/10.1478/AAPP.981A1</ext-link></mixed-citation></ref><ref id="B1"><mixed-citation xmlns:xlink="http://www.w3.org/1999/xlink" xlink:type="simple">Alonso-Zarazaga MA, Barrios H, Borovec R, Bouchard P, Caldara R, Colonnelli E, Gültekin L, Hlaváč P, Korotyaev B, Lyal CHC, Machado A, Meregalli M, Pierotti H, Ren L, Sánchez-Ruiz M, Sforzi A, Silfverberg H, Skuhrovec J, Trýzna M, Velázquez de Castro AJ, Yunakov NN (2023) Cooperative Catalogue of Palaearctic <tp:taxon-name><tp:taxon-name-part taxon-name-part-type="order">Coleoptera</tp:taxon-name-part></tp:taxon-name><tp:taxon-name><tp:taxon-name-part taxon-name-part-type="superfamily">Curculionoidea</tp:taxon-name-part></tp:taxon-name> (2<sup>nd</sup> edn.). Sociedad Entomológica Aragonesa, Monografias electrónicas SEA 14: 780 pp. <ext-link xlink:href="http://sea-entomologia.org/" ext-link-type="uri" xlink:type="simple">http://sea-entomologia.org/</ext-link> [accessed on 15 November 2025].</mixed-citation></ref></ref-list></tp:taxon-treatment>
