# Supplementary material for: Morphological characters of the immature stages of Tychius (Apeltarius) amplicollis Aubé, 1850 (Coleoptera, Curculionidae, Curculioninae, Tychiini), supported by molecular and biological data, suggest that Apeltarius Desbrochers des Loges, 1873 is a new synonym of Tychius Germar, 1817
Source: Zookeys. 2026 Mar 10;1272:265–84. doi: 10.3897/zookeys.1272.183226 (PMC12997044; doi:10.3897/zookeys.1272.183226)
Supplement: Supplementary material 1 — List of specimens and corresponding accession numbers of COI sequences [file zookeys-1272-265_article-183226__-s001.csv]

genus	species	accesion_number	origin_of_sequence	use_for_species_lvl_tree	voucher
Notolomus	cf. basalis	GBMNF52940-22	BOLD	YES
Notolomus	sp.	ON553444.1	NCBI	YES
Sibinia	albosquamosa	MK891725.1	NCBI	YES
Sibinia	beckeri	MK892146.1	NCBI	YES
Sibinia	primita	NOCLP908-16	BOLD	YES
Sibinia	sericea	GBMNF53922-22	BOLD	YES
Sibinia	simplex	CNCCA2696-12	BOLD	YES
Sibinia	unicolor	MK891983.1	NCBI	YES
Sibinia	variata	MK892133.1	NCBI	YES
Sibinia	viscariae	GCOL11813-16	BOLD	YES
Tychius	amplicollis	PX994145	NCBI	YES	JHAR08695.1
Tychius	amplicollis	PX994146	NCBI	YES	JHAR08695.2
Tychius	atlanticus	MW520697.1	NCBI	YES
Tychius	aureolus	MK892030.1	NCBI	YES
Tychius	bicolor	GBMNF53926-22	BOLD	YES
Tychius	breviusculus	FBCON003-13	BOLD	YES
Tychius	capucinus	KC783869.1	NCBI	YES
Tychius	colonnellii	MW520717.1	NCBI	YES
Tychius	conspersus	OQ581864.1	NCBI	YES
Tychius	crassior	MK890806.1	NCBI	YES
Tychius	cuprifer	GBMNF53933-22	BOLD	YES
Tychius	elongatulus	MK347638.1	NCBI	YES
Tychius	filirostris	GBMNF53936-22	BOLD	YES
Tychius	junceus	KU908680.1	NCBI	YES
Tychius	kulzeri	MK891557.1	NCBI	YES
Tychius	medicaginis	FBCOC411-10	BOLD	YES
Tychius	meliloti	GBMNF53941-22	BOLD	YES
Tychius	parallelus	GCOL5011-16	BOLD	YES
Tychius	picirostris	GBMNF53947-22	BOLD	YES
Tychius	polylineatus	MZ660767.1	NCBI	YES
Tychius	pumilus	FBCOB601-10	BOLD	YES
Tychius	pusillus	GBCOU3053-13	BOLD	YES
Tychius	quinquepunctatus	GCOL1386-16	BOLD	YES
Tychius	rufipennis	KC784084.1	NCBI	YES
Tychius	schneideri	KM451292.1	NCBI	YES
Tychius	sharpi	GBMUS1078-17	BOLD	YES
Tychius	squamulatus	GCOL11318-16	BOLD	YES
Tychius	stephensi	KU910768.1	NCBI	YES
Tychius	striatulus	GBMNF53949-22	BOLD	YES
Tychius	tectus	YDBB1471-21	BOLD	YES
Tychius	tibialis	COANT768-22	BOLD	YES
Sibinia	albosquamosa	GBMNE48242-22	BOLD	no
Sibinia	albosquamosa	GBMNE48243-22	BOLD	no
Sibinia	albosquamosa	GBMNF53914-22	BOLD	no
Sibinia	albosquamosa	GBMNF53915-22	BOLD	no
Sibinia	albosquamosa	GBMNF53916-22	BOLD	no
Sibinia	albosquamosa	GBMNF53917-22	BOLD	no
Sibinia	albosquamosa	GBMNF53918-22	BOLD	no
Sibinia	albosquamosa	GBMNF53919-22	BOLD	no
Sibinia	albosquamosa	GBMNF53920-22	BOLD	no
Sibinia	albosquamosa	KC784295.1	NCBI	no
Sibinia	albosquamosa	KC784311.1	NCBI	no
Sibinia	albosquamosa	MK891590.1	NCBI	no
Sibinia	albosquamosa	MK891629.1	NCBI	no
Sibinia	albosquamosa	MW520681.1	NCBI	no
Sibinia	albosquamosa	MW520682.1	NCBI	no
Sibinia	albosquamosa	MW520683.1	NCBI	no
Sibinia	albosquamosa	MW520684.1	NCBI	no
Sibinia	arenariae	GBMNF53921-22	BOLD	no
Sibinia	arenariae	MK347618.1	NCBI	no
Sibinia	attalica	COANT757-22	BOLD	no
Sibinia	attalica	LPRCI1007-21	BOLD	no
Sibinia	attalica	LPRCI2793-22	BOLD	no
Sibinia	attalica	LPRCI409-21	BOLD	no
Sibinia	attalica	LPRCI411-21	BOLD	no
Sibinia	femoralis	GBMUS1084-17	BOLD	no
Sibinia	femoralis	GBMUS1085-17	BOLD	no
Sibinia	femoralis	MK347619.1	NCBI	no
Sibinia	femoralis	MK891756.1	NCBI	no
Sibinia	femoralis	MK892181.1	NCBI	no
Sibinia	femoralis	PV433334.1	NCBI	no
Sibinia	maculata	SDRAJ581-14	BOLD	no
Sibinia	pellucens	FBCOI847-12	BOLD	no
Sibinia	pellucens	FBCOK695-13	BOLD	no
Sibinia	pellucens	GBCL53965-19	BOLD	no
Sibinia	pellucens	GBCL53966-19	BOLD	no
Sibinia	pellucens	GBCOD120-13	BOLD	no
Sibinia	pellucens	GBCOG231-13	BOLD	no
Sibinia	pellucens	GBMNE47992-22	BOLD	no
Sibinia	pellucens	GCOL10598-16	BOLD	no
Sibinia	pellucens	GCOL10607-16	BOLD	no
Sibinia	pellucens	GCOL11442-16	BOLD	no
Sibinia	pellucens	GCOL11449-16	BOLD	no
Sibinia	pellucens	GCOL13345-16	BOLD	no
Sibinia	pellucens	GCOL1357-16	BOLD	no
Sibinia	pellucens	GCOL6738-16	BOLD	no
Sibinia	pellucens	GCOL6826-16	BOLD	no
Sibinia	pellucens	GCOL6980-16	BOLD	no
Sibinia	pellucens	KC783984.1	NCBI	no
Sibinia	pellucens	KM440637.1	NCBI	no
Sibinia	pellucens	KM441327.1	NCBI	no
Sibinia	pellucens	KM442768.1	NCBI	no
Sibinia	pellucens	KM448826.1	NCBI	no
Sibinia	pellucens	KU906493.1	NCBI	no
Sibinia	pellucens	KU907034.1	NCBI	no
Sibinia	pellucens	KU907317.1	NCBI	no
Sibinia	pellucens	KU908562.1	NCBI	no
Sibinia	pellucens	KU912584.1	NCBI	no
Sibinia	pellucens	KU913574.1	NCBI	no
Sibinia	pellucens	KU914971.1	NCBI	no
Sibinia	pellucens	KU915074.1	NCBI	no
Sibinia	pellucens	KU919365.1	NCBI	no
Sibinia	pellucens	MH115479.1	NCBI	no
Sibinia	pellucens	MH115480.1	NCBI	no
Sibinia	pellucens	MK890935.1	NCBI	no
Sibinia	pellucens	MK891015.1	NCBI	no
Sibinia	pellucens	MK892231.1	NCBI	no
Sibinia	pellucens	MK892298.1	NCBI	no
Sibinia	phalerata	GBMUS1082-17	BOLD	no
Sibinia	phalerata	MK892110.1	NCBI	no
Sibinia	phalerata	MK892155.1	NCBI	no
Sibinia	primita	NOCLP909-16	BOLD	no
Sibinia	pyrrhodactyla	GCOL12885-16	BOLD	no
Sibinia	pyrrhodactyla	GCOL12888-16	BOLD	no
Sibinia	pyrrhodactyla	KU910415.1	NCBI	no
Sibinia	pyrrhodactyla	KU916541.1	NCBI	no
Sibinia	pyrrhodactyla	MK892170.1	NCBI	no
Sibinia	sodalis	GBMNE47898-22	BOLD	no
Sibinia	sodalis	GBMNF53923-22	BOLD	no
Sibinia	sodalis	GBMNF53924-22	BOLD	no
Sibinia	sodalis	GCOL11425-16	BOLD	no
Sibinia	sodalis	GCOL11429-16	BOLD	no
Sibinia	sodalis	KC783910.1	NCBI	no
Sibinia	sodalis	KU910579.1	NCBI	no
Sibinia	sodalis	KU916609.1	NCBI	no
Sibinia	sodalis	MK347694.1	NCBI	no
Sibinia	sodalis	MK890885.1	NCBI	no
Sibinia	sodalis	MK891250.1	NCBI	no
Sibinia	sodalis	MK892124.1	NCBI	no
Sibinia	sodalis	MW520685.1	NCBI	no
Sibinia	subelliptica	FBCOQ059-13	BOLD	no
Sibinia	subelliptica	GCOL11928-16	BOLD	no
Sibinia	subelliptica	KM446923.1	NCBI	no
Sibinia	subelliptica	KU913550.1	NCBI	no
Sibinia	subelliptica	TDAOE2694-23	BOLD	no
Sibinia	unicolor	GBMNE47878-22	BOLD	no
Sibinia	unicolor	GCOL5653-16	BOLD	no
Sibinia	unicolor	GCOL5654-16	BOLD	no
Sibinia	unicolor	KC783896.1	NCBI	no
Sibinia	unicolor	KU918347.1	NCBI	no
Sibinia	unicolor	KU918894.1	NCBI	no
Sibinia	unicolor	MK892223.1	NCBI	no
Sibinia	viscariae	COLFE038-12	BOLD	no
Sibinia	viscariae	COLFE476-13	BOLD	no
Sibinia	viscariae	COLFE477-13	BOLD	no
Sibinia	viscariae	COLFE482-13	BOLD	no
Sibinia	viscariae	GBCOD477-13	BOLD	no
Sibinia	viscariae	GBCOU3504-13	BOLD	no
Sibinia	viscariae	GBCOU3539-13	BOLD	no
Sibinia	viscariae	GBCOU6098-14	BOLD	no
Sibinia	viscariae	GCOL11819-16	BOLD	no
Sibinia	viscariae	KJ961796.1	NCBI	no
Sibinia	viscariae	KJ961913.1	NCBI	no
Sibinia	viscariae	KJ964403.1	NCBI	no
Sibinia	viscariae	KJ964416.1	NCBI	no
Sibinia	viscariae	KM444698.1	NCBI	no
Sibinia	viscariae	KM444728.1	NCBI	no
Sibinia	viscariae	KM450771.1	NCBI	no
Sibinia	viscariae	KU907630.1	NCBI	no
Sibinia	viscariae	KU916296.1	NCBI	no
Sibinia	viscariae	MK891064.1	NCBI	no
Sibinia	viscariae	MK891259.1	NCBI	no
Sibinia	viscariae	MK891968.1	NCBI	no
Sibinia	viscariae	NOCLP913-16	BOLD	no
Sibinia	viscariae	NOCLP914-16	BOLD	no
Sibinia	vittata	MK891894.1	NCBI	no
Tychius	atlanticus	GBMNF53925-22	BOLD	no
Tychius	bicolor	GBMNE48250-22	BOLD	no
Tychius	bicolor	KC784317.1	NCBI	no
Tychius	bicolor	MW520499.1	NCBI	no
Tychius	breviusculus	COLFE172-12	BOLD	no
Tychius	breviusculus	COLFE173-12	BOLD	no
Tychius	breviusculus	COLFF160-13	BOLD	no
Tychius	breviusculus	COLFF161-13	BOLD	no
Tychius	breviusculus	FBCOK188-13	BOLD	no
Tychius	breviusculus	FBCON002-13	BOLD	no
Tychius	breviusculus	GBCOD283-13	BOLD	no
Tychius	breviusculus	GBCOL490-12	BOLD	no
Tychius	breviusculus	GBCOU3494-13	BOLD	no
Tychius	breviusculus	GBMNE48152-22	BOLD	no
Tychius	breviusculus	GCOL12563-16	BOLD	no
Tychius	breviusculus	GCOL12564-16	BOLD	no
Tychius	breviusculus	GCOL7763-16	BOLD	no
Tychius	breviusculus	GMGMA1549-14	BOLD	no
Tychius	breviusculus	KC784153.1	NCBI	no
Tychius	breviusculus	KJ965422.1	NCBI	no
Tychius	breviusculus	KJ965795.1	NCBI	no
Tychius	breviusculus	KJ966528.1	NCBI	no
Tychius	breviusculus	KJ966579.1	NCBI	no
Tychius	breviusculus	KM439804.1	NCBI	no
Tychius	breviusculus	KM442623.1	NCBI	no
Tychius	breviusculus	KM444382.1	NCBI	no
Tychius	breviusculus	KM447282.1	NCBI	no
Tychius	breviusculus	KM448179.1	NCBI	no
Tychius	breviusculus	KM451088.1	NCBI	no
Tychius	breviusculus	KU907840.1	NCBI	no
Tychius	breviusculus	KU912641.1	NCBI	no
Tychius	breviusculus	KU914667.1	NCBI	no
Tychius	breviusculus	MK891026.1	NCBI	no
Tychius	breviusculus	MK892278.1	NCBI	no
Tychius	breviusculus	NOCLP1077-17	BOLD	no
Tychius	capucinus	GBMIN51871-17	BOLD	no
Tychius	cf.filirostris	GBMNF53927-22	BOLD	no
Tychius	colonnellii	GBMNE47784-22	BOLD	no
Tychius	colonnellii	GBMNF53928-22	BOLD	no
Tychius	colonnellii	GBMNF53929-22	BOLD	no
Tychius	colonnellii	GBMNF53930-22	BOLD	no
Tychius	colonnellii	GBMNF53931-22	BOLD	no
Tychius	colonnellii	GBMNF53932-22	BOLD	no
Tychius	colonnellii	KC783799.1	NCBI	no
Tychius	colonnellii	MW520699.1	NCBI	no
Tychius	colonnellii	MW520700.1	NCBI	no
Tychius	colonnellii	MW520718.1	NCBI	no
Tychius	colonnellii	MW520726.1	NCBI	no
Tychius	colonnellii	OQ739454.1	NCBI	no
Tychius	cuprifer	GBMNF53934-22	BOLD	no
Tychius	cuprifer	MK347655.1	NCBI	no
Tychius	cuprifer	MK347686.1	NCBI	no
Tychius	elongatulus	GBMNF53935-22	BOLD	no
Tychius	filirostris	GBMNF53937-22	BOLD	no
Tychius	filirostris	GBMNF53938-22	BOLD	no
Tychius	filirostris	GBMNF53939-22	BOLD	no
Tychius	filirostris	GBMNF53940-22	BOLD	no
Tychius	filirostris	MK892373.1	NCBI	no
Tychius	filirostris	MK892387.1	NCBI	no
Tychius	filirostris	MK892389.1	NCBI	no
Tychius	filirostris	MK892407.1	NCBI	no
Tychius	filirostris	MW520698.1	NCBI	no
Tychius	junceus	COLFF746-13	BOLD	no
Tychius	junceus	COLFH034-14	BOLD	no
Tychius	junceus	GBCOU1986-13	BOLD	no
Tychius	junceus	GCOL10088-16	BOLD	no
Tychius	junceus	GCOL11368-16	BOLD	no
Tychius	junceus	KJ967239.1	NCBI	no
Tychius	junceus	KM440677.1	NCBI	no
Tychius	junceus	KU907053.1	NCBI	no
Tychius	junceus	MK891029.1	NCBI	no
Tychius	junceus	MK891147.1	NCBI	no
Tychius	junceus	MK891422.1	NCBI	no
Tychius	junceus	MK892307.1	NCBI	no
Tychius	kulzeri	MK891896.1	NCBI	no
Tychius	medicaginis	FBCOC412-10	BOLD	no
Tychius	medicaginis	JF889571.1	NCBI	no
Tychius	medicaginis	JF889572.1	NCBI	no
Tychius	meliloti	AMRSG030-16	BOLD	no
Tychius	meliloti	AMRSG033-16	BOLD	no
Tychius	meliloti	BBCCA3787-12	BOLD	no
Tychius	meliloti	BBCCA3788-12	BOLD	no
Tychius	meliloti	BBCCM418-10	BOLD	no
Tychius	meliloti	BBCCM419-10	BOLD	no
Tychius	meliloti	BBCCN472-10	BOLD	no
Tychius	meliloti	BBCCN473-10	BOLD	no
Tychius	meliloti	CNCCA2726-12	BOLD	no
Tychius	meliloti	CNGRC067-12	BOLD	no
Tychius	meliloti	CNGRC068-12	BOLD	no
Tychius	meliloti	CNGRC069-12	BOLD	no
Tychius	meliloti	CNGRC071-12	BOLD	no
Tychius	meliloti	CNGRC073-12	BOLD	no
Tychius	meliloti	CNGRD1038-12	BOLD	no
Tychius	meliloti	CNGSC4246-15	BOLD	no
Tychius	meliloti	CNGSD9240-15	BOLD	no
Tychius	meliloti	CNGSD9247-15	BOLD	no
Tychius	meliloti	ELPCG9276-17	BOLD	no
Tychius	meliloti	FBCOB634-10	BOLD	no
Tychius	meliloti	FBCOI848-12	BOLD	no
Tychius	meliloti	GBCL49269-19	BOLD	no
Tychius	meliloti	GBCOU2163-13	BOLD	no
Tychius	meliloti	GBMNE48151-22	BOLD	no
Tychius	meliloti	GBMNF53942-22	BOLD	no
Tychius	meliloti	GBMNF53943-22	BOLD	no
Tychius	meliloti	GBMNF53944-22	BOLD	no
Tychius	meliloti	GBMNF53945-22	BOLD	no
Tychius	meliloti	GBMNF53946-22	BOLD	no
Tychius	meliloti	GCOL11821-16	BOLD	no
Tychius	meliloti	GCOL12589-16	BOLD	no
Tychius	meliloti	GMGMA153-14	BOLD	no
Tychius	meliloti	HQ582558.1	NCBI	no
Tychius	meliloti	HQ582567.1	NCBI	no
Tychius	meliloti	HQ954176.1	NCBI	no
Tychius	meliloti	JBLRB1507-23	BOLD	no
Tychius	meliloti	JBLRB1608-23	BOLD	no
Tychius	meliloti	JF888107.1	NCBI	no
Tychius	meliloti	JF888108.1	NCBI	no
Tychius	meliloti	KC784152.1	NCBI	no
Tychius	meliloti	KM445751.1	NCBI	no
Tychius	meliloti	KM452380.1	NCBI	no
Tychius	meliloti	KM841707.1	NCBI	no
Tychius	meliloti	KM841795.1	NCBI	no
Tychius	meliloti	KM842748.1	NCBI	no
Tychius	meliloti	KM842957.1	NCBI	no
Tychius	meliloti	KM843239.1	NCBI	no
Tychius	meliloti	KM844706.1	NCBI	no
Tychius	meliloti	KM845340.1	NCBI	no
Tychius	meliloti	KM845708.1	NCBI	no
Tychius	meliloti	KM849400.1	NCBI	no
Tychius	meliloti	KR482859.1	NCBI	no
Tychius	meliloti	KR483157.1	NCBI	no
Tychius	meliloti	KR485519.1	NCBI	no
Tychius	meliloti	KR485619.1	NCBI	no
Tychius	meliloti	KR485638.1	NCBI	no
Tychius	meliloti	KR485720.1	NCBI	no
Tychius	meliloti	KR486332.1	NCBI	no
Tychius	meliloti	KR486566.1	NCBI	no
Tychius	meliloti	KR486862.1	NCBI	no
Tychius	meliloti	KR487845.1	NCBI	no
Tychius	meliloti	KR488734.1	NCBI	no
Tychius	meliloti	KR489144.1	NCBI	no
Tychius	meliloti	KR489269.1	NCBI	no
Tychius	meliloti	KR489451.1	NCBI	no
Tychius	meliloti	KR489719.1	NCBI	no
Tychius	meliloti	KR491095.1	NCBI	no
Tychius	meliloti	KR491111.1	NCBI	no
Tychius	meliloti	KT706821.1	NCBI	no
Tychius	meliloti	KT707047.1	NCBI	no
Tychius	meliloti	KU907723.1	NCBI	no
Tychius	meliloti	KU916569.1	NCBI	no
Tychius	meliloti	KY364281.1	NCBI	no
Tychius	meliloti	LFBC3937-18	BOLD	no
Tychius	meliloti	MBIOE1537-13	BOLD	no
Tychius	meliloti	MF639044.1	NCBI	no
Tychius	meliloti	MF640401.1	NCBI	no
Tychius	meliloti	MF641582.1	NCBI	no
Tychius	meliloti	MG053565.1	NCBI	no
Tychius	meliloti	MG055242.1	NCBI	no
Tychius	meliloti	MG055641.1	NCBI	no
Tychius	meliloti	MK891930.1	NCBI	no
Tychius	meliloti	MK892279.1	NCBI	no
Tychius	meliloti	MPGF1633-19	BOLD	no
Tychius	meliloti	NGNAA1782-13	BOLD	no
Tychius	meliloti	NGNAB1306-13	BOLD	no
Tychius	meliloti	NGNAC2971-13	BOLD	no
Tychius	meliloti	NGNAC2974-13	BOLD	no
Tychius	meliloti	NGNAD1359-13	BOLD	no
Tychius	meliloti	NGNAG1375-13	BOLD	no
Tychius	meliloti	NGNAH1201-13	BOLD	no
Tychius	meliloti	NGNAH1203-13	BOLD	no
Tychius	meliloti	NGNAI123-13	BOLD	no
Tychius	meliloti	NGNAI130-13	BOLD	no
Tychius	meliloti	NGNAI131-13	BOLD	no
Tychius	meliloti	NGNAI136-13	BOLD	no
Tychius	meliloti	NGNAS1258-14	BOLD	no
Tychius	meliloti	NGNAX4731-14	BOLD	no
Tychius	meliloti	NGNAX4734-14	BOLD	no
Tychius	meliloti	NGNAX4737-14	BOLD	no
Tychius	meliloti	NOCLP752-16	BOLD	no
Tychius	meliloti	NOCLP753-16	BOLD	no
Tychius	meliloti	NOCLP758-16	BOLD	no
Tychius	meliloti	NOCLP760-16	BOLD	no
Tychius	meliloti	OM772975.1	NCBI	no
Tychius	meliloti	OM772976.1	NCBI	no
Tychius	meliloti	OM772977.1	NCBI	no
Tychius	meliloti	OM772978.1	NCBI	no
Tychius	meliloti	OM772979.1	NCBI	no
Tychius	meliloti	OM772980.1	NCBI	no
Tychius	meliloti	PGURB285-16	BOLD	no
Tychius	meliloti	RRMFD1684-15	BOLD	no
Tychius	meliloti	RRSSA4196-15	BOLD	no
Tychius	meliloti	SMTPP3242-15	BOLD	no
Tychius	meliloti	SMTPR9035-16	BOLD	no
Tychius	meliloti	SMTPR9037-16	BOLD	no
Tychius	meliloti	SSWLA2506-13	BOLD	no
Tychius	meliloti	SSWLB5821-13	BOLD	no
Tychius	meliloti	SSWLB6156-13	BOLD	no
Tychius	meliloti	UMAAI192-22	BOLD	no
Tychius	meliloti	UMAAI220-22	BOLD	no
Tychius	meliloti	USCOC033-10	BOLD	no
Tychius	meliloti	USCOC045-10	BOLD	no
Tychius	parallelus	DTNHM9147-23	BOLD	no
Tychius	parallelus	DTNHM9243-23	BOLD	no
Tychius	parallelus	FBCOA259-10	BOLD	no
Tychius	parallelus	FBCOC392-10	BOLD	no
Tychius	parallelus	FBCOP239-13	BOLD	no
Tychius	parallelus	FBCOP879-13	BOLD	no
Tychius	parallelus	GBCOU7448-14	BOLD	no
Tychius	parallelus	GBCOU7449-14	BOLD	no
Tychius	parallelus	GBCOU9201-15	BOLD	no
Tychius	parallelus	GCOL10620-16	BOLD	no
Tychius	parallelus	GCOL10627-16	BOLD	no
Tychius	parallelus	GCOL5045-16	BOLD	no
Tychius	parallelus	GCOL5056-16	BOLD	no
Tychius	parallelus	KM446083.1	NCBI	no
Tychius	parallelus	KM448630.1	NCBI	no
Tychius	parallelus	KM452098.1	NCBI	no
Tychius	parallelus	KU907152.1	NCBI	no
Tychius	parallelus	KU910879.1	NCBI	no
Tychius	parallelus	KU912640.1	NCBI	no
Tychius	parallelus	KU914197.1	NCBI	no
Tychius	parallelus	KU916344.1	NCBI	no
Tychius	parallelus	MK890953.1	NCBI	no
Tychius	parallelus	MK891006.1	NCBI	no
Tychius	parallelus	MK891110.1	NCBI	no
Tychius	parallelus	MK891827.1	NCBI	no
Tychius	picirostris	AGMPF120-18	BOLD	no
Tychius	picirostris	BARSB217-16	BOLD	no
Tychius	picirostris	BARSM1020-17	BOLD	no
Tychius	picirostris	BBCCN159-10	BOLD	no
Tychius	picirostris	BBCCN166-10	BOLD	no
Tychius	picirostris	BBCCN216-10	BOLD	no
Tychius	picirostris	BBCCN517-10	BOLD	no
Tychius	picirostris	CNTIC5227-15	BOLD	no
Tychius	picirostris	CNTIC5238-15	BOLD	no
Tychius	picirostris	CNTIC5346-15	BOLD	no
Tychius	picirostris	CNTND2269-14	BOLD	no
Tychius	picirostris	COLFC129-12	BOLD	no
Tychius	picirostris	COLFC130-12	BOLD	no
Tychius	picirostris	COLFC596-12	BOLD	no
Tychius	picirostris	COLFE427-12	BOLD	no
Tychius	picirostris	COLFF448-13	BOLD	no
Tychius	picirostris	CRHIH484-16	BOLD	no
Tychius	picirostris	DTNHM6453-23	BOLD	no
Tychius	picirostris	ELPCG2161-17	BOLD	no
Tychius	picirostris	ELPCG3739-17	BOLD	no
Tychius	picirostris	ELPCG3844-17	BOLD	no
Tychius	picirostris	EURAP102-21	BOLD	no
Tychius	picirostris	EURAP230-23	BOLD	no
Tychius	picirostris	FBCOF317-12	BOLD	no
Tychius	picirostris	GBCL54051-19	BOLD	no
Tychius	picirostris	GBCL54052-19	BOLD	no
Tychius	picirostris	GBCOC858-12	BOLD	no
Tychius	picirostris	GBCOU4610-14	BOLD	no
Tychius	picirostris	GCOL10611-16	BOLD	no
Tychius	picirostris	GCOL13080-16	BOLD	no
Tychius	picirostris	GCOL13081-16	BOLD	no
Tychius	picirostris	GCOL1937-16	BOLD	no
Tychius	picirostris	GCOL1968-16	BOLD	no
Tychius	picirostris	GCOL2111-16	BOLD	no
Tychius	picirostris	GCOL6739-16	BOLD	no
Tychius	picirostris	GMOAG421-15	BOLD	no
Tychius	picirostris	GMRSW1737-15	BOLD	no
Tychius	picirostris	JF887824.1	NCBI	no
Tychius	picirostris	JF887831.1	NCBI	no
Tychius	picirostris	JF887879.1	NCBI	no
Tychius	picirostris	KJ963992.1	NCBI	no
Tychius	picirostris	KJ964801.1	NCBI	no
Tychius	picirostris	KJ965981.1	NCBI	no
Tychius	picirostris	KJ966475.1	NCBI	no
Tychius	picirostris	KJ967355.1	NCBI	no
Tychius	picirostris	KM445182.1	NCBI	no
Tychius	picirostris	KM449975.1	NCBI	no
Tychius	picirostris	KM842307.1	NCBI	no
Tychius	picirostris	KM845014.1	NCBI	no
Tychius	picirostris	KR129018.1	NCBI	no
Tychius	picirostris	KR480449.1	NCBI	no
Tychius	picirostris	KR481925.1	NCBI	no
Tychius	picirostris	KR484115.1	NCBI	no
Tychius	picirostris	KR487168.1	NCBI	no
Tychius	picirostris	KR487242.1	NCBI	no
Tychius	picirostris	KR487733.1	NCBI	no
Tychius	picirostris	KR488665.1	NCBI	no
Tychius	picirostris	KR489684.1	NCBI	no
Tychius	picirostris	KR489839.1	NCBI	no
Tychius	picirostris	KU910389.1	NCBI	no
Tychius	picirostris	KU910811.1	NCBI	no
Tychius	picirostris	KU913451.1	NCBI	no
Tychius	picirostris	KU914336.1	NCBI	no
Tychius	picirostris	KU918243.1	NCBI	no
Tychius	picirostris	KU918902.1	NCBI	no
Tychius	picirostris	KU919119.1	NCBI	no
Tychius	picirostris	MBIOD1067-13	BOLD	no
Tychius	picirostris	MBIOF1410-13	BOLD	no
Tychius	picirostris	MF633665.1	NCBI	no
Tychius	picirostris	MF633820.1	NCBI	no
Tychius	picirostris	MF635283.1	NCBI	no
Tychius	picirostris	MG054101.1	NCBI	no
Tychius	picirostris	MG054452.1	NCBI	no
Tychius	picirostris	MG054681.1	NCBI	no
Tychius	picirostris	MG056037.1	NCBI	no
Tychius	picirostris	MG056265.1	NCBI	no
Tychius	picirostris	MG057304.1	NCBI	no
Tychius	picirostris	MG059498.1	NCBI	no
Tychius	picirostris	MG059912.1	NCBI	no
Tychius	picirostris	MG062068.1	NCBI	no
Tychius	picirostris	MG062400.1	NCBI	no
Tychius	picirostris	MG062439.1	NCBI	no
Tychius	picirostris	MG062490.1	NCBI	no
Tychius	picirostris	MG477002.1	NCBI	no
Tychius	picirostris	MH118724.1	NCBI	no
Tychius	picirostris	MH169705.1	NCBI	no
Tychius	picirostris	MK347664.1	NCBI	no
Tychius	picirostris	MK891127.1	NCBI	no
Tychius	picirostris	MK891199.1	NCBI	no
Tychius	picirostris	MK891781.1	NCBI	no
Tychius	picirostris	MK892054.1	NCBI	no
Tychius	picirostris	MK892300.1	NCBI	no
Tychius	picirostris	NOCLP754-16	BOLD	no
Tychius	picirostris	NOCLP755-16	BOLD	no
Tychius	picirostris	NOCLP756-16	BOLD	no
Tychius	picirostris	RBINA1041-13	BOLD	no
Tychius	picirostris	ROUGE1594-17	BOLD	no
Tychius	picirostris	ROUGE1595-17	BOLD	no
Tychius	picirostris	ROUGE2161-17	BOLD	no
Tychius	picirostris	RRNGS1008-16	BOLD	no
Tychius	picirostris	RRNW1700-23	BOLD	no
Tychius	picirostris	RRNW5455-23	BOLD	no
Tychius	picirostris	RRSSC1263-15	BOLD	no
Tychius	picirostris	SMTPD4758-13	BOLD	no
Tychius	picirostris	SMTPI3372-14	BOLD	no
Tychius	picirostris	SMTPI5172-14	BOLD	no
Tychius	picirostris	SMTPI5173-14	BOLD	no
Tychius	picirostris	SMTPI5185-14	BOLD	no
Tychius	picirostris	SMTPJ2387-14	BOLD	no
Tychius	picirostris	SMTPJ2424-14	BOLD	no
Tychius	picirostris	SMTPM1521-15	BOLD	no
Tychius	picirostris	SMTPM3173-15	BOLD	no
Tychius	picirostris	SMTPP1649-15	BOLD	no
Tychius	picirostris	SMTPP3770-15	BOLD	no
Tychius	picirostris	SMTPP3771-15	BOLD	no
Tychius	picirostris	SMTPR2443-16	BOLD	no
Tychius	picirostris	SMTPR2896-16	BOLD	no
Tychius	picirostris	SMTPR388-16	BOLD	no
Tychius	picirostris	SSWLB5254-13	BOLD	no
Tychius	picirostris	SSWLB6158-13	BOLD	no
Tychius	polylineatus	COLFH1774-16	BOLD	no
Tychius	pumilus	FBCOB602-10	BOLD	no
Tychius	pumilus	FBCOQ083-13	BOLD	no
Tychius	pumilus	GCOL11437-16	BOLD	no
Tychius	pumilus	GCOL11444-16	BOLD	no
Tychius	pumilus	HQ954156.1	NCBI	no
Tychius	pumilus	HQ954157.1	NCBI	no
Tychius	pumilus	KM443793.1	NCBI	no
Tychius	pumilus	KU907636.1	NCBI	no
Tychius	pumilus	KU913411.1	NCBI	no
Tychius	pumilus	MK891734.1	NCBI	no
Tychius	pusillus	GBCOU2044-13	BOLD	no
Tychius	pusillus	GCOL10092-16	BOLD	no
Tychius	pusillus	GCOL11475-16	BOLD	no
Tychius	pusillus	KM448029.1	NCBI	no
Tychius	pusillus	KU907323.1	NCBI	no
Tychius	pusillus	KU911941.1	NCBI	no
Tychius	pusillus	MK891142.1	NCBI	no
Tychius	pusillus	MK892303.1	NCBI	no
Tychius	quinquepunctatus	COLFF597-13	BOLD	no
Tychius	quinquepunctatus	COLFF598-13	BOLD	no
Tychius	quinquepunctatus	FBCOA700-10	BOLD	no
Tychius	quinquepunctatus	GBCL52809-19	BOLD	no
Tychius	quinquepunctatus	GBCOU630-13	BOLD	no
Tychius	quinquepunctatus	GCOL11398-16	BOLD	no
Tychius	quinquepunctatus	GCOL11405-16	BOLD	no
Tychius	quinquepunctatus	GCOL3700-16	BOLD	no
Tychius	quinquepunctatus	KJ965896.1	NCBI	no
Tychius	quinquepunctatus	KJ966370.1	NCBI	no
Tychius	quinquepunctatus	KM450723.1	NCBI	no
Tychius	quinquepunctatus	KU908819.1	NCBI	no
Tychius	quinquepunctatus	KU909138.1	NCBI	no
Tychius	quinquepunctatus	KU914707.1	NCBI	no
Tychius	quinquepunctatus	KU918849.1	NCBI	no
Tychius	quinquepunctatus	LN889538.1	NCBI	no
Tychius	quinquepunctatus	MK890861.1	NCBI	no
Tychius	quinquepunctatus	MK890979.1	NCBI	no
Tychius	quinquepunctatus	MK891050.1	NCBI	no
Tychius	quinquepunctatus	MK891120.1	NCBI	no
Tychius	quinquepunctatus	MK891702.1	NCBI	no
Tychius	quinquepunctatus	MK892302.1	NCBI	no
Tychius	rufipennis	GBMNE48091-22	BOLD	no
Tychius	schneideri	COLFE1363-13	BOLD	no
Tychius	schneideri	COLFE1368-13	BOLD	no
Tychius	schneideri	EURAP054-19	BOLD	no
Tychius	schneideri	FBCOP662-13	BOLD	no
Tychius	schneideri	FBCOP663-13	BOLD	no
Tychius	schneideri	FBCOP664-13	BOLD	no
Tychius	schneideri	FBCOP665-13	BOLD	no
Tychius	schneideri	GBCOU6342-14	BOLD	no
Tychius	schneideri	KJ962935.1	NCBI	no
Tychius	schneideri	KJ964935.1	NCBI	no
Tychius	schneideri	KM442126.1	NCBI	no
Tychius	schneideri	KM442330.1	NCBI	no
Tychius	schneideri	KM447343.1	NCBI	no
Tychius	schneideri	MK891066.1	NCBI	no
Tychius	sharpi	MK891931.1	NCBI	no
Tychius	squamulatus	GCOL11332-16	BOLD	no
Tychius	squamulatus	KU916639.1	NCBI	no
Tychius	squamulatus	KU916686.1	NCBI	no
Tychius	squamulatus	MK892323.1	NCBI	no
Tychius	squamulatus	NOCLP2825-21	BOLD	no
Tychius	squamulatus	TDAOE2028-23	BOLD	no
Tychius	stephensi	CCON105-08	BOLD	no
Tychius	stephensi	CRHIF648-16	BOLD	no
Tychius	stephensi	FBCOE879-12	BOLD	no
Tychius	stephensi	GBMNF53948-22	BOLD	no
Tychius	stephensi	GCOL11128-16	BOLD	no
Tychius	stephensi	GCOL11129-16	BOLD	no
Tychius	stephensi	GCOL6900-16	BOLD	no
Tychius	stephensi	KU907388.1	NCBI	no
Tychius	stephensi	KU918500.1	NCBI	no
Tychius	stephensi	LEPNG261-15	BOLD	no
Tychius	stephensi	LEPNG262-15	BOLD	no
Tychius	stephensi	LEPNG263-15	BOLD	no
Tychius	stephensi	LEPNG264-15	BOLD	no
Tychius	stephensi	LEPNG265-15	BOLD	no
Tychius	stephensi	MG060419.1	NCBI	no
Tychius	stephensi	MK891855.1	NCBI	no
Tychius	stephensi	MK892310.1	NCBI	no
Tychius	stephensi	NOCLP759-16	BOLD	no
Tychius	stephensi	RRMPE175-15	BOLD	no
Tychius	stephensi	TDAOE400-21	BOLD	no
Tychius	striatulus	GBMNE47861-22	BOLD	no
Tychius	striatulus	KC783881.1	NCBI	no
Tychius	striatulus	MW520701.1	NCBI	no
Tychius	tectus	YGEN701-22	BOLD	no
Tychius	tectus	YGEN702-22	BOLD	no
Tychius	tibialis	GBMUS1081-17	BOLD	no
Tychius	tibialis	LPRCI2780-22	BOLD	no
