# Supplementary material for: Morphological characters of the immature stages of Tychius (Apeltarius) amplicollis Aubé, 1850 (Coleoptera, Curculionidae, Curculioninae, Tychiini), supported by molecular and biological data, suggest that Apeltarius Desbrochers des Loges, 1873 is a new synonym of Tychius Germar, 1817
Source: Zookeys. 2026 Mar 10;1272:265–84. doi: 10.3897/zookeys.1272.183226 (PMC12997044; doi:10.3897/zookeys.1272.183226)
Supplement: Supplementary material 2 — Multiple sequence alignment of COI gene sequences used for specimen-level analyses [file zookeys-1272-265_article-183226__-s002.fasta]

>Notolomus_cf._basalis_JHAR01207_0101_GBMNF52940-22_BOLD
AACTTTATATTTTATTTTCGGGGCCTGATCAGGAATAGTAGGAACCTCTTTAAGAATACTAATTCGAACTGAACTAGGAAACCCTGGATCACTAATTGGTGATGATCAAATTTACAATACTATTGTAACAGCTCATGCTTTTATTATAATTTTTTTTATAGTTATGCCTATTATAATTGGGGGATTTGGAAATTGACTAGTTCCATTAATACTAGGAGCTCCTGATATAGCTTTTCCTCGTTTAAATAATATAAGATTCTGACTCCTACCCCC-----TTACCTTACTTCTAATAAGAAGAATTATTGATAAGGGAGCTGGAACAGGATGAACAGTTTATCCACCTTTATCAGCAAATATTGCTCATGAAGGAGCATCAGTAGACTTAGCTATTTTTAGACTCCACATAGCAGGAATTTCTTCTATTTTAGGTGCTATAAACTTTATCTCTACTGTAATAAATATACGACCA---GGAATAAAACCTGATCGTATATCTTTATTTGTATGGGCAGTTGAAATTACAGCTATTTTACTTTTATTATCATTGCCAGTTCTAGCCGGTGCAATTACTATACTATTAACAGACCGTAATATTAATACCTCATTTTTTGACCCAGCAGGGGGAGGTGATCCAATTTTATATCAGCATTTATTT
>Notolomus_sp._ON553444.1_NCBI
AACTTTATATTTTATTTTTGGGGCCTGATCAGGAATAGTAGGAACCTCTTTAAGAATACTAATTCGAACTGAACTAGGAAACCCTGGATCACTAATTGGTGATGATCAAATTTACAATACTATTGTAACAGCTCATGCTTTTATTATAATTTTTTTTATAGTTATGCCTATTATAATTGGGGGATTTGGAAATTGACTAGTTCCATTAATACTAGGAGCTCCTGATATAGCTTTTCCTCGTTTAAATAATATAAGATTCTGACTCCTACCCCC-----TTACCTTACTTCTAATAAGAAGAATTATTGATAAGGGAGCTGGAACAGGATGAACAGTTTATCCACCTTTATCAGCAAATATTGCTCATGAAGGAGCATCAGTAGACTTAGCTATTTTTAGACTCCACATAGCAGGAATTTCTTCTATTTTAGGTGCTATAAACTTTATCTCTACTGTAATAAATATACGACCA---GGAATAAAACCTGATCGTATATCTTTATTTGTATGGGCAGTTGAAATTACAGCTATTTTACTTTTATTATCATTGCCAGTTCTAGCCGGTGCAATTACTATACTATTAACAGACCGTAATATTAATACCTCATTCTTTGACCCAGCAGGAGGAGGTGATCCAATTTTATATCAGCATTTATTT
>Sibinia_albosquamosa_GBMNE48242-22_BOLD
????????????????????????????????????????????????AATAAGTTTCTTAATTCGAGCTGAATTAGGAACACCAGGTAAATTAATTGGTAATGATCAAATTTATAATACCATTGTAACTGCTCATGCTTTTATTATAATTTTTTTTATAGTTATACCTATTATAATTGGAGGATTCGGTAATTGACTAGTTCCATTAATACTAGGAGCCCCTGATATAGCATTCCCCCGATTAAATAATATAAGATTTTGGCTACTACCCCCATCTTTAACTTTATTATTAATAAGAAG-------AATAAAGGAGCCGGAACTGGATGAACAGTCTATCCCCCACTATCCTCAAATATTGCACATGAAGGTATATCAATCGATTTAGCTATTTTTAGTTTACATTTAGCTGGAATTTCTTCAATTATAGGTGCTATTAATTTTATTTCTACAGTTAAAAATATACAACC----GGAATAAAATTAGAACAACTCTCTCTATTTGTATGAGCAGTTAAAATTACTGCTATTTTACTATTATTATCTTTACCAGTTCTTGCAGGAGCAATTACTATATTACTAACTGATCGAAATATCAATACATCATTTTTTGATCCAGCGGGAGGTGGAGACCCTATTCTTTACCAACATTTATTT
>Sibinia_albosquamosa_GBMNE48243-22_BOLD
AACNTTATATTTTATTTTTGGAGCTTGATCTGGAATAATCGGAACATCAATAAGTATCTTAATTCGAGCTGAATTAGGAACACCAGGTAAATTAATTGGTAATGATCAAATTTATAATACCATTGTAACTGCTCATGCTTTTATTATAATTTTTTTTATAGTTATACCTATTATAATTGGAGGATTWGGTAATTGACTAGTTCCATTAATACTAGGAGCCCCTGATATAGCATTCCCCCGATTAAATAATATAAGATTTTGGCTACTACCCCCATCTTTAACTTTATTATTAATAAGAAG-------AATAAAGGAGCCGGAACTGGATGAACAGTCTATCCCCCACTATCCTCAAATATTGCACATGAGGGTATATCAATCGATTTAGCTATTTTTAGTTTACATTTAGCTGGGATTTCTTCAATTATAGGTGCTATTAATTTTATTTCTACAGTTAAAAATATACAACC----GGAATAAAATTAGAACAACTCTCTCTATTTGTATGAGCAGTTAAAATTACTGCTATTTTACTATTATTATCTTTACCAGTTCTTGCAGGAGCAATTACTATATTACTAACTGATCGAAATATCAATACATCATTTTTTGATCCCGCGGGAGGGGGAGAACCTATTCTTTACCAACATTTATTT
>Sibinia_albosquamosa_GBMNF53914-22_BOLD
AACTTTATATTTTATTTTTGGAGCTTGATCTGGAATAATTGGAACATCAATAAGTATCTTAATTCGAGCTGAATTAGGAACACCAGGTAAATTAATTGGCAATGATCAAATTTATAATACCATTGTAACTGCTCATGCTTTTATTATAATTTTTTTTATAGTTATACCCATTATAATTGGAGGATTTGGTAATTGACTAGTACCATTAATACTAGGAGCCCCTGATATAGCATTCCCCCGATTAAATAATATAAGATTTTGGCTATTACCCCCATCTTTAACTTTATTATTAATAAGAAG-------AATAAAGGAGCTGGAACTGGATGAACAGTTTATCCCCCACTATCCTCAAATATTGCACATGAAGGTATATCAATCGATTTAGCTATTTTTAGTTTACATTTAGCTGGGATTTCTTCAATTATAGGTGCTATTAATTTTATTTCTACAGTTAAAAATATACAACC----GGAATAAAGTTAGAGCAACTCTCTCTATTTGTATGAGCAGTTAAAATTACTGCTATTTTACTATTATTATCTTTACCAGTTCTTGCAGGAGCAATTACTATATTACTAACTGATCGAAATATCAATACATCATTTTTTGATCCAGCAGGAGGTGGAGACCCTATTCTTTATCAACATTTATTT
>Sibinia_albosquamosa_GBMNF53915-22_BOLD
AACTTTATATTTTATTTTTGGAGCTTGATCTGGAATAATTGGAACATCAATAAGTATCTTAATTCGAGCTGAATTAGGAACACCAGGTAAATTAATTGGTAATGATCAAATTTATAATACCATTGTAACTGCTCATGCTTTTATTATAATTTTTTTTATAGTTATACCTATTATAATTGGAGGATTCGGTAATTGACTAGTTCCATTAATACTAGGAGCCCCTGATATAGCATTCCCCCGATTAAATAATATAAGATTTTGGCTATTACCCCCATCTTTAACTTTATTATTAATAAGAAG-----TAAATAAAGGAGCCGGAACTGGATGAACAGTCTATCCCCCACTATCCTCAAATATTGCACATGAAGGTATATCAATCGATTTAGCTATTTTTAGTTTACATTTAGCTGGGATTTCTTCAATTATAGGTGCTATTAATTTTATTTCTACAGTTAAAAATATACAACC----GGAATAAAATTAGAACAACTCTCTCTATTTGTATGAGCAGTTAAAATTACTGCTATTTTACTATTGTTATCTTTACCAGTTCTTGCAGGAGCAATTACTATATTACTAACTGATCGAAATATCAATACATCATTTTTTGATCCAGCAGGAGGTGGCGACCCTATTCTTTACCAACATTTATTT
>Sibinia_albosquamosa_GBMNF53916-22_BOLD
???????????????????????????????????????????????????????????????????????????????????????????????TTGGTAATGATCAAATTTATAATACCATTGTAACTGCTCATGCTTTTATTATAATTTTTTTTATAGTTATACCTATTATAATTGGAGGATTTGGTAATTGACTAGTTCCATTAATACTAGGAGCCCCTGATATAGCATTCCCCCGATTAAATAATATAAGATTTTGGCTACTACCCCCATCTTTAACTTTATTATTAATAAGAAG-------AATAAAGGAGCCGGAACTGGATGAACAGTCTATCCCCCACTATCCTCAAATATTGCACATGAAGGAATATCAATCGATTTAGCTATTTTTAGTTTACATTTAGCTGGGATTTCTTCAATTATAGGTGCTATTAATTTTATTTCTACAGTTAAAAATATACAACC----GGAATAAAATTAGAACAACTCTCTCTATTTGTATGAGCAGTTAAAATTACTGCTATTTTACTATTATTATCTTTACCAGTTCTTGCAGGAGCAATTACTATATTACTAACTGATCGAAATATCAATACATCATTTTTTGATCCAGCGGGAGGTGGAGACCCTATTCTTTACCAACATTTATTT
>Sibinia_albosquamosa_GBMNF53917-22_BOLD
AACTTTATATTTTATTTTTGGAGCTTGATCTGGAATAATCGGAACATCAATAAGTATCTTAATTCGAGCTGAATTAAGAACACCAGGTAAATTAATTGGTAATGATCAAATTTATAATACCATTGTAACTGCTCATGCTTTTATTATAATTTTTTTTATAGTTATACCTATTATAATTGGAGGATTCGGTAATTGACTAGTTCCATTAATACTAGGAGCCCCTGATATAGCATTCCCCCGATTAAATAATATAAGATTTTGGCTACTACCCCCATCTTTAACTTTATTATTAATAAGAAG-------AATAAAGGAGCCGGAACTGGATGAACAGTCTATCCCCCACTATCCTCAAATATTGCACATGAGGGTATATCAATCGATTTAGCTATTTTTAGTTTACATTTAGCTGGGATTTCTTCAATTATAGGTGCTATTAATTTTATTTCTACAGTTAAAAATATACAACC----GGAATAAAATTAGAACAACTCTCTCTATTTGTATGAGCAGTTAAAATTACTGCTATTTTACTATTATTATCTTTACCAGTTCTTGCAGGAGCAATTACTATATTACTAACTGATCGAAATATCAATACATCATTTTTTGATCCAGCGGGAGGTGGAGACCCTATTCTTTACCAACATTTATTT
>Sibinia_albosquamosa_GBMNF53918-22_BOLD
AACTTTATATTTTATTTTTGGAGCTTGATCTGGAATAATTGGAACATCAATAAGTATCTTAATTCGAGCTGAATTAGGAACACCGGGTAAATTAATTGGTAATGATCAAATTTATAATACCATTGTAACTGCTCATGCTTTTATTATAATTTTTTTTATAGTTATACCTATTATAATTGGAGGATTCGGTAATTGACTAGTTCCATTAATACTAGGGGCCCCTGATATAGCATTCCCCCGATTAAATAATATAAGATTTTGGCTACTACCCCCATCTTTAACTTTATTATTAATAAGAAG-------AATAAAGGAGCCGGAACTGGATGAACAGTCTATCCCCCACTATCCTCAAATATTGCACATGAAGGCATATCAATCGATTTAGCTATTTTTAGTTTACATTTAGCTGGGATTTCTTCAATTATAGGTGCTATTAATTTTATTTCTACAGTTAAAAATATACAACC----GGAATAAAATTAGAACAACTCTCTCTATTTGTATGAGCAGTTAAAATTACTGCTATTTTACTATTATTATCTTTACCAGTTCTTGCAGGAGCAATTACTATATTACTAACTGATCGAAATATCAATACATCATTTTTTGATCCAGCGGGAGGTGGGGATCCTATTCTTTACCAACATTTATTT
>Sibinia_albosquamosa_GBMNF53919-22_BOLD
AACTTTATATTTTATTTTTGGAGCTTGATCTGGAATAATTGGAACATCAATAAGTATCTTAATTCGAGCTGAATTAGGAACACCAGGTAAATTAATTGGTAATGATCAAATTTATAATACCATTGTAACTGCTCATGCTTTTATTATAATTTTTTTTATAGTTATACCTATTATAATTGGAGGATTTGGTAATTGACTAGTTCCATTAATACTAGGAGCCCCTGATATAGCATTCCCCCGATTAAATAATATAAGATTTTGGCTACTACCCCCATCTTTAACTTTATTATTAATAAGAAG-------AATAAAGGAGCCGGAACTGGATGAACAGTCTATCCCCCACTATCCTCAAATATTGCACATGAAGGAATATCAATCGATTTAGCTATTTTTAGTTTACATTTAGCTGGGATTTCTTCAATTATAGGTGCTATTAATTTTATTTCTACAGTTAAAAATATACAACC----GGAATAAAATTAGAACAACTCTCTCTATTTGTATGAGCAGTTAAAATTACTGCTATTTTACTATTATTATCTTTACCAGTTCTTGCAGGAGCAATTACTATATTACTAACTGATCGAAATATCAATACATCATTTTTTGATCCAGCGGGAGGTGGAGACCCTATTCTTTACCAACATTTATTT
>Sibinia_albosquamosa_GBMNF53920-22_BOLD
AACTTTATATTTTATTTTTGGAGCTTGATCTGGAATAATCGGAACATCAATAAGTATCTTAATTCGAGCTGAATTAGGAACACCAGGTAAATTAATTGGTAATGATCAAATTTATAATACCATTGTAACTGCTCATGCTTTTATTATAATTTTTTTTATAGTTATACCTATTATAATTGGAGGATTCGGTAATTGACTAGTTCCATTAATACTAGGAGCCCCTGATATAGCATTCCCCCGATTAAATAATATAAGATTTTGGCTACTACCCCCATCTTTAACTTTATTATTAATAAGAAG-------AATAAAGGAGCCGGAACTGGATGAACAGTCTATCCCCCACTATCCTCAAATATTGCACATGAGGGTATATCAATCGATTTAGCTATTTTTAGTTTACATTTAGCTGGGATTTCTTCAATTATAGGTGCTATTAATTTTATTTCTACAGTTAAAAATATACAACC----GGAATAAAATTAGAACAACTCTCTCTATTTGTATGAGCAGTTAAAATTACTGCTATTTTACTATTATTATCTTTACCAGTTCTTGCAGGAGCAATTACTATATTACTAACTGATCGAAATATCAATACATCATTTTTTGATCCAGCGGGAGGTGGAGACCCTATTCTTTACCAACATTTATTT
>Sibinia_albosquamosa_KC784295.1_NCBI
????????????????????????????????????????????????AATAAGTTTCTTAATTCGAGCTGAATTAGGAACACCAGGTAAATTAATTGGTAATGATCAAATTTATAATACCATTGTAACTGCTCATGCTTTTATTATAATTTTTTTTATAGTTATACCTATTATAATTGGAGGATTCGGTAATTGACTAGTTCCATTAATACTAGGAGCCCCTGATATAGCATTCCCCCGATTAAATAATATAAGATTTTGGCTACTACCCCCATCTTTAACTTTATTATTAATAAGAAG-------AATAAAGGAGCCGGAACTGGATGAACAGTCTATCCCCCACTATCCTCAAATATTGCACATGAAGGTATATCAATCGATTTAGCTATTTTTAGTTTACATTTAGCTGGAATTTCTTCAATTATAGGTGCTATTAATTTTATTTCTACAGTTAAAAATATACAACC----GGAATAAAATTAGAACAACTCTCTCTATTTGTATGAGCAGTTAAAATTACTGCTATTTTACTATTATTATCTTTACCAGTTCTTGCAGGAGCAATTACTATATTACTAACTGATCGAAATATCAATACATCATTTTTTGATCCAGCGGGAGGTGGAGACCCTATTCTTTACCAACATTTATTT
>Sibinia_albosquamosa_KC784311.1_NCBI
AACNTTATATTTTATTTTTGGAGCTTGATCTGGAATAATCGGAACATCAATAAGTATCTTAATTCGAGCTGAATTAGGAACACCAGGTAAATTAATTGGTAATGATCAAATTTATAATACCATTGTAACTGCTCATGCTTTTATTATAATTTTTTTTATAGTTATACCTATTATAATTGGAGGATTWGGTAATTGACTAGTTCCATTAATACTAGGAGCCCCTGATATAGCATTCCCCCGATTAAATAATATAAGATTTTGGCTACTACCCCCATCTTTAACTTTATTATTAATAAGAAG-------AATAAAGGAGCCGGAACTGGATGAACAGTCTATCCCCCACTATCCTCAAATATTGCACATGAGGGTATATCAATCGATTTAGCTATTTTTAGTTTACATTTAGCTGGGATTTCTTCAATTATAGGTGCTATTAATTTTATTTCTACAGTTAAAAATATACAACC----GGAATAAAATTAGAACAACTCTCTCTATTTGTATGAGCAGTTAAAATTACTGCTATTTTACTATTATTATCTTTACCAGTTCTTGCAGGAGCAATTACTATATTACTAACTGATCGAAATATCAATACATCATTTTTTGATCCCGCGGGAGGGGGAGAACCTATTCTTTACCAACATTTATTT
>Sibinia_albosquamosa_MK891590.1_NCBI
???????????????????????????????????????????????????????????????????????????????????????????????TTGGTAATGATCAAATTTATAATACCATTGTAACTGCTCATGCTTTTATTATAATTTTTTTTATAGTTATACCTATTATAATTGGAGGATTTGGTAATTGACTAGTTCCATTAATACTAGGAGCCCCTGATATAGCATTCCCCCGATTAAATAATATAAGATTTTGGCTACTACCCCCATCTTTAACTTTATTATTAATAAGAAG-------AATAAAGGAGCCGGAACTGGATGAACAGTCTATCCCCCACTATCCTCAAATATTGCACATGAAGGAATATCAATCGATTTAGCTATTTTTAGTTTACATTTAGCTGGGATTTCTTCAATTATAGGTGCTATTAATTTTATTTCTACAGTTAAAAATATACAACC----GGAATAAAATTAGAACAACTCTCTCTATTTGTATGAGCAGTTAAAATTACTGCTATTTTACTATTATTATCTTTACCAGTTCTTGCAGGAGCAATTACTATATTACTAACTGATCGAAATATCAATACATCATTTTTTGATCCAGCGGGAGGTGGAGACCCTATTCTTTACCAACATTTATTT
>Sibinia_albosquamosa_MK891629.1_NCBI
AACTTTATATTTTATTTTTGGAGCTTGATCTGGAATAATTGGAACATCAATAAGTATCTTAATTCGAGCTGAATTAGGAACACCAGGTAAATTAATTGGTAATGATCAAATTTATAATACCATTGTAACTGCTCATGCTTTTATTATAATTTTTTTTATAGTTATACCTATTATAATTGGAGGATTCGGTAATTGACTAGTTCCATTAATACTAGGAGCCCCTGATATAGCATTCCCCCGATTAAATAATATAAGATTTTGGCTATTACCCCCATCTTTAACTTTATTATTAATAAGAAG-----TAAATAAAGGAGCCGGAACTGGATGAACAGTCTATCCCCCACTATCCTCAAATATTGCACATGAAGGTATATCAATCGATTTAGCTATTTTTAGTTTACATTTAGCTGGGATTTCTTCAATTATAGGTGCTATTAATTTTATTTCTACAGTTAAAAATATACAACC----GGAATAAAATTAGAACAACTCTCTCTATTTGTATGAGCAGTTAAAATTACTGCTATTTTACTATTGTTATCTTTACCAGTTCTTGCAGGAGCAATTACTATATTACTAACTGATCGAAATATCAATACATCATTTTTTGATCCAGCAGGAGGTGGCGACCCTATTCTTTACCAACATTTATTT
>Sibinia_albosquamosa_MK891725.1_NCBI
AACTTTATATTTTATTTTTGGAGCTTGATCTGGAATAATTGGAACATCAATAAGTATCTTAATTCGAGCTGAATTAGGAACACCAGGTAAATTAATTGGCAATGATCAAATTTATAATACCATTGTAACTGCTCATGCTTTTATTATAATTTTTTTTATAGTTATACCCATTATAATTGGAGGATTTGGTAATTGACTAGTACCATTAATACTAGGAGCCCCTGATATAGCATTCCCCCGATTAAATAATATAAGATTTTGGCTATTACCCCCATCTTTAACTTTATTATTAATAAGAAG-------AATAAAGGAGCTGGAACTGGATGAACAGTTTATCCCCCACTATCCTCAAATATTGCACATGAAGGTATATCAATCGATTTAGCTATTTTTAGTTTACATTTAGCTGGGATTTCTTCAATTATAGGTGCTATTAATTTTATTTCTACAGTTAAAAATATACAACC----GGAATAAAGTTAGAGCAACTCTCTCTATTTGTATGAGCAGTTAAAATTACTGCTATTTTACTATTATTATCTTTACCAGTTCTTGCAGGAGCAATTACTATATTACTAACTGATCGAAATATCAATACATCATTTTTTGATCCAGCAGGAGGTGGAGACCCTATTCTTTATCAACATTTATTT
>Sibinia_albosquamosa_MW520681.1_NCBI
AACTTTATATTTTATTTTTGGAGCTTGATCTGGAATAATCGGAACATCAATAAGTATCTTAATTCGAGCTGAATTAAGAACACCAGGTAAATTAATTGGTAATGATCAAATTTATAATACCATTGTAACTGCTCATGCTTTTATTATAATTTTTTTTATAGTTATACCTATTATAATTGGAGGATTCGGTAATTGACTAGTTCCATTAATACTAGGAGCCCCTGATATAGCATTCCCCCGATTAAATAATATAAGATTTTGGCTACTACCCCCATCTTTAACTTTATTATTAATAAGAAG-------AATAAAGGAGCCGGAACTGGATGAACAGTCTATCCCCCACTATCCTCAAATATTGCACATGAGGGTATATCAATCGATTTAGCTATTTTTAGTTTACATTTAGCTGGGATTTCTTCAATTATAGGTGCTATTAATTTTATTTCTACAGTTAAAAATATACAACC----GGAATAAAATTAGAACAACTCTCTCTATTTGTATGAGCAGTTAAAATTACTGCTATTTTACTATTATTATCTTTACCAGTTCTTGCAGGAGCAATTACTATATTACTAACTGATCGAAATATCAATACATCATTTTTTGATCCAGCGGGAGGTGGAGACCCTATTCTTTACCAACATTTATTT
>Sibinia_albosquamosa_MW520682.1_NCBI
AACTTTATATTTTATTTTTGGAGCTTGATCTGGAATAATTGGAACATCAATAAGTATCTTAATTCGAGCTGAATTAGGAACACCGGGTAAATTAATTGGTAATGATCAAATTTATAATACCATTGTAACTGCTCATGCTTTTATTATAATTTTTTTTATAGTTATACCTATTATAATTGGAGGATTCGGTAATTGACTAGTTCCATTAATACTAGGGGCCCCTGATATAGCATTCCCCCGATTAAATAATATAAGATTTTGGCTACTACCCCCATCTTTAACTTTATTATTAATAAGAAG-------AATAAAGGAGCCGGAACTGGATGAACAGTCTATCCCCCACTATCCTCAAATATTGCACATGAAGGCATATCAATCGATTTAGCTATTTTTAGTTTACATTTAGCTGGGATTTCTTCAATTATAGGTGCTATTAATTTTATTTCTACAGTTAAAAATATACAACC----GGAATAAAATTAGAACAACTCTCTCTATTTGTATGAGCAGTTAAAATTACTGCTATTTTACTATTATTATCTTTACCAGTTCTTGCAGGAGCAATTACTATATTACTAACTGATCGAAATATCAATACATCATTTTTTGATCCAGCGGGAGGTGGGGATCCTATTCTTTACCAACATTTATTT
>Sibinia_albosquamosa_MW520683.1_NCBI
AACTTTATATTTTATTTTTGGAGCTTGATCTGGAATAATTGGAACATCAATAAGTATCTTAATTCGAGCTGAATTAGGAACACCAGGTAAATTAATTGGTAATGATCAAATTTATAATACCATTGTAACTGCTCATGCTTTTATTATAATTTTTTTTATAGTTATACCTATTATAATTGGAGGATTTGGTAATTGACTAGTTCCATTAATACTAGGAGCCCCTGATATAGCATTCCCCCGATTAAATAATATAAGATTTTGGCTACTACCCCCATCTTTAACTTTATTATTAATAAGAAG-------AATAAAGGAGCCGGAACTGGATGAACAGTCTATCCCCCACTATCCTCAAATATTGCACATGAAGGAATATCAATCGATTTAGCTATTTTTAGTTTACATTTAGCTGGGATTTCTTCAATTATAGGTGCTATTAATTTTATTTCTACAGTTAAAAATATACAACC----GGAATAAAATTAGAACAACTCTCTCTATTTGTATGAGCAGTTAAAATTACTGCTATTTTACTATTATTATCTTTACCAGTTCTTGCAGGAGCAATTACTATATTACTAACTGATCGAAATATCAATACATCATTTTTTGATCCAGCGGGAGGTGGAGACCCTATTCTTTACCAACATTTATTT
>Sibinia_albosquamosa_MW520684.1_NCBI
AACTTTATATTTTATTTTTGGAGCTTGATCTGGAATAATCGGAACATCAATAAGTATCTTAATTCGAGCTGAATTAGGAACACCAGGTAAATTAATTGGTAATGATCAAATTTATAATACCATTGTAACTGCTCATGCTTTTATTATAATTTTTTTTATAGTTATACCTATTATAATTGGAGGATTCGGTAATTGACTAGTTCCATTAATACTAGGAGCCCCTGATATAGCATTCCCCCGATTAAATAATATAAGATTTTGGCTACTACCCCCATCTTTAACTTTATTATTAATAAGAAG-------AATAAAGGAGCCGGAACTGGATGAACAGTCTATCCCCCACTATCCTCAAATATTGCACATGAGGGTATATCAATCGATTTAGCTATTTTTAGTTTACATTTAGCTGGGATTTCTTCAATTATAGGTGCTATTAATTTTATTTCTACAGTTAAAAATATACAACC----GGAATAAAATTAGAACAACTCTCTCTATTTGTATGAGCAGTTAAAATTACTGCTATTTTACTATTATTATCTTTACCAGTTCTTGCAGGAGCAATTACTATATTACTAACTGATCGAAATATCAATACATCATTTTTTGATCCAGCGGGAGGTGGAGACCCTATTCTTTACCAACATTTATTT
>Sibinia_arenariae_GBMNF53921-22_BOLD
AACTTTATATTTTATTTTTGGATCCTGATCAGGAATAATTGGAACATCAATAAGATTGCTAATTCGAGCAGAATTAGGAAACCCGGGAAAATTAATTGGAAATGATCAAATTTATAATACTATTGTAACAGCTCATGCATTTATTATAATTTTTTTTATAGTAATACCAATTATAATTGGAGGATTTGGAAACTGATTAGTCCCATTAATACTTGGAGCCCCTGATATAGCATTCCCACGATTAAATAATATAAGATTCTGATTATTACCACC---------TTTATTAATTATAAGAAGAGTAATTAATAAAGGTGTAGGAACAGGGTGAACAGTTTATCCTCCTTTATCCTCAAATAAAGCTCATGAAGGAATTTCTGTTGATTTAGCAATTTTTAGATTACATTTAGCAGGAATTTCTTCAATTCTTGGAGCAATTAATTTTATCTCAACAGTAATAAATATACAACCAATAGGAATAAAACCTGAACAAATATCTTTATTTACTTGAGCAGTACAAATTACAGCAATTCTATTACTTTTATCTCTCCCTGTACTAGCAGGAGCAATTACTATACTTTTAACTGATCGAAATATTAATACTTCATTCTTTGATCCAGCAGGGGGAGGAGACCCTATCTTATACCAGCACTTATTT
>Sibinia_arenariae_MK347618.1_NCBI
AACTTTATATTTTATTTTTGGATCCTGATCAGGAATAATTGGAACATCAATAAGATTGCTAATTCGAGCAGAATTAGGAAACCCGGGAAAATTAATTGGAAATGATCAAATTTATAATACTATTGTAACAGCTCATGCATTTATTATAATTTTTTTTATAGTAATACCAATTATAATTGGAGGATTTGGAAACTGATTAGTCCCATTAATACTTGGAGCCCCTGATATAGCATTCCCACGATTAAATAATATAAGATTCTGATTATTACCACC---------TTTATTAATTATAAGAAGAGTAATTAATAAAGGTGTAGGAACAGGGTGAACAGTTTATCCTCCTTTATCCTCAAATAAAGCTCATGAAGGAATTTCTGTTGATTTAGCAATTTTTAGATTACATTTAGCAGGAATTTCTTCAATTCTTGGAGCAATTAATTTTATCTCAACAGTAATAAATATACAACCAATAGGAATAAAACCTGAACAAATATCTTTATTTACTTGAGCAGTACAAATTACAGCAATTCTATTACTTTTATCTCTCCCTGTACTAGCAGGAGCAATTACTATACTTTTAACTGATCGAAATATTAATACTTCATTCTTTGATCCAGCAGGGGGAGGAGACCCTATCTTATACCAGCACTTATTT
>Sibinia_attalica_COANT757-22_BOLD
???TTTATATTTTATTTTTGGTTCATGATCAGGAATAATTGGAACATCAATAAGTTTATTAATTCGAGCTGAATTAGGAAATCCAGGAAAATTAATTGGTAATGACCAAATTTATAATACAATTGTAACAGCTCATGCATTTATTATAATTTTTTTTATAGTAATACCTATTATAATTGGAGGATTTGGAAATTGATTAGTTCCATTAATATTAGGAGCACCTGATATAGCATTTCCACGTTTAAATAATATAAGATTTTGACTTCTACCACCTTCATTATCATTATTAATTATAAGAAGAATAATTAATAAAGGAGTTGGAACTGGATGAACAGTTTATCCACCTTTATCCTCAAATAAAGCTCATGAAGGACTTTCTGTAGATTTAGCAATTTTTAGATTACATTTAGCTGGAATTTCATCAATTTTAGGAGCAATTAATTTTATTTCTACAGTAATAAATATACAACC----GGAATAAAGCCTGAACAAATATCCTTATTTACTTGAGCAGTACAAATTACTGCAATTTTATTACTTTTATCATTACCTGTTTTAGCTGGAGCAATTACTATATTATTAACTGATCGAAATATTAATACTTCATTTTTTGATCCAGCTGGAGGTGGAGATCCAATTTTATATCAACATTTATT?
>Sibinia_attalica_LPRCI1007-21_BOLD
????TTATATTTTATTTTTGGTTCATGATCAGGAATAATTGGAACATCAATAAGTTTATTAATTCGAGCTGAATTAGGAAATCCAGGAAAATTAATTGGTAATGACCAAATTTATAATACAATTGTAACAGCTCATGCATTTATTATAATTTTTTTTATAGTAATACCTATTATAATTGGAGGATTTGGAAATTGATTAGTTCCATTAATATTAGGAGCACCTGATATAGCATTTCCACGTTTAAATAATATAAGATTTTGACTTCTACCACCTTCATTATCATTATTAATTATAAGAAGAATAATTAATAAAGGAGTTGGAACTGGATGAACAGTTTATCCACCTTTATCCTCAAATAAAGCTCATGAAGGACTTTCTGTAGATTTAGCAATTTTTAGATTACATTTAGCTGGAATTTCATCAATTTTAGGAGCAATTAATTTTATTTCTACAGTAATAAATATACAACC----GGAATAAAGCCTGAACAAATATCCTTATTTACTTGAGCAGTACAAATTACTGCAATTTTATTACTTTTATCATTACCTGTTTTAGCTGGAGCAATTACTATATTATTAACTGATCGAAATATTAATACTTCATTTTTTGATCCAGCTGGAGGTGGAGATCCAATTTTATATCAACATTTATT?
>Sibinia_attalica_LPRCI2793-22_BOLD
???TTTATATTTTATTTTTGGTTCATGATCAGGAATAATTGGAACATCAATAAGTTTATTAATTCGAGCTGAATTAGGAAATCCAGGAAAATTAATTGGTAATGACCAAATTTATAATACAATTGTAACAGCTCATGCATTTATTATAATTTTTTTTATAGTAATACCTATTATAATTGGAGGATTTGGAAATTGATTAGTTCCATTAATATTAGGAGCACCTGATATAGCATTTCCACGTTTAAATAATATAAGATTTTGACTTCTACCACCTTCATTATCATTATTAATTATAAGAAGAATAATTAATAAAGGAGTTGGAACTGGATGAACAGTTTATCCACCTTTATCCTCAAATAAAGCTCATGAAGGACTTTCTGTAGATTTAGCAATTTTTAGATTACATTTAGCTGGAATTTCATCAATTTTAGGAGCAATTAATTTTATTTCTACAGTAATAAATATACAACC----GGAATAAAGCCTGAACAAATATCCTTATTTACTTGAGCAGTACAAATTACTGCAATTTTATTACTTTTATCATTACCTGTTTTAGCTGGAGCAATTACTATATTATTAACTGATCGAAATATTAATACTTCATTTTTTGATCCAGCTGGAGGTGGAGATCCAATTTTATATCAACATTTATT?
>Sibinia_attalica_LPRCI409-21_BOLD
????TTATATTTTATTTTTGGTTCATGATCAGGAATAATTGGAACATCAATAAGTTTATTAATTCGAGCTGAATTAGGAAATCCAGGAAAATTAATTGGTAATGACCAAATTTATAATACAATTGTAACAGCTCATGCATTTATTATAATTTTTTTTATAGTAATACCTATTATAATTGGAGGATTTGGAAATTGATTAGTTCCATTAATATTAGGAGCACCTGATATAGCATTTCCACGTTTAAATAATATAAGATTTTGACTTCTACCACCTTCATTATCATTATTAATTATAAGAAGAATAATTAATAAAGGAGTTGGAACTGGATGAACAGTTTATCCACCTTTATCCTCAAATAAAGCTCATGAAGGACTTTCTGTAGATTTAGCAATTTTTAGATTACATTTAGCTGGAATTTCATCAATTTTAGGAGCAATTAATTTTATTTCTACAGTAATAAATATACAACC----GGAATAAAGCCTGAACAAATATCCTTATTTACTTGAGCAGTACAAATTACTGCAATTTTATTACTTTTATCATTACCTGTTTTAGCTGGAGCAATTACTATATTATTAACTGATCGAAATATTAATACTTCATTTTTTGATCCAGCTGGAGGTGGAGATCCAATTTTATATCAACATTTA???
>Sibinia_attalica_LPRCI411-21_BOLD
????TTATATTTTATTTTTGGTTCATGATCAGGAATAATTGGAACATCAATAAGTTTATTAATTCGAGCTGAATTAGGAAATCCAGGAAAATTAATTGGTAATGACCAAATTTATAATACAATTGTAACAGCTCATGCATTTATTATAATTTTTTTTATAGTAATACCTATTATAATTGGAGGATTTGGAAATTGATTAGTTCCATTAATATTAGGAGCACCTGATATAGCATTTCCACGTTTAAATAATATAAGATTTTGACTTCTACCACCTTCATTATCATTATTAATTATAAGAAGAATAATTAATAAAGGAGTCGGAACTGGATGAACAGTTTATCCACCTTTATCCTCAAATAAAGCTCATGAAGGACTTTCTGTAGATTTAGCAATTTTTAGATTACATTTAGCTGGAATTTCATCAATTTTAGGAGCAATTAATTTTATTTCTACAGTAATAAATATACAACC----GGAATAAAGCCTGAACAAATATCCTTATTTACTTGAGCAGTACAAATTACTGCAATTTTATTACTTTTATCATTACCTGTTTTAGCTGGAGCAATTACTATATTATTAACTGATCGAAATATTAATACTTCATTTTTTGATCCAGCTGGAGGTGGAGATCCAATTTTATATCAACATTTAT??
>Sibinia_beckeri_MK892146.1_NCBI
AACTTTATATTTTATTTTTGGAGCATGATCTGGGATAATTGGCACATCCATAAGAATTTTAATTCGTGCAGAATTAGGAAACCCAGGAAAATTAATTGGAAATGATCAAATTTATAATACAATTGTTACTGCCCACGCCTTTATTATAATTTTTTTTATAGTTATACCAATTATAATTGGAGGATTCGGAAATTGATTAGTTCCTTTAATATTAGGAGCACCAGATATAGCATTTCCTCGATTAAACAATATAAGATTTTGACTTTTACCCCC--------CTTTGCTATTAATAAGAAGATTTACTAATAAAGGAGCTGGGACAGGATGAACAGTATACCCCCCATTATCAGCAAATGTAGCTCATGAAGGTATATCAATTGATTTAGCTATTTTTAGTTTACATTTAGCTGGAATCTCTTCAATCTTAGGAGCTATCAATTTTATTTCAACTATTAAAAATATACAACCAGTAGGTATAAA----GAACAAATATCACTTTTTATCTGAGCAGTACAAATTACAGCTATTTTATTGCTTCTTTCATTACCAGTACTTGCCGGAGCAATCACTATACTATTAACAGATCGAAATATTAATACCTCATTTTTTGATCCAGCCGGAGGGGGTGACCCAATTCTCTACCAACACCTATTT
>Sibinia_femoralis_GBMUS1084-17_BOLD
AACTTTATATTTTATTTTTGGTTCATGATCAGGTATAATTGGAACATCAATAAGTTTATTAATTCGAGCTGAATTAGGAAATCCAGGAAAATTAATTGGTAATGATCAAATTTATAATACAATTGTAACAGCACATGCATTTATTATAATTTTTTTTATAGTAATACCTATTATAATTGGAGGATTTGGAAATTGATTAGTTCCATTAATATTAGGAGCACCTGATATAGCATTCCCACGCTTAAATAATATAAGATTTTGACTTTTACCACC-----TATCATTATTAATTATAAGAAGAATAATTAATAAAGGAGTTGGAACAGGATGAACAGTATATCCTCCTTTATCCTCAAATAAAGCTCATGAAGGACTTTCTGTAGATTTAGCAATTTTCAGATTACATTTAGCAGGAATTTCATCAATTTTAGGAGCAATTAATTTTATTTCTACAGTAATAAATATACAACC----GGAATAAAACCTGAACAAATATCATTATTTACTTGAGCTGTGCAAATTACTGCAATTTTATTACTTTTATCATTACCTGTTTTAGCTGGTGCAATTACTATATTATTAACTGATCGAAATATTAATACTTCATTTTTTGATCCAGCTGGGGGAGGAGATCCAATTTTATACCAACACTTATTT
>Sibinia_femoralis_GBMUS1085-17_BOLD
AACTTTATATTTTATTTTTGGTTCATGATCAGGTATAATTGGAACATCAATAAGTTTATTAATTCGAGCTGAATTAGGAAATCCAGGAAAATTAATTGGTAATGATCAAATTTATAATACAATTGTAACAGCACATGCATTTATTATAATTTTTTTTATAGTAATACCTATTATAATTGGAGGATTTGGAAATTGATTAGTTCCATTAATATTAGGAGCACCTGATATAGCATTCCCACGCTTAAATAATATAAGATTTTGACTTTTACCACC-----TATCATTATTAATTATAAGAAGAATAATTAATAAAGGAGTTGGAACAGGATGAACAGTATATCCTCCTTTATCCTCAAATAAAGCTCATGAAGGACTTTCTGTAGATTTAGCAATTTTCAGATTACATTTAGCAGGAATTTCATCAATTTTA????????????????????????????????????????????????????????????????????????????????????????????????????????????????????????????????????????????????????????????????????????????????????????????????????????????????????????????????????
>Sibinia_femoralis_MK347619.1_NCBI
AACTTTATATTTTATTTTTGGTTCATGATCAGGTATGATTGGAACATCAATAAGTTTATTAATTCGAGCTGAATTAGGAAATCCAGGAAAATTAATTGGTAATGATCAAATTTATAATACAATTGTAACAGCACATGCATTTATTATAATTTTTTTTATAGTAATACCTATTATAATTGGAGGATTTGGAAATTGATTAGTTCCATTAATATTAGGAGCACCTGATATAGCATTTCCACGCTTAAATAATATAAGATTTTGACTTTTACCACC-----TATCATTATTAATTATAAGAAGAATAATTAATAAAGGAGTTGGGACAGGATGAACAGTGTATCCTCCTTTATCCTCAAATAAAGCTCATGAAGGACTTTCTGTAGATTTAGCAATTTTCAGATTACATTTAGCAGGAATTTCATCAATTTTAGGAGCAATTAATTTTATTTCTACAGTAATAAATATACAACC----GGAATAAAACCTGAACAAATATCATTATTTACTTGAGCTGTGCAAATTACTGCAATTTTATTACTTTTATCATTACCTGTTTTAGCTGGTGCAATTACTATATTATTAACTGATCGAAATATTAATACTTCATTTTTTGATCCAGCTGGAGGAGGGGATCCAATTTTATACCAACACTTATTT
>Sibinia_femoralis_MK891756.1_NCBI
AACTTTATATTTTATTTTTGGTTCATGATCAGGTATGATTGGAACATCAATAAGTTTATTAATTCGAGCTGAATTAGGAAATCCAGGAAAATTAATTGGTAATGATCAAATTTATAATACAATTGTAACAGCACATGCATTTATTATAATTTTTTTTATAGTAATACCTATTATAATTGGAGGATTTGGAAATTGATTAGTTCCATTAATATTAGGAGCACCTGATATAGCATTCCCACGCTTAAATAATATAAGATTTTGACTTTTACCACC-----TATCACTATTAATTATAAGAAGAATAATTAATAAAGGAGTTGGAACAGGATGAACAGTATATCCTCCTTTATCCTCAAATAAAGCTCATGAAGGACTTTCTGTAGATTTAGCAATTTTCAGATTACATTTAGCAGGAATTTCATCAATTTTAGGAGCAATTAATTTTATTTCTACAGTAATAAATATACAACC----GGAATAAAACCTGAACAAATATCATTATTTACTTGAGCTGTGCAAATTACTGCAATTTTATTACTTTTATCATTACCTGTTTTAGCTGGTGCAATTACTATATTATTAACTGATCGAAATATTAATACTTCATTTTTTGATCCAGCTGGAGGGGGAGATCCAATTTTATACCAACACTTATTT
>Sibinia_femoralis_MK892181.1_NCBI
AACTTTATATTTCATTTTTGGTTCATGATCAGGAATAATTGGAACATCAATAAGTTTATTAATTCGAGCTGAATTAGGAAATCCAGGAAAATTAATTGGTAACGATCAAATTTATAATACAATTGTAACAGCCCATGCATTTATTATAATTTTTTTTATAGTAATACCTATTATAATTGGAGGATTTGGAAATTGATTAGTTCCATTAATATTAGGAGCACCTGATATAGCATTCCCACGTTTAAATAATATAAGATTTTGACTTCTGCCACCTTCATTATCATTGTTAATTATAAGAAGAATAATTAATAAAGGAGTTGGAACAGGATGAACAGTTTATCCACCTTTATCCTCAAATAAAGCTCATGAAGGACTTTCTGTAGATTTAGCAATTTTTAGATTACATCTAGCAGGAATTTCTTCTATTTTAGGAGCAATTAATTTTATTTCTACAGTAATAAATATACAACC----GGAATAAAACCTGAACAAATATCATTATTCACTTGAGCTGTTCAAATTACTGCAATTTTATTACTTCTATCATTACCTGTTTTAGCTGGAGCAATTACTATATTATTAACTGATCGAAATATTAATACTTCATTTTTTGATCCAGCAGGAGGTGGAGATCCAATCTTATACCAACATTTATTT
>Sibinia_femoralis_PV433334.1_NCBI
????????????????????????????????????????????????????????????????????????????????????????????????????????????????????????????????????????????????????????????????????????????????????????????????????????????????????????????????????AGCATTTCCACGCTTAAATAATATAAGATTTTGACTTTTACCACC-----TATCATTATTAATTATAAGAAGAATAATTAATAAAGGAGTTGGAACAGGATGAACAGTGTATCCTCCTTTATCCTCAAATAAAGCTCATGAAGGACTTTCTGTAGATTTAGCAATTTTCAGATTACATTTAGCAGGAATTTCATCAATTTTAGGAGCAATTAATTTTATTTCTACAGTAATAAATATACAACC----GGAATAAAACCTGAACAAATATCATTATTTACTTGAGCTGTACAAATTACTGCAATTTTATTACTTTTATCATTACCTGTTTTAGCTGGTGCAATTACTATATTATTAACTGATCGAAATATTAATACTTCATTTTTTGATCCAGCTGGAGGAGGGGATCCAATTTTATACCAACACTTATTT
>Sibinia_maculata_SDRAJ581-14_BOLD
?ACATTATACTTTATTTTTGGCTCTTGATCTGGAATAATTGGTACCTCAATAAGTATCCTAATTCGAGCTGAATTAGGAAACCCAGGTAAACTAATTGGTAATGATCAAATTTATAATACAATTGTTACAGCTCATGCATTTATTATAATTTTTTTTATAGTTATACCAATTATAATTGGAGGTTTTGGAAATTGACTAGTACCATTAATACTCGGAGCCCCAGATATAGCTTTCCCTCGATTAAATAATATAAGATTTTGACTTCTACCCCCTTCATTAACCTTATTAATTTTAAGAAGATTAGTAAATAAAGGAGTAGGAACTGGATGAACAGTTTATCCCCCTTTATCTTCAAATAGAGCTCATGAAGGTATATCTGTAGATATAGCAATTTTTAGTCTTCATTTAGCTGGAATTTCTTCTATTTTAGGGGCTATTAATTTTATTT-----------AATATAAAACCTATAGGAATAAACCCTGAACAAATATCACTATTTACATGAGCAGTACAAATTACAGCTATTCTTCTTTTACTTTCTCTTCCAGTA??????????????????????????????????????????????????????????????????????????????????????????????????????
>Sibinia_pellucens_FBCOI847-12_BOLD
AACTTTATATTTTATTTTTGGATCATGATCAGGAATAATCGGAACCTCAATAAGTTTATTAATTCGAGCTGAATTAGGAAATCCAGGTAAATTAATTGGAAACGATCAAATTTATAATACAATTGTAACAGCTCATGCATTTATTATAATTTTTTTTATAGTAATACCTATTATAATTGGAGGATTCGGAAATTGATTAGTACCACTAATACTAGGAGCACCTGATATAGCATTCCCACGATTAAATAATATAAGATTTTGACTTCTTCCTCCTTCATTATCCTTGCTAATTCTAAGAAGTATTATTAATAAAGGAGTAGGAACAGGATGAACAGTTTATCCACCTTTATCTTCAAATAAAGCTCACGAAGGACTTTCTGTAGATTTAGCAATTTTTAGGCTACATTTAACAGGAATCTCCTCAATTCTAGGAGCAATTAATTTCATTTCCACAGTAATAAATATA---------GGAATAAA---TGAACAAATATCATTATTTACTTGAGCAATTCAAATTACTGCAATTTTACTACTTCTATCTCTTCCTGTTTTAGCCGGAGCAATTACTATATTATTAACTGATCGAAATGTAAATACTTCATTCTTTGACCCAGCTGGGGGTGGGGATCCAATCTTATACCAACATCTATTT
>Sibinia_pellucens_FBCOK695-13_BOLD
AACTTTATATTTTATTTTTGGATCATGATCAGGAATAATCGGAACCTCAATAAGTTTATTAATTCGAGCTGAATTAGGAAATCCAGGTAAATTAATTGGAAACGATCAAATTTATAATACAATTGTAACAGCTCATGCATTTATTATAATTTTTTTTATAGTAATACCTATTATAATTGGAGGATTCGGAAATTGATTAGTACCACTAATACTAGGAGCACCTGATATAGCATTCCCACGATTAAATAATATAAGATTCTGACTTCTTCCTCCTTCATTATCCTTGCTAATTCTAAGAAGTATTATTAATAAAGGAGTAGGAACAGGATGAACAGTTTATCCACCTTTATCTTCAAATAAAGCTCACGAAGGACTTTCTGTAGATTTAGCAATTTTTAGGCTACATTTAACAGGAATCTCCTCAATTCTAGGAGCAATTAATTTCATTTCCACAGTAATAAATATA---------GGAATAAAATTTGAACAAATATCATTATTTACTTGAGCAATTCAAATTACTGCAATTTTACTACTTCTATCTCTTCCTGTTTTAGCTGGAGCAATTACTATATTATTAACTGATCGAAATGTAAATACTTCATTCTTTGACCCAGCTGGGGGTGGGGATCCAATCTTATACCAACATCTATTT
>Sibinia_pellucens_GBCL53965-19_BOLD
?????????????????????????????????????????GAACCTCAATAAGTTTATTAATTCGAGCTGAATTAGGAAATCCGGGTAAATTAATTGGAAACGATCAAATTTATAATACAATTGTAACAGCTCATGCATTTATTATAATTTTTTTTATAGTAATACCTATTATAATTGGAGGATTCGGAAATTGATTAGTACCACTAATACTAGGAGCACCTGATATAGCATTCCCACGATTAAATAATATAAGATTTTGACTTCTTCCTCCTTCATTATCCTTGCTAATTCTAAGAAGTATTATTAATAAAGGAGTAGGAACAGGATGAACAGTTTATCCACCTTTATCTTCAAATAAAGCTCACGAAGGACTTTCTGTAGATTTAGCAATTTTTAGGCTACATTTAACAGGAATCTCCTCAATTCTAGGAGCAATTAATTTCATTTCCACAGTAATAAATATA---------GGAATAAA---TGAACAAATATCATTATTTACTTGAGCAATTCAAATTACTGCAATTTTACTACTTCTATCTCTTCCTGTTTTAGCTGGAGCAATTACTATATTATTAACTGATCGAAATGTAAATACTTCATTCTTTGACCCAGCTGGGGGTGGGGATCCAATCTTATACCAACATCTATTT
>Sibinia_pellucens_GBCL53966-19_BOLD
?????????????????????????????????????????GAACCTCAATAAGTTTATTAATTCGAGCTGAATTAGGAAATCCAGGTAAATTAATTGGAAACGATCAAATTTATAATACAATTGTAACAGCTCATGCATTTATTATAATTTTTTTTATAGTAATACCTATTATAATTGGAGGATTCGGAAATTGATTAGTACCACTAATACTAGGAGCACCTGATATAGCATTCCCACGATTAAATAATATAAGATTTTGACTTCTTCCTCCTTCATTATCCTTACTAATTCTAAGAAGTATTATTAATAAAGGAGTAGGGACAGGATGAACAGTTTATCCACCTTTATCTTCAAATAAAGCTCACGAAGGACTTTCTGTAGATTTAGCAATTTTTAGGCTACATTTAACAGGAATCTCCTCAATTCTAGGAGCAATTAATTTCATTTCCACAGTAATAAATATA---------GGAATAAAATTTGAACAAATATCATTATTTACTTGAGCAATTCAAATTACTGCAATTTTACTACTTCTTTCTCTTCCTGTTTTAGCTGGAGCAATTACTATATTATTAACTGATCGAAATGTAAATACTTCATTCTTTGACCCAGCTGGGGGTGGGGATCCAATCTTATACCAACATCTATTT
>Sibinia_pellucens_GBCOD120-13_BOLD
AACTTTATATTTTATTTTTGGATCATGATCAGGAATAATCGGAACCTCAATAAGTTTATTAATTCGAGCTGAATTAGGAAATCCAGGTAAATTAATTGGAAACGATCAAATTTATAATACAATTGTAACAGCTCATGCATTTATTATAATTTTTTTTATAGTAATACCTATTATAATTGGAGGATTCGGAAATTGATTAGTACCACTAATACTAGGAGCACCTGATATAGCATTCCCACGATTAAATAATATAAGATTCTGACTTCTTCCTCCTTCATTATCCTTGCTAATTCTAAGAAGTATTATTAATAAAGGAGTAGGAACAGGATGAACAGTTTATCCACCTTTATCTTCAAATAAAGCTCACGAAGGACTTTCTGTAGATTTAGCAATTTTTAGGCTACATTTAACAGGAATCTCCTCAATTCTAGGAGCAATTAATTTCATTTCCACAGTAATAAATATA---------GGAATAAAATTTGAACAAATATCATTATTTACTTGAGCAATTCAAATTACTGCAATTTTACTACTTCTATCTCTTCCTGTTTTAGCTGGAGCAATTACTATATTATTAACTGATCGAAATGTAAATACTTCATTCTTTGACCCAGCTGGGGGTGGGGATCCAATCTTATACCAACATCTATTT
>Sibinia_pellucens_GBCOG231-13_BOLD
AACTTTATATTTTATTTTTGGATCATGATCAGGAATAATCGGAACCTCAATAAGTTTATTAATTCGAGCTGAATTAGGAAATCCAGGTAAATTAATTGGAAACGATCAAATTTATAATACAATTGTAACAGCTCATGCATTTATTATAATTTTTTTTATAGTAATACCTATTATAATTGGAGGATTCGGAAATTGATTAGTACCACTAATACTAGGAGCACCTGATATAGCATTCCCACGATTAAATAATATAAGATTTTGACTTCTTCCTCCTTCATTATCCTTGCTAATTCTAAGAAGTATTATTAATAAAGGAGTAGGAACAGGATGAACAGTTTATCCACCTTTATCTTCAAATAAAGCTCACGAAGGACTTTCTGTAGATTTAGCAATTTTTAGGCTACATTTAACAGGAATCTCCTCAATTCTAGGAGCAATTAATTTCATTTCCACAGTAATAAATATA---------GGAATAAAATTTGAACAAATATCATTATTTACTTGAGCAATTCAAATTACTGCAATTTTACTACTTCTATCTCTTCCTGTTTTAGCTGGAGCAATTACTATATTATTAACTGATCGAAACGTAAATACTTCATTCTTTGACCCAGCTGGGGGTGGGGATCCAATCTTATACCAACATCTATTT
>Sibinia_pellucens_GBMNE47992-22_BOLD
AACTTTATATTTTATTTTTGGATCATGATCAGGAATAATCGGAACCTCAATAAGTTTATTAATTCGAGCTGAATTAGGAAATCCAGGTAAATTAATTGGAAACGATCAAATTTATAATACAATTGTAACAGCTCATGCATTTATTATAATTTTTTTTATAGTAATACCTATTATAATTGGAGGATTCGGAAATTGATTAGTACCACTAATACTAGGAGCACCTGATATAGCATTCCCACGATTAAATAATATAAGATTTTGACTTCTTCCTCCTTCATTATCCTTGCTAATTCTAAGAAGTATTATTAATAAAGGAGTAGGAACAGGATGAACAGTTTATCCACCTTTATCTTCAAATAAAGCTCACGAAGGACTTTCTGTAGATTTAGCAATTTTTAGGCTACATTTAACAGGAATCTCCTCAATTCTAGGAGCAATTAATTTCATTTCCACAGTAATAAATATA---------GGAATAAAATTTGAACAAATATCATTATTTACTTGAGCAATTCAAATTACTGCAATTTTACTACTTCTATCTCTTCCTGTTTTAGCTGGAGCAATTACTATATTATTAACTGATCGAAACGTAAATACTTCATTCTTTGACCCAGCTGGGGGTGGGGATCCAATCTTATACCAACATCTATTT
>Sibinia_pellucens_GCOL10598-16_BOLD
AACTTTATATTTTATTTTTGGATCATGATCAGGAATAATTGGAACCTCAATAAGTTTATTAATTCGAGCTGAATTAGGAAATCCAGGTAAATTAATTGGAAACGATCAAATTTATAATACAATTGTAACAGCTCATGCATTTATTATAATTTTTTTTATAGTAATACCTATTATAATTGGAGGATTCGGAAATTGATTAGTACCACTAATACTAGGAGCACCTGATATAGCATTCCCACGATTAAATAATATAAGATTCTGACTTCTTCCTCCTTCATTATCCTTGCTAATTCTAAGAAGTATTATTAATAAAGGAGTAGGAACAGGATGAACAGTTTATCCACCTTTATCTTCAAATAAAGCTCACGAAGGACTTTCTGTAGATTTAGCAATTTTTAGGCTACATTTAACAGGAATCTCCTCAATTCTAGGAGCAATTAATTTCATTTCCACAGTAATAAATATA---------GGAATAAAATTTGAACAAATATCATTATTTACTTGAGCAATTCAAATTACTGCAATTTTACTACTTCTATCTCTTCCTGTTTTAGCTGGAGCAATTACTATATTATTAACTGATCGAAATGTAAATACTTCATTCTTTGACCCAGCTGGGGGTGGGGATCCAATCTTATACCAACATCTATTT
>Sibinia_pellucens_GCOL10607-16_BOLD
AACTTTATATTTTATTTTTGGATCATGATCAGGAATAATTGGAACCTCAATAAGTTTATTAATTCGAGCTGAATTAGGAAATCCAGGTAAATTAATTGGAAACGATCAAATTTATAATACAATTGTAACAGCTCATGCATTTATTATAATTTTTTTTATAGTAATACCTATTATAATTGGAGGATTCGGAAATTGATTAGTACCACTAATACTAGGAGCACCTGATATAGCATTCCCACGATTAAATAATATAAGATTCTGACTTCTTCCTCCTTCATTATCCTTGCTAATTCTAAGAAGTATTATTAATAAAGGAGTAGGAACAGGATGAACAGTTTATCCACCTTTATCTTCAAATAAAGCTCACGAAGGACTTTCTGTAGATTTAGCAATTTTTAGGCTACATTTAACAGGAATCTCCTCAATTCTAGGAGCAATTAATTTCATTTCCACAGTAATAAATATA---------GGAATAAAATTTGAACAAATATCATTATTTACTTGAGCAATTCAAATTACTGCAATTTTACTACTTCTATCTCTTCCTGTTTTAGCTGGAGCAATTACTATATTATTAACTGATCGAAATGTAAATACTTCATTCTTTGACCCAGCTGGGGGTGGGGATCCAATCTTATACCAACATCTATTT
>Sibinia_pellucens_GCOL11442-16_BOLD
AACTTTATATTTTATTTTTGGATCATGATCAGGAATAATCGGAACCTCAATAAGTTTATTAATTCGAGCTGAATTAGGAAATCCAGGTAAATTAATTGGAAACGATCAAATTTATAATACAATTGTAACAGCTCATGCATTTATTATAATTTTTTTTATAGTAATACCTATTATAATTGGAGGATTCGGAAATTGATTAGTACCACTAATACTAGGAGCACCTGATATAGCATTCCCACGATTAAATAATATAAGATTTTGACTTCTTCCTCCTTCATTATCCTTACTAATTCTAAGAAGTATTATTAATAAAGGAGTAGGGACAGGATGAACAGTTTATCCACCTTTATCTTCAAATAAAGCTCACGAAGGACTTTCTGTAGATTTAGCAATTTTTAGGCTACATTTAACAGGAATCTCCTCAATTCTAGGAGCAATTAATTTCATTTCCACAGTAATAAATATA---------GGAATAAAATTTGAACAAATATCATTATTTACTTGAGCAATTCAAATTACTGCAATTTTACTACTTCTTTCTCTTCCTGTTTTAGCTGGAGCAATTACTATATTATTAACTGATCGAAATGTAAATACTTCATTCTTTGACCCAGCTGGGGGTGGGGATCCAATCTTATACCAACATCTATTT
>Sibinia_pellucens_GCOL11449-16_BOLD
AACTTTATATTTTATTTTTGGATCATGATCAGGAATAATCGGAACCTCAATAAGTTTATTAATTCGAGCTGAATTAGGAAATCCAGGTAAATTAATTGGAAACGATCAAATTTATAATACAATTGTAACAGCTCATGCATTTATTATAATTTTTTTTATAGTAATACCTATTATAATTGGAGGATTCGGAAATTGATTAGTACCACTAATACTAGGAGCACCTGATATAGCATTCCCACGATTAAATAATATAAGATTTTGACTTCTTCCTCCTTCATTATCCTTGCTAATTCTAAGAAGTATTATTAATAAAGGAGTAGGAACAGGATGAACAGTTTATCCACCTTTATCTTCAAATAAAGCTCACGAAGGACTTTCTGTAGATTTAGCAATTTTTAGGCTACATTTAACAGGAATCTCCTCAATTCTAGGAGCAATTAATTTCATTTCCACAGTAATAAATATA---------GGAATAAAATTTGAACAAATATCATTATTTACTTGAGCAATTCAAATTACTGCAATTTTACTACTTCTATCTCTTCCTGTTTTAGCTGGAGCAATTACTATATTATTAACTGATCGAAACGTAAATACTTCATTCTTTGACCCAGCTGGGGGTGGGGATCCAATCTTATACCAACATCTATTT
>Sibinia_pellucens_GCOL13345-16_BOLD
AACTTTATATTTTATTTTTGGATCATGATCAGGAATAATCGGAACCTCAATAAGTTTATTAATTCGAGCTGAATTAGGAAATCCAGGTAAATTAATTGGAAACGATCAAATTTATAATACAATTGTAACAGCTCATGCATTTATTATAATTTTTTTTATAGTAATACCTATTATAATTGGAGGATTCGGAAATTGATTAGTACCACTAATACTAGGAGCACCTGATATAGCATTCCCACGATTAAATAATATAAGATTTTGACTTCTTCCTCCTTCATTATCCTTGCTAATTCTAAGAAGTATTATTAATAAAGGAGTAGGAACAGGATGAACAGTTTATCCACCTTTATCTTCAAATAAAGCTCACGAAGGACTTTCTGTAGATTTAGCAATTTTTAGGCTACATTTAACAGGAATCTCCTCAATTCTAGGAGCAATTAATTTCATTTCCACAGTAATAAATATA---------GGAATAAAATTTGAACAAATATCATTATTTACTTGAGCAATTCAAATTACTGCAATTTTACTACTTCTATCTCTTCCTGTTTTAGCTGGAGCAATTACTATATTATTAACTGATCGAAACGTAAATACTTCATTCTTTGACCCAGCTGGGGGTGGGGATCCAATCTTATACCAACATCTATTT
>Sibinia_pellucens_GCOL1357-16_BOLD
AACTTTATATTTTATTTTTGGATCATGATCAGGAATAATCGGAACCTCAATAAGTTTATTAATTCGAGCTGAATTAGGAAATCCAGGTAAATTAATTGGAAACGATCAAATTTATAATACAATTGTAACAGCTCATGCATTTATTATAATTTTTTTTATAGTAATACCTATTATAATTGGAGGATTCGGAAATTGATTAGTACCACTAATACTAGGAGCACCTGATATAGCATTCCCACGATTAAATAATATAAGATTTTGACTTCTTCCTCCTTCATTATCCTTGCTAATTCTAAGAAGTATTATTAATAAAGGAGTAGGAACAGGATGAACAGTTTATCCACCTTTATCTTCAAATAAAGCTCACGAAGGACTTTCTGTAGATTTAGCAATTTTTAGGCTACATTTAACAGGAATCTCCTCAATTCTAGGAGCAATTAATTTCATTTCCACAGTAATAAATATA---------GGAATAAA---TGAACAAATATCATTATTTACTTGAGCAATTCAAATTACTGCAATTTTACTACTTCTATCTCTTCCTGTTTTAGCTGGAGCAATTACTATATTATTAACTGATCGAAATGTAAATACTTCATTCTTTGACCCAGCTGGGGGTGGGGATCCAATCTTATACCAACATCTATTT
>Sibinia_pellucens_GCOL6738-16_BOLD
TACTTTATATTTTATTTTTGGATCATGATCAGGAATAATTGGAACCTCAATAAGTTTATTAATTCGAGCTGAATTAGGAAATCCAGGTAAATTAATTGGAAATGATCAAATTTATAATACAATTGTAACAGCTCATGCATTTATTATAATTTTTTTTATAGTAATACCTATTATAATTGGAGGATTCGGAAATTGATTAGTACCACTAATACTAGGAGCACCTGATATAGCATTCCCACGATTAAATAATATAAGATTTTGACTTCTTCCTCCTTCATTATCCTTATTAATTCTAAGAAGTATTATTAATAAAGGARTAGGGACAGGATGAACAGTTTATCCACCTTTATCTTCAAATAAAGCTCATGAAGGACTTTCAGTAGATTTAGCAATTTTTAGACTACATTTAACAGGAATTTCCTCAATTCTAGGAGCAATTAATTTTATTTCCACAGTAATAAATATA---------GGAATAAA---TGAACAAATATCATTATTTACTTGAGCAATTCAAATTACTGCAATTTTATTACTTCTATCTCTTCCTGTTTTAGCCGGAGCAATTACTATATTATTAACTGATCGAAATGTAAATACTTCATTCTTTGACCCAGCTGGGGGAGGGGATCCAATCTTATACCAACATCTATTT
>Sibinia_pellucens_GCOL6826-16_BOLD
AACTTTATATTTTATTTTTGGATCATGATCAGGAATAATCGGAACCTCAATAAGTTTATTAATTCGAGCTGAATTAGGAAATCCAGGTAAATTAATTGGAAACGATCAAATTTATAATACAATTGTAACAGCTCATGCATTTATTATAATTTTTTTTATAGTAATACCTATTATAATTGGAGGATTCGGAAATTGATTAGTACCACTAATACTAGGAGCACCTGATATAGCATTCCCACGATTAAATAATATAAGATTCTGACTTCTTCCTCCTTCATTATCCTTGCTAATTCTAAGAAGTATTATTAATAAAGGAGTAGGAACAGGATGAACAGTTTATCCACCTTTATCTTCAAATAAAGCTCACGAAGGACTTTCTGTAGATTTAGCAATTTTTAGGCTACATTTAACAGGAATCTCCTCAATTCTAGGAGCAATTAATTTCATTTCCACAGTAATAAATATA---------GGAATAAAATTTGAACAAATATCATTATTTACTTGAGCAATTCAAATTACTGCAATTTTACTACTTCTATCTCTTCCTGTTTTAGCTGGAGCAATTACTATATTATTAACTGATCGAAATGTAAATACTTCATTCTTTGACCCAGCTGGGGGTGGGGATCCAATCTTATACCAACATCTATTT
>Sibinia_pellucens_GCOL6980-16_BOLD
AACTTTATATTTTATTTTTGGATCATGATCAGGAATAATCGGAACCTCAATAAGTTTATTAATTCGAGCTGAATTAGGAAATCCAGGTAAATTAATTGGAAACGATCAAATTTATAATACAATTGTAACAGCTCATGCATTTATTATAATTTTTTTTATAGTAATACCTATTATAATTGGAGGATTCGGAAATTGATTAGTACCACTAATACTAGGAGCACCTGATATAGCATTCCCACGATTAAATAATATAAGATTTTGACTTCTTCCTCCTTCATTATCCTTGCTAATTCTAAGAAGTATTATTAATAAAGGAGTAGGAACAGGATGAACAGTTTATCCACCTTTATCTTCAAATAAAGCTCACGAAGGACTTTCTGTAGATTTAGCAATTTTTAGGCTACATTTAACAGGAATCTCCTCAATTCTAGGAGCAATTAATTTCATTTCCACAGTAATAAATATA---------GGAATAAA---TGAACAAATATCATTATTTACTTGAGCAATTCAAATTACTGCAATTTTACTACTTCTATCTCTTCCTGTTTTAGCTGGAGCAATTACTATATTATTAACTGATCGAAATGTAAATACTTCATTCTTTGACCCAGCTGGGGGTGGGGATCCAATCTTATACCAACATCTATTT
>Sibinia_pellucens_KC783984.1_NCBI
AACTTTATATTTTATTTTTGGATCATGATCAGGAATAATCGGAACCTCAATAAGTTTATTAATTCGAGCTGAATTAGGAAATCCAGGTAAATTAATTGGAAACGATCAAATTTATAATACAATTGTAACAGCTCATGCATTTATTATAATTTTTTTTATAGTAATACCTATTATAATTGGAGGATTCGGAAATTGATTAGTACCACTAATACTAGGAGCACCTGATATAGCATTCCCACGATTAAATAATATAAGATTTTGACTTCTTCCTCCTTCATTATCCTTGCTAATTCTAAGAAGTATTATTAATAAAGGAGTAGGAACAGGATGAACAGTTTATCCACCTTTATCTTCAAATAAAGCTCACGAAGGACTTTCTGTAGATTTAGCAATTTTTAGGCTACATTTAACAGGAATCTCCTCAATTCTAGGAGCAATTAATTTCATTTCCACAGTAATAAATATA---------GGAATAAAATTTGAACAAATATCATTATTTACTTGAGCAATTCAAATTACTGCAATTTTACTACTTCTATCTCTTCCTGTTTTAGCTGGAGCAATTACTATATTATTAACTGATCGAAACGTAAATACTTCATTCTTTGACCCAGCTGGGGGTGGGGATCCAATCTTATACCAACATCTATTT
>Sibinia_pellucens_KM440637.1_NCBI
AACTTTATATTTTATTTTTGGATCATGATCAGGAATAATCGGAACCTCAATAAGTTTATTAATTCGAGCTGAATTAGGAAATCCAGGTAAATTAATTGGAAACGATCAAATTTATAATACAATTGTAACAGCTCATGCATTTATTATAATTTTTTTTATAGTAATACCTATTATAATTGGAGGATTCGGAAATTGATTAGTACCACTAATACTAGGAGCACCTGATATAGCATTCCCACGATTAAATAATATAAGATTCTGACTTCTTCCTCCTTCATTATCCTTGCTAATTCTAAGAAGTATTATTAATAAAGGAGTAGGAACAGGATGAACAGTTTATCCACCTTTATCTTCAAATAAAGCTCACGAAGGACTTTCTGTAGATTTAGCAATTTTTAGGCTACATTTAACAGGAATCTCCTCAATTCTAGGAGCAATTAATTTCATTTCCACAGTAATAAATATA---------GGAATAAAATTTGAACAAATATCATTATTTACTTGAGCAATTCAAATTACTGCAATTTTACTACTTCTATCTCTTCCTGTTTTAGCTGGAGCAATTACTATATTATTAACTGATCGAAATGTAAATACTTCATTCTTTGACCCAGCTGGGGGTGGGGATCCAATCTTATACCAACATCTATTT
>Sibinia_pellucens_KM441327.1_NCBI
AACTTTATATTTTATTTTTGGATCATGATCAGGAATAATCGGAACCTCAATAAGTTTATTAATTCGAGCTGAATTAGGAAATCCAGGTAAATTAATTGGAAACGATCAAATTTATAATACAATTGTAACAGCTCATGCATTTATTATAATTTTTTTTATAGTAATACCTATTATAATTGGAGGATTCGGAAATTGATTAGTACCACTAATACTAGGAGCACCTGATATAGCATTCCCACGATTAAATAATATAAGATTTTGACTTCTTCCTCCTTCATTATCCTTGCTAATTCTAAGAAGTATTATTAATAAAGGAGTAGGAACAGGATGAACAGTTTATCCACCTTTATCTTCAAATAAAGCTCACGAAGGACTTTCTGTAGATTTAGCAATTTTTAGGCTACATTTAACAGGAATCTCCTCAATTCTAGGAGCAATTAATTTCATTTCCACAGTAATAAATATA---------GGAATAAA---TGAACAAATATCATTATTTACTTGAGCAATTCAAATTACTGCAATTTTACTACTTCTATCTCTTCCTGTTTTAGCCGGAGCAATTACTATATTATTAACTGATCGAAATGTAAATACTTCATTCTTTGACCCAGCTGGGGGTGGGGATCCAATCTTATACCAACATCTATTT
>Sibinia_pellucens_KM442768.1_NCBI
AACTTTATATTTTATTTTTGGATCATGATCAGGAATAATCGGAACCTCAATAAGTTTATTAATTCGAGCTGAATTAGGAAATCCAGGTAAATTAATTGGAAACGATCAAATTTATAATACAATTGTAACAGCTCATGCATTTATTATAATTTTTTTTATAGTAATACCTATTATAATTGGAGGATTCGGAAATTGATTAGTACCACTAATACTAGGAGCACCTGATATAGCATTCCCACGATTAAATAATATAAGATTCTGACTTCTTCCTCCTTCATTATCCTTGCTAATTCTAAGAAGTATTATTAATAAAGGAGTAGGAACAGGATGAACAGTTTATCCACCTTTATCTTCAAATAAAGCTCACGAAGGACTTTCTGTAGATTTAGCAATTTTTAGGCTACATTTAACAGGAATCTCCTCAATTCTAGGAGCAATTAATTTCATTTCCACAGTAATAAATATA---------GGAATAAAATTTGAACAAATATCATTATTTACTTGAGCAATTCAAATTACTGCAATTTTACTACTTCTATCTCTTCCTGTTTTAGCTGGAGCAATTACTATATTATTAACTGATCGAAATGTAAATACTTCATTCTTTGACCCAGCTGGGGGTGGGGATCCAATCTTATACCAACATCTATTT
>Sibinia_pellucens_KM448826.1_NCBI
AACTTTATATTTTATTTTTGGATCATGATCAGGAATAATCGGAACCTCAATAAGTTTATTAATTCGAGCTGAATTAGGAAATCCAGGTAAATTAATTGGAAACGATCAAATTTATAATACAATTGTAACAGCTCATGCATTTATTATAATTTTTTTTATAGTAATACCTATTATAATTGGAGGATTCGGAAATTGATTAGTACCACTAATACTAGGAGCACCTGATATAGCATTCCCACGATTAAATAATATAAGATTTTGACTTCTTCCTCCTTCATTATCCTTGCTAATTCTAAGAAGTATTATTAATAAAGGAGTAGGAACAGGATGAACAGTTTATCCACCTTTATCTTCAAATAAAGCTCACGAAGGACTTTCTGTAGATTTAGCAATTTTTAGGCTACATTTAACAGGAATCTCCTCAATTCTAGGAGCAATTAATTTCATTTCCACAGTAATAAATATA---------GGAATAAAATTTGAACAAATATCATTATTTACTTGAGCAATTCAAATTACTGCAATTTTACTACTTCTATCTCTTCCTGTTTTAGCTGGAGCAATTACTATATTATTAACTGATCGAAACGTAAATACTTCATTCTTTGACCCAGCTGGGGGTGGGGATCCAATCTTATACCAACATCTATTT
>Sibinia_pellucens_KU906493.1_NCBI
AACTTTATATTTTATTTTTGGATCATGATCAGGAATAATCGGAACCTCAATAAGTTTATTAATTCGAGCTGAATTAGGAAATCCAGGTAAATTAATTGGAAACGATCAAATTTATAATACAATTGTAACAGCTCATGCATTTATTATAATTTTTTTTATAGTAATACCTATTATAATTGGAGGATTCGGAAATTGATTAGTACCACTAATACTAGGAGCACCTGATATAGCATTCCCACGATTAAATAATATAAGATTTTGACTTCTTCCTCCTTCATTATCCTTACTAATTCTAAGAAGTATTATTAATAAAGGAGTAGGGACAGGATGAACAGTTTATCCACCTTTATCTTCAAATAAAGCTCACGAAGGACTTTCTGTAGATTTAGCAATTTTTAGGCTACATTTAACAGGAATCTCCTCAATTCTAGGAGCAATTAATTTCATTTCCACAGTAATAAATATA---------GGAATAAAATTTGAACAAATATCATTATTTACTTGAGCAATTCAAATTACTGCAATTTTACTACTTCTTTCTCTTCCTGTTTTAGCTGGAGCAATTACTATATTATTAACTGATCGAAATGTAAATACTTCATTCTTTGACCCAGCTGGGGGTGGGGATCCAATCTTATACCAACATCTATTT
>Sibinia_pellucens_KU907034.1_NCBI
AACTTTATATTTTATTTTTGGATCATGATCAGGAATAATTGGAACCTCAATAAGTTTATTAATTCGAGCTGAATTAGGAAATCCAGGTAAATTAATTGGAAACGATCAAATTTATAATACAATTGTAACAGCTCATGCATTTATTATAATTTTTTTTATAGTAATACCTATTATAATTGGAGGATTCGGAAATTGATTAGTACCACTAATACTAGGAGCACCTGATATAGCATTCCCACGATTAAATAATATAAGATTCTGACTTCTTCCTCCTTCATTATCCTTGCTAATTCTAAGAAGTATTATTAATAAAGGAGTAGGAACAGGATGAACAGTTTATCCACCTTTATCTTCAAATAAAGCTCACGAAGGACTTTCTGTAGATTTAGCAATTTTTAGGCTACATTTAACAGGAATCTCCTCAATTCTAGGAGCAATTAATTTCATTTCCACAGTAATAAATATA---------GGAATAAAATTTGAACAAATATCATTATTTACTTGAGCAATTCAAATTACTGCAATTTTACTACTTCTATCTCTTCCTGTTTTAGCTGGAGCAATTACTATATTATTAACTGATCGAAATGTAAATACTTCATTCTTTGACCCAGCTGGGGGTGGGGATCCAATCTTATACCAACATCTATTT
>Sibinia_pellucens_KU907317.1_NCBI
AACTTTATATTTTATTTTTGGATCATGATCAGGAATAATTGGAACCTCAATAAGTTTATTAATTCGAGCTGAATTAGGAAATCCAGGTAAATTAATTGGAAACGATCAAATTTATAATACAATTGTAACAGCTCATGCATTTATTATAATTTTTTTTATAGTAATACCTATTATAATTGGAGGATTCGGAAATTGATTAGTACCACTAATACTAGGAGCACCTGATATAGCATTCCCACGATTAAATAATATAAGATTCTGACTTCTTCCTCCTTCATTATCCTTGCTAATTCTAAGAAGTATTATTAATAAAGGAGTAGGAACAGGATGAACAGTTTATCCACCTTTATCTTCAAATAAAGCTCACGAAGGACTTTCTGTAGATTTAGCAATTTTTAGGCTACATTTAACAGGAATCTCCTCAATTCTAGGAGCAATTAATTTCATTTCCACAGTAATAAATATA---------GGAATAAAATTTGAACAAATATCATTATTTACTTGAGCAATTCAAATTACTGCAATTTTACTACTTCTATCTCTTCCTGTTTTAGCTGGAGCAATTACTATATTATTAACTGATCGAAATGTAAATACTTCATTCTTTGACCCAGCTGGGGGTGGGGATCCAATCTTATACCAACATCTATTT
>Sibinia_pellucens_KU908562.1_NCBI
AACTTTATATTTTATTTTTGGATCATGATCAGGAATAATCGGAACCTCAATAAGTTTATTAATTCGAGCTGAATTAGGAAATCCAGGTAAATTAATTGGAAACGATCAAATTTATAATACAATTGTAACAGCTCATGCATTTATTATAATTTTTTTTATAGTAATACCTATTATAATTGGAGGATTCGGAAATTGATTAGTACCACTAATACTAGGAGCACCTGATATAGCATTCCCACGATTAAATAATATAAGATTTTGACTTCTTCCTCCTTCATTATCCTTGCTAATTCTAAGAAGTATTATTAATAAAGGAGTAGGAACAGGATGAACAGTTTATCCACCTTTATCTTCAAATAAAGCTCACGAAGGACTTTCTGTAGATTTAGCAATTTTTAGGCTACATTTAACAGGAATCTCCTCAATTCTAGGAGCAATTAATTTCATTTCCACAGTAATAAATATA---------GGAATAAAATTTGAACAAATATCATTATTTACTTGAGCAATTCAAATTACTGCAATTTTACTACTTCTATCTCTTCCTGTTTTAGCTGGAGCAATTACTATATTATTAACTGATCGAAACGTAAATACTTCATTCTTTGACCCAGCTGGGGGTGGGGATCCAATCTTATACCAACATCTATTT
>Sibinia_pellucens_KU912584.1_NCBI
AACTTTATATTTTATTTTTGGATCATGATCAGGAATAATCGGAACCTCAATAAGTTTATTAATTCGAGCTGAATTAGGAAATCCAGGTAAATTAATTGGAAACGATCAAATTTATAATACAATTGTAACAGCTCATGCATTTATTATAATTTTTTTTATAGTAATACCTATTATAATTGGAGGATTCGGAAATTGATTAGTACCACTAATACTAGGAGCACCTGATATAGCATTCCCACGATTAAATAATATAAGATTTTGACTTCTTCCTCCTTCATTATCCTTGCTAATTCTAAGAAGTATTATTAATAAAGGAGTAGGAACAGGATGAACAGTTTATCCACCTTTATCTTCAAATAAAGCTCACGAAGGACTTTCTGTAGATTTAGCAATTTTTAGGCTACATTTAACAGGAATCTCCTCAATTCTAGGAGCAATTAATTTCATTTCCACAGTAATAAATATA---------GGAATAAAATTTGAACAAATATCATTATTTACTTGAGCAATTCAAATTACTGCAATTTTACTACTTCTATCTCTTCCTGTTTTAGCTGGAGCAATTACTATATTATTAACTGATCGAAACGTAAATACTTCATTCTTTGACCCAGCTGGGGGTGGGGATCCAATCTTATACCAACATCTATTT
>Sibinia_pellucens_KU913574.1_NCBI
AACTTTATATTTTATTTTTGGATCATGATCAGGAATAATCGGAACCTCAATAAGTTTATTAATTCGAGCTGAATTAGGAAATCCAGGTAAATTAATTGGAAACGATCAAATTTATAATACAATTGTAACAGCTCATGCATTTATTATAATTTTTTTTATAGTAATACCTATTATAATTGGAGGATTCGGAAATTGATTAGTACCACTAATACTAGGAGCACCTGATATAGCATTCCCACGATTAAATAATATAAGATTCTGACTTCTTCCTCCTTCATTATCCTTGCTAATTCTAAGAAGTATTATTAATAAAGGAGTAGGAACAGGATGAACAGTTTATCCACCTTTATCTTCAAATAAAGCTCACGAAGGACTTTCTGTAGATTTAGCAATTTTTAGGCTACATTTAACAGGAATCTCCTCAATTCTAGGAGCAATTAATTTCATTTCCACAGTAATAAATATA---------GGAATAAAATTTGAACAAATATCATTATTTACTTGAGCAATTCAAATTACTGCAATTTTACTACTTCTATCTCTTCCTGTTTTAGCTGGAGCAATTACTATATTATTAACTGATCGAAATGTAAATACTTCATTCTTTGACCCAGCTGGGGGTGGGGATCCAATCTTATACCAACATCTATTT
>Sibinia_pellucens_KU914971.1_NCBI
TACTTTATATTTTATTTTTGGATCATGATCAGGAATAATTGGAACCTCAATAAGTTTATTAATTCGAGCTGAATTAGGAAATCCAGGTAAATTAATTGGAAATGATCAAATTTATAATACAATTGTAACAGCTCATGCATTTATTATAATTTTTTTTATAGTAATACCTATTATAATTGGAGGATTCGGAAATTGATTAGTACCACTAATACTAGGAGCACCTGATATAGCATTCCCACGATTAAATAATATAAGATTTTGACTTCTTCCTCCTTCATTATCCTTATTAATTCTAAGAAGTATTATTAATAAAGGARTAGGGACAGGATGAACAGTTTATCCACCTTTATCTTCAAATAAAGCTCATGAAGGACTTTCAGTAGATTTAGCAATTTTTAGACTACATTTAACAGGAATTTCCTCAATTCTAGGAGCAATTAATTTTATTTCCACAGTAATAAATATA---------GGAATAAA---TGAACAAATATCATTATTTACTTGAGCAATTCAAATTACTGCAATTTTATTACTTCTATCTCTTCCTGTTTTAGCCGGAGCAATTACTATATTATTAACTGATCGAAATGTAAATACTTCATTCTTTGACCCAGCTGGGGGAGGGGATCCAATCTTATACCAACATCTATTT
>Sibinia_pellucens_KU915074.1_NCBI
AACTTTATATTTTATTTTTGGATCATGATCAGGAATAATCGGAACCTCAATAAGTTTATTAATTCGAGCTGAATTAGGAAATCCAGGTAAATTAATTGGAAACGATCAAATTTATAATACAATTGTAACAGCTCATGCATTTATTATAATTTTTTTTATAGTAATACCTATTATAATTGGAGGATTCGGAAATTGATTAGTACCACTAATACTAGGAGCACCTGATATAGCATTCCCACGATTAAATAATATAAGATTTTGACTTCTTCCTCCTTCATTATCCTTGCTAATTCTAAGAAGTATTATTAATAAAGGAGTAGGAACAGGATGAACAGTTTATCCACCTTTATCTTCAAATAAAGCTCACGAAGGACTTTCTGTAGATTTAGCAATTTTTAGGCTACATTTAACAGGAATCTCCTCAATTCTAGGAGCAATTAATTTCATTTCCACAGTAATAAATATA---------GGAATAAA---TGAACAAATATCATTATTTACTTGAGCAATTCAAATTACTGCAATTTTACTACTTCTATCTCTTCCTGTTTTAGCTGGAGCAATTACTATATTATTAACTGATCGAAATGTAAATACTTCATTCTTTGACCCAGCTGGGGGTGGGGATCCAATCTTATACCAACATCTATTT
>Sibinia_pellucens_KU919365.1_NCBI
AACTTTATATTTTATTTTTGGATCATGATCAGGAATAATCGGAACCTCAATAAGTTTATTAATTCGAGCTGAATTAGGAAATCCAGGTAAATTAATTGGAAACGATCAAATTTATAATACAATTGTAACAGCTCATGCATTTATTATAATTTTTTTTATAGTAATACCTATTATAATTGGAGGATTCGGAAATTGATTAGTACCACTAATACTAGGAGCACCTGATATAGCATTCCCACGATTAAATAATATAAGATTTTGACTTCTTCCTCCTTCATTATCCTTGCTAATTCTAAGAAGTATTATTAATAAAGGAGTAGGAACAGGATGAACAGTTTATCCACCTTTATCTTCAAATAAAGCTCACGAAGGACTTTCTGTAGATTTAGCAATTTTTAGGCTACATTTAACAGGAATCTCCTCAATTCTAGGAGCAATTAATTTCATTTCCACAGTAATAAATATA---------GGAATAAA---TGAACAAATATCATTATTTACTTGAGCAATTCAAATTACTGCAATTTTACTACTTCTATCTCTTCCTGTTTTAGCTGGAGCAATTACTATATTATTAACTGATCGAAATGTAAATACTTCATTCTTTGACCCAGCTGGGGGTGGGGATCCAATCTTATACCAACATCTATTT
>Sibinia_pellucens_MH115479.1_NCBI
?????????????????????????????????????????GAACCTCAATAAGTTTATTAATTCGAGCTGAATTAGGAAATCCAGGTAAATTAATTGGAAACGATCAAATTTATAATACAATTGTAACAGCTCATGCATTTATTATAATTTTTTTTATAGTAATACCTATTATAATTGGAGGATTCGGAAATTGATTAGTACCACTAATACTAGGAGCACCTGATATAGCATTCCCACGATTAAATAATATAAGATTTTGACTTCTTCCTCCTTCATTATCCTTACTAATTCTAAGAAGTATTATTAATAAAGGAGTAGGGACAGGATGAACAGTTTATCCACCTTTATCTTCAAATAAAGCTCACGAAGGACTTTCTGTAGATTTAGCAATTTTTAGGCTACATTTAACAGGAATCTCCTCAATTCTAGGAGCAATTAATTTCATTTCCACAGTAATAAATATA---------GGAATAAAATTTGAACAAATATCATTATTTACTTGAGCAATTCAAATTACTGCAATTTTACTACTTCTTTCTCTTCCTGTTTTAGCTGGAGCAATTACTATATTATTAACTGATCGAAATGTAAATACTTCATTCTTTGACCCAGCTGGGGGTGGGGATCCAATCTTATACCAACATCTATTT
>Sibinia_pellucens_MH115480.1_NCBI
?????????????????????????????????????????GAACCTCAATAAGTTTATTAATTCGAGCTGAATTAGGAAATCCGGGTAAATTAATTGGAAACGATCAAATTTATAATACAATTGTAACAGCTCATGCATTTATTATAATTTTTTTTATAGTAATACCTATTATAATTGGAGGATTCGGAAATTGATTAGTACCACTAATACTAGGAGCACCTGATATAGCATTCCCACGATTAAATAATATAAGATTTTGACTTCTTCCTCCTTCATTATCCTTGCTAATTCTAAGAAGTATTATTAATAAAGGAGTAGGAACAGGATGAACAGTTTATCCACCTTTATCTTCAAATAAAGCTCACGAAGGACTTTCTGTAGATTTAGCAATTTTTAGGCTACATTTAACAGGAATCTCCTCAATTCTAGGAGCAATTAATTTCATTTCCACAGTAATAAATATA---------GGAATAAA---TGAACAAATATCATTATTTACTTGAGCAATTCAAATTACTGCAATTTTACTACTTCTATCTCTTCCTGTTTTAGCTGGAGCAATTACTATATTATTAACTGATCGAAATGTAAATACTTCATTCTTTGACCCAGCTGGGGGTGGGGATCCAATCTTATACCAACATCTATTT
>Sibinia_pellucens_MK890935.1_NCBI
AACTTTATATTTTATTTTTGGATCATGATCAGGAATAATCGGAACCTCAATAAGTTTATTAATTCGAGCTGAATTAGGAAATCCAGGTAAATTAATTGGAAACGATCAAATTTATAATACAATTGTAACAGCTCATGCATTTATTATAATTTTTTTTATAGTAATACCTATTATAATTGGAGGATTCGGAAATTGATTAGTACCACTAATACTAGGAGCACCTGATATAGCATTCCCACGATTAAATAATATAAGATTTTGACTTCTTCCTCCTTCATTATCCTTGCTAATTCTAAGAAGTATTATTAATAAAGGAGTAGGAACAGGATGAACAGTTTATCCACCTTTATCTTCAAATAAAGCTCACGAAGGACTTTCTGTAGATTTAGCAATTTTTAGGCTACATTTAACAGGAATCTCCTCAATTCTAGGAGCAATTAATTTCATTTCCACAGTAATAAATATA---------GGAATAAA---TGAACAAATATCATTATTTACTTGAGCAATTCAAATTACTGCAATTTTACTACTTCTATCTCTTCCTGTTTTAGCTGGAGCAATTACTATATTATTAACTGATCGAAATGTAAATACTTCATTCTTTGACCCAGCTGGGGGTGGGGATCCAATCTTATA?????????????
>Sibinia_pellucens_MK891015.1_NCBI
AACTTTATATTTTATTTTTGGATCATGATCAGGAATAATCGGAACCTCAATAAGTTTATTAATTCGAGCTGAATTAGGAAATCCAGGTAAATTAATTGGAAACGATCAAATTTATAATACAATTGTAACAGCTCATGCATTTATTATAATTTTTTTTATAGTAATACCTATTATAATTGGAGGATTCGGAAATTGATTAGTACCACTAATACTAGGAGCACCTGATATAGCATTCCCACGATTAAATAATATAAGATTTTGACTTCTTCCTCCTTCATTATCCTTGCTAATTCTAAGAAGTATTATTAATAAAGGAGTAGGAACAGGATGAACAGTTTATCCACCTTTATCTTCAAATAAAGCTCACGAAGGACTTTCTGTAGATTTAGCAATTTTTAGGCTACATTTAACAGGAATCTCCTCAATTCTAGGAGCAATTAATTTCATTTCCACAGTAATAAATATA---------GGAATAAA---TGAACAAATATCATTATTTACTTGAGCAATTCAAATTACTGCAATTTTACTACTTCTATCTCTTCCTGTTTTAGCTGGAGCAATTACTATATTATTAACTGATCGAAATGTAAATACTTCATTCTTTGACCCAGCTGGGGGTGGGGATCCAATCTTATACCAACATCTATTT
>Sibinia_pellucens_MK892231.1_NCBI
AACTTTATATTTTATTTTTGGATCATGATCAGGAATAATCGGAACCTCAATAAGTTTATTAATTCGAGCTGAATTAGGAAATCCGGGTAAATTAATTGGAAACGATCAAATTTATAATACAATTGTAACAGCTCATGCATTTATTATAATTTTTTTTATAGTAATACCTATTATAATTGGAGGATTCGGAAATTGATTAGTACCACTAATACTAGGAGCACCTGATATAGCATTCCCACGATTAAATAATATAAGATTTTGACTTCTTCCTCCTTCATTATCCTTGCTAATTCTAAGAAGTATTATTAATAAAGGAGTAGGGACAGGATGAACAGTTTATCCACCTTTATCTTCAAATAAAGCTCACGAGGGACTTTCTGTAGATTTAGCAATTTTTAGGCTACATTTAACAGGAATCTCCTCAATTCTAGGAGCAATTAATTTCATTTCCACAGTAATAAATATA---------GGAATAAA---TGAACAAATATCATTATTTACTTGAGCAATTCAAATTACTGCAATTTTACTACTTCTATCTCTTCCTGTTTTAGCTGGAGCAATTACTATATTATTAACTGATCGAAATGTAAATACTTCATTCTTTGACCCAGCTGGGGGTGGGGATCCAATCTTATACCAACATCTATTT
>Sibinia_pellucens_MK892298.1_NCBI
AACTTTATATTTTATTTTTGGATCATGATCAGGAATAATCGGAACCTCAATAAGTTTATTAATTCGAGCTGAATTAGGAAATCCAGGTAAATTAATTGGAAACGATCAAATTTATAATACAATTGTAACAGCTCATGCATTTATTATAATTTTTTTTATAGTAATACCTATTATAATTGGAGGATTCGGAAATTGATTAGTACCACTAATACTAGGAGCACCTGATATAGCATTCCCACGATTAAATAATATAAGATTTTGACTTCTTCCTCCTTCATTATCCTTGCTAATTCTAAGAAGTATTATTAATAAAGGAGTAGGAACAGGATGAACAGTTTATCCACCTTTATCTTCAAATAAAGCTCACGAAGGACTTTCTGTAGATTTAGCAATTTTTAGGCTACATTTAACAGGAATCTCCTCAATTCTAGGAGCAATTAATTTCATTTCCACAGTAATAAATATA---------GGAATAAA---TGAACAAATATCATTATTTACTTGAGCAATTCAAATTACTGCAATTTTACTACTTCTATCTCTTCCTGTTTTAGCTGGAGCAATTACTATATTATTAACTGATCGAAATGTAAATACTTCATTCTTTGACCCAGCTGGGGGTGGGGATCCAATCTTATACCAACATCTATTT
>Sibinia_phalerata_GBMUS1082-17_BOLD
AACCTTATACTTTATTTTTGGATCATGATCAGGAATAATTGGAACATCAATAAGATTATTAATTCGAGCAGAATTAGGAAATCCAGGAAAATTAATTGGAAATGATCAAATTTATAAT---ATTGTAACAGCACATGCATTTATTATAATTTTTTTTATAGTAATACCAATTATAATTGGAGGATTTGGAAATTGATTAATTCCACTAATACTAGGAGCTCCAGATATAGCATTCCCACGATTAAATAATATAAGATTTTGATTATTACCTCCTTCATTAATTTTATTATTAATAAGAAGAATAATTAATAAAGGTGTAGGAACTGGATGAACAGTATATCCTCCTTTATCATCAAATAAAGCTCATGAAGGAATTTCAGTTGATTTAGCAATTTTTAGACTACATTTAGCTGGAATTTCTTCAATTCTTGGTGCAATTAATTTTATTTCTACATTAATAAATATACAACCA---GGAATAAAACCTGAACAAATATCTCTATTTTCTTGAGCAGTCCAAATTACAGCAATTTTATTACTTTTATCCTTACCTGTATTAGCTGGTGCAATCACTATACTCCTAACTGACCGAAACATTAATACTTCATTTTNTGATCCAGCAGGAGGAGGTGATCCTATTTTATACCAACATTTATTC
>Sibinia_phalerata_MK892110.1_NCBI
AACCTTATACTTTATTTTTGGATCATGATCAGGAATAATTGGAACATCAATAAGATTATTAATTCGAGCAGAATTAGGAAATCCAGGAAAATTAATTGGAAATGATCAAATTTATAAT---ATTGTAACAGCACATGCATTTATTATAATTTTTTTTATAGTAATACCAATTATAATTGGAGGATTTGGAAATTGATTAATTCCACTAATACTAGGAGCTCCAGATATAGCATTCCCACGATTAAATAATATAAGATTTTGATTATTACCTCCTTCATTAATTTTATTATTAATAAGAAGAATAATTAATAAAGGTGTAGGAACTGGATGAACAGTATATCCTCCTTTATCATCAAATAAAGCTCATGAAGGAATTTCAGTTGATTTAGCAATTTTTAGACTACATTTAGCTGGAATTTCTTCAATTCTTGGTGCAATTAATTTTATTTCTACATTAATAAATATACAACCA---GGAATAAAACCTGAACAAATATCTCTATTTTCTTGAGCAGTCCAAATTACAGCAATTTTATTACTTTTATCCTTACCTGTATTAGCTGGTGCAATCACTATACTCCTAACTGACCGAAACATTAATACTTCATTTTTTGATCCAGCAGGAGGAGGTGATCCTATTTTATACCAACATTTATTC
>Sibinia_phalerata_MK892155.1_NCBI
AACCTTATACTTTATTTTTGGATCATGATCAGGAATAATTGGAACATCAATAAGATTACTAATTCGAGCAGAATTAGGAAATCCAGGAAAATTAATTGGAAATGATCAAATTTATAAT---ATTGTAACAGCACATGCATTTATTATAATTTTTTTTATAGTAATACCAATTATAATTGGAGGATTTGGAAATTGATTAATTCCACTAATACTAGGAGCTCCAGATATAGCATTCCCACGATTAAATAATATAAGATTTTGATTATTACCTCCTTCATTAATTTTATTATTAATAAGAAGAATAATTAATAAAGGTGTAGGAACTGGATGAACAGTATATCCTCCTTTATCATCAAATAAAGCTCATGAAGGAATTTCAGTTGATTTAGCAATTTTTAGACTACATTTAGCTGGAATTTCTTCAATTCTTGGTGCAATTAATTTTATTTCTACATTAATAAATATACAACCA---GGAATAAAACCTGAACAAATATCTCTATTTTCTTGAGCAGTCCAAATTACAGCAATTTTATTACTTTTATCCTTACCTGTATTAGCTGGTGCAATCACTATACTCCTAACTGACCGAAACATTAATACTTCATTTTTTGATCCAGCAGGAGGAGGTGATCCTATTTTATACCAACATTTATTC
>Sibinia_primita_NOCLP908-16_BOLD
AACTTTATATTTTATTTTTGGATCCTGATCAGGAATAATCGGAACATCTATAAGATTATTAATTCGGGCAGAATTAGGAAATCCAGGTAAATTAATTGGAAATGATCAAATCTATAAT---ATTGTAACAGCTCATGCATTTATTATAATTTTTTTTATAGTAATACCAATTATAATTGGAGGATTCGGAAATTGACTAGTTCCTCTAATATTAGGAGCTCCTGATATAGCATTCCCACGATTAAATAATATAAGATTTTGACTATTGCCACC---------TTTATTAATTATAAGTAGAGTAATTAATAAAGGAGTAGGAACAGGATGAACAGTATACCCCCCATTATCATCCAATAAAGCTCATGAGGGAATTTCAGTAGATTTAGCAATTTTCAGATTACATTTAGCAGGAATTTCTTCAATCCTTGGAGCAATTAATTTTATTTCAACAGTAATAAATATACAACCA---GGAATAAAACCTGAACAAATATCTCTATTTACTTGAGCAGTTCAAATTACAGCAATTTTATTACTTTTATCTTTACCTGTATTAGCAGGAGCAATCACTATACTTTTAACTGATCGAAATATCAATACTTCATTTTTTGACCCAGCTGGAGGAGGAGATCCAATTTTATACCAACATCTATTT
>Sibinia_primita_NOCLP909-16_BOLD
AACTTTATATTTTATTTTTGGATCCTGATCAGGAATAATCGGAACATCTATAAGATTATTAATTCGGACAGAATTAGGAAATCCAGGTAAATTAATTGGAAATGATCAAATCTATAAT---ATTGTAACAGCTCATGCATTTATTATAATTTTTTTTATAGTAATACCAATTATAATTGGAGGATTCGGAAATTGACTAGTTCCTCTAATATTAGGAGCTCCTGATATAGCATTTCCACGATTAAATAATATAAGATTTTGACTATTGCCACC---------TTTATTAATTATAAGTAGAGTAATTAATAAAGGAGTAGGAACAGGATGAACAGTATACCCCCCATTATCATCCAATAAAGCTCATGAGGGAATTTCAGTAGATTTAGCAATTTTCAGATTACATTTAGCAGGAATTTCTTCAATCCTTGGAGCAATTAATTTTATTTCAACAGTAATAAATATACAACCA---GGAATAAAACCTGAACAAATATCTCTATTTACTTGAGCAGTTCAAATTACAGCAATTTTATTACTTTTATCTTTACCTGTATTAGCAGGAGCAATCACTATACTTTTAACTGATCGAAATATCAATACTTCATTTTT??????????????????????????????????????????????
>Sibinia_pyrrhodactyla_GCOL12885-16_BOLD
AACTCTATATTTTATTCTTGGTTCATGATCAGGAATAATTGGAACCTCAATAAGATTACTAATTCGAGCTGAATTAGGAAATCCGGGAAAACTAATTGGAAATGACCAAATCTATAATACTATTGTAACAGCCCATGCATTTATTATAATTTTTTTTATAGTAATACCTATTATAATTGGAGGATTTGGAAATTGACTAGTACCATTAATACTAGGAGCTCCTGATATAGCATTCCCACGATTAAACAACATAAGATTTTGACTTTTACCACCATCATTATCCCTATTAATTATAAGAAGAATAATTAATAAAGGAGTAGGAACAGGATGAACAGTTTATCCACCTTTATCTTCAAATAAAGCACATGAAGGTTTATCTGTAGATCTAGCAATTTTTAGATTACACTTAGCAGGAATTTCATCAATTTTAGGTGCAATTAATTTTATTTCGACAATTATAAATATACAACC----GGAATAAAGCCCGAACAAATATCTTTATTTACCTGAGCTGTACAAATCACTGCAATCTTATTACTTTTATCATTACCTGTTTTAGCAGGTGCAATTACCATATTATTAACTGATCGAAATGTAAATACTTCATTTTTTGACCCGGCAGGAGGAGGTGATCCAATTTTATACCAACATTTATTC
>Sibinia_pyrrhodactyla_GCOL12888-16_BOLD
AACTCTATATTTTATTCTTGGTTCATGATCAGGAATAATTGGAACCTCAATAAGATTACTAATTCGAGCTGAATTAGGAAATCCGGGAAAACTAATTGGAAATGACCAAATCTATAATACTATTGTAACAGCCCATGCATTTATTATAATTTTTTTTATAGTAATACCTATTATAATTGGAGGATTTGGAAATTGACTAGTACCATTAATACTAGGAGCTCCTGATATAGCATTCCCACGATTAAACAACATAAGATTTTGACTTTTACCACCATCATTATCCCTATTAATTATAAGAAGAATAATTAATAAAGGAGTAGGAACAGGATGAACAGTTTATCCACCTTTATCTTCAAATAAAGCACATGAAGGTTTATCTGTAGATCTAGCAATTTTTAGATTACACTTAGCAGGAATTTCATCAATTTTAGGTGCAATTAATTTTATTTCGACAATTATAAATATACAACC----GGAATAAAGCCCGAACAAATATCTTTATTTACCTGAGCTGTACAAATCACTGCAATCTTATTACTTTTATCATTACCTGTTTTAGCAGGTGCAATTACCATATTATTAACTGATCGAAATGTAAATACTTCATTTTTTGACCCGGCAGGAGGAGGTGATCCAATTTTATACCAACATTTATTC
>Sibinia_pyrrhodactyla_KU910415.1_NCBI
AACTCTATATTTTATTCTTGGTTCATGATCAGGAATAATTGGAACCTCAATAAGATTACTAATTCGAGCTGAATTAGGAAATCCGGGAAAACTAATTGGAAATGACCAAATCTATAATACTATTGTAACAGCCCATGCATTTATTATAATTTTTTTTATAGTAATACCTATTATAATTGGAGGATTTGGAAATTGACTAGTACCATTAATACTAGGAGCTCCTGATATAGCATTCCCACGATTAAACAACATAAGATTTTGACTTTTACCACCATCATTATCCCTATTAATTATAAGAAGAATAATTAATAAAGGAGTAGGAACAGGATGAACAGTTTATCCACCTTTATCTTCAAATAAAGCACATGAAGGTTTATCTGTAGATCTAGCAATTTTTAGATTACACTTAGCAGGAATTTCATCAATTTTAGGTGCAATTAATTTTATTTCGACAATTATAAATATACAACC----GGAATAAAGCCCGAACAAATATCTTTATTTACCTGAGCTGTACAAATCACTGCAATCTTATTACTTTTATCATTACCTGTTTTAGCAGGTGCAATTACCATATTATTAACTGATCGAAATGTAAATACTTCATTTTTTGACCCGGCAGGAGGAGGTGATCCAATTTTATACCAACATTTATTC
>Sibinia_pyrrhodactyla_KU916541.1_NCBI
AACTCTATATTTTATTCTTGGTTCATGATCAGGAATAATTGGAACCTCAATAAGATTACTAATTCGAGCTGAATTAGGAAATCCGGGAAAACTAATTGGAAATGACCAAATCTATAATACTATTGTAACAGCCCATGCATTTATTATAATTTTTTTTATAGTAATACCTATTATAATTGGAGGATTTGGAAATTGACTAGTACCATTAATACTAGGAGCTCCTGATATAGCATTCCCACGATTAAACAACATAAGATTTTGACTTTTACCACCATCATTATCCCTATTAATTATAAGAAGAATAATTAATAAAGGAGTAGGAACAGGATGAACAGTTTATCCACCTTTATCTTCAAATAAAGCACATGAAGGTTTATCTGTAGATCTAGCAATTTTTAGATTACACTTAGCAGGAATTTCATCAATTTTAGGTGCAATTAATTTTATTTCGACAATTATAAATATACAACC----GGAATAAAGCCCGAACAAATATCTTTATTTACCTGAGCTGTACAAATCACTGCAATCTTATTACTTTTATCATTACCTGTTTTAGCAGGTGCAATTACCATATTATTAACTGATCGAAATGTAAATACTTCATTTTTTGACCCGGCAGGAGGAGGTGATCCAATTTTATACCAACATTTATTC
>Sibinia_pyrrhodactyla_MK892170.1_NCBI
AACTCTATATTTTATTCTTGGTTCATGATCAGGAATAATTGGAACCTCAATAAGATTACTAATTCGAGCTGAATTAGGAAATCCGGGAAAACTAATTAGAAATGACCAAATCTATAATACTATTGTAACAGCCCATGCATTTATTATAATTTTTTTTATAGTAATACCTATTATAATTGGAGGATTTGGAAATTGACTAGTACCATTAATACTAGGAGCTCCTGATATAGCATTCCCACGATTAAACAACATAAGATTTTGACTTTTACCACCATCATTATCCCTATTAATTATAAGAAGAATAATTAATAAAGGAGTAGGAACAGGATGAACAGTTTATCCACCTTTATCTTCAAATAAAGCACATGAAGGTTTATCTGTAGATCTAGCAATTTTTAGATTACACTTAGCAGGAATTTCATCAATTTTAGGTGCAATTAATTTTATTTCGACAATTATAAATATACAACC----GGAATAAAGCCCGAACAAATATCTTTATTTACCTGAGCTGTACAAATCACTGCAATCTTATTACTTTTATCATTACCTGTTTTAGCAGGTGCAATTACCATATTATTAACTGATCGAAATGTAAATACTTCATTTTTTGACCCGGCAGGAGGAGGTGATCCAATTTTATACCAACATTTATTC
>Sibinia_sericea_GBMNF53922-22_BOLD
AACTTTATATTTTATTTTTGGTTCATGATCAGGTATGATTGGAACATCAATAAGTTTATTAATTCGAGCTGAATTAGGAAATCCAGGAAAATTAATTGGTAATGATCAAATTTATAATACAATTGTAACAGCACATGCATTTATTATAATTTTTTTTATAGTAATACCTATTATAATTGGAGGATTTGGAAATTGATTAGTTCCATTAATATTAGGAGCACCTGATATAGCATTTCCACGCTTAAATAATATAAGATTTTGACTTTTACCACC-----TATCATTATTAATTATAAGAAGAATAATTAATAAAGGAGTTGGGACAGGATGAACAGTGTATCCTCCTTTATCCTCAAATAAAGCTCATGAAGGACTTTCTGTAGATTTAGCAATTTTCAGATTACATTTAGCAGGAATTTCATCAATTTTAGGAGCAATTAATTTTATTTCTACAGTAATAAATATACAACC----GGAATAAAACCTGAACAAATATCATTATTTACTTGAGCTGTGCAAATTACTGCAATTTTATTACTTTTATCATTACCTGTTTTAGCTGGTGCAATTACTATATTATTAACTGATCGAAATATTAATACTTCATTTTTTGATCCAGCTGGAGGAGGGGATCCAATTTTATACCAACACTTATTT
>Sibinia_simplex_CNCCA2696-12_BOLD
AACATTATATTTTATATTTGGAGCATGATCAGGAATAGTCGGTACATCCCTAAGAATTTTAATTCGTACTGAATTAGGATCTCCTGGAAGACTAATCGGAAATGACCAAATTTACAA----ATTGTAACTGCCCATGCATTCATTATAATTTTCTTCATAGTAATACCAATTATAATTGGTGGATTTGGAAACTGATTAGTACCTTTAATAATAGGGGCCCCAGATATAGCTTTCCCTCGACTTAATAATATAAGATTCTGACTTTTACCCCCATCATTAACTCTACTTTTAATGAGTAGAATCGTAGATAAAGGAGCAGGAACTGGATGAACAGTTTACCCTCCTCTATCATCTAATATTGCCCATGAAGGAACATCTGTTGATCTAGCTATTTTTAGTTTACACATAGCTGGAATTTCTTCAATTCTAGGAGCTATAAATTTTATCTCTACAATAATTAATATACGAACAATAGGAATTAA----GACCAACTATCATTATTTATCTGAGCTGTTAAACTTACTGCAATTCTCCTTCTTTTATCACTTCCAGTTTTAGCAGGTGCTATTACAATATTATTAACTGATCGAAACATCAATACATCATTTTTTGATCCTGCTGGAGGAGGTGATCCAATTCTCTATCAACACTTATTC
>Sibinia_sodalis_GBMNE47898-22_BOLD
AACATTATATTTTATTTTTGGAGCCTGATCAGGAATAATTGGTACTTCTATAAGTATATTAATTCGTGCAGAATTAGGAAATCCTGGTAAATTAATTGGAGATGACCAAATTTATAATACTATTGTTACAGCTCATGCTTTTATTATAATTTTTTTTATAGTTATACCTATTATAATTGGGGGATTTGGAAATTGATTAATTCCTTTAATATTAGGAGCCCCAGATATAGCTTTTCCTCGTCTTAATAATATAAGATTTTGATTACTTCCACC--------CTTTACTATTAATAAGAAGTTTTACTAATAAAGGAACAGGAACAGGATGAACTGTTTATCCGCCCTTATCTTCAAATACTGCCCATGAAGGTATGTCAATTGACCTAGCTATTTTTAGTCTACATTTAGCAGGAATTTCATCAATTTTAGGCGCAATTAATTTTATTTCAACTGTAAAAAATATACAACCA---GGGATAAAATTAGAACAAATATCTTTATTTATTTGAGCAGTTCAAATTACAGCTATCTTATTATTATTATCTTTACCTGTTCTTGCAGGAGCAATTACTATATTATTAACAGATCGAAATATTAATACATCATTTTTTGATCCTGCGGGAGGTGGTGATCCTATTTTATACCAACATCTTTTT
>Sibinia_sodalis_GBMNF53923-22_BOLD
AACATTATATTTTATTTTAGGAGCCTGATCAGGAATAATTGGTACTTCTATAAGTATATTAATTCGTGCAGAATTAGGAAATCCTGGTAAATTAATTGGAGATGACCAAATTTATAATACTATCGTTACAGCCCATGCTTTTATTATAATTTTTTTTATAGTTATACCTATTATAATTGGGGGATTTGGAAATTGATTAATTCCTTTAATACTAGGAGCCCCAGATATAGCTTTTCCTSGTCTTAATAATATAAGATTTTGATTACTTCCACC--------CTTTACTATTAATAAGAAGTTTTACTAATAAAGGAGCAGGAACGGGATGAACTGTTTATCCACCTTTATCTTCAAATACCGCCCATGAAGGTATGTCAATTGACCTAGCTWTTTTTTGTCTACATTTAGCAGGAATTTCATCAATTTTAGGTGCAATTAATTTTATTTCAACTGTAAAAAATATACAACCA---GGGATAAAATTAGAACAAATATCTTTATTTATTTGAGCAGTTCAAATTACAGCTATTTTATTATTATTATCTTTACCTGTTCTTGCAGGAGCAATTACTATATTATTAACAGATCGAAATATTAATACATCATTTTTTGATCCTGCGGGAGGTGGTGATCCTATTTTATACCAACATCTTTTT
>Sibinia_sodalis_GBMNF53924-22_BOLD
AACATTATATTTTATTTTTGGAGCCTGATCAGGAATAATTGGTACTTCTATAAGTATATTAATTCGTGCAGAATTAGGAAATCCTGGTAAATTAATTGGAGATGACCAAATTTATAATACTATCGTTACAGCCCATGCTTTTATTATAATTTTTTTTATAGTTATACCTATTATAATTGGGGGATTTGGAAATTGATTAATTCCTTTAATACTAGGAGCCCCAGATATAGCTTTTCCTCGTCTTAATAATATAAGATTTTGATTACTTCCACC--------CTTTACTATTAATAAGAAGTTTTACTAATAAAGGAGCAGGAACGGGATGAACTGTTTATCCACCTTTATCTTCAAATACCGCCCATGAAGGTATGTCAATTGACCTAGCTATTTTTAGTCTACATTTAGCAGGAATTTCATCAATTTTAGGTGCAATTAATTTTATTTCAACTGTAAAAAATATACAACCA---GGGATAAAATTAGAACAAATATCTTTATTTATTTGAGCAGTTCAAATTACAGCTATTTTATTATTATTATCTTTACCTGTTCTTGCAGGAGCAATTACTATATTATTAACAGATCGAAATATTAATACATCATTTTTTGATCCTGCGGGAGGTGGTGATCCTATTTTATACCAACATCTTTTT
>Sibinia_sodalis_GCOL11425-16_BOLD
AACATTATATTTTATTTTTGGAGCCTGATCAGGAATAATTGGTACTTCTATAAGTATATTAATTCGTGCAGAATTAGGAAATCCTGGTAAATTAATTGGAGATGACCAAATTTATAATACTATTGTTACAGCTCATGCTTTTATTATAATTTTTTTTATAGTTATACCTATTATAATTGGGGGATTTGGAAATTGATTAATTCCTTTAATATTAGGAGCCCCAGATATAGCTTTTCCTCGTCTTAATAATATAAGATTTTGATTACTTCCACC--------CTTTACTATTAATAAGAAGTTTTACTAATAAAGGAGCAGGAACAGGATGAACTGTTTATCCGCCCTTATCTTCAAATACTGCCCATGAAGGTATGTCAATTGACCTAGCTATTTTTAGTCTACATTTAGCAGGAATTTCATCAATTTTAGGCGCAATTAATTTTATTTCAACTGTAAAAAATATACAACCA---GGGATAAAATTAGAACAAATATCTTTATTTATTTGAGCAGTTCAAATTACAGCTATCTTATTATTATTATCTTTACCTGTTCTTGCAGGAGCAATTACTATATTATTAACAGATCGAAATATTAATACATCATTTTTTGATCCTGCGGGAGGTGGTGATCCTATTTTATACCAACATCTTTTT
>Sibinia_sodalis_GCOL11429-16_BOLD
AACATTATATTTTATTTTTGGAGCCTGATCAGGAATAATTGGTACTTCTATAAGTATATTAATTCGTGCAGAATTAGGAAATCCTGGTAAATTAATTGGAGATGACCAAATTTATAATACTATTGTTACAGCTCATGCTTTTATTATAATTTTTTTTATAGTTATACCTATTATAATTGGGGGATTTGGAAATTGATTAATTCCTTTAATATTAGGAGCCCCAGATATAGCTTTTCCTCGTCTTAATAATATAAGATTTTGATTACTTCCACC--------CTTTACTATTAATAAGAAGTTTTACTAATAAAGGAGCAGGAACAGGATGAACTGTTTATCCGCCCTTATCTTCAAATACTGCCCATGAAGGTATGTCAATTGACCTAGCTATTTTTAGTCTACATTTAGCAGGAATTTCATCAATTTTAGGCGCAATTAATTTTATTTCAACTGTAAAAAATATACAACCA---GGGATAAAATTAGAACAAATATCTTTATTTATTTGAGCAGTTCAAATTACAGCTATCTTATTATTATTATCTTTACCTGTTCTTGCAGGAGCAATTACTATATTATTAACAGATCGAAATATTAATACATCATTTTTTGATCCTGCGGGAGGTGGTGATCCTATTTTATACCAACATCTTTTT
>Sibinia_sodalis_KC783910.1_NCBI
AACATTATATTTTATTTTTGGAGCCTGATCAGGAATAATTGGTACTTCTATAAGTATATTAATTCGTGCAGAATTAGGAAATCCTGGTAAATTAATTGGAGATGACCAAATTTATAATACTATTGTTACAGCTCATGCTTTTATTATAATTTTTTTTATAGTTATACCTATTATAATTGGGGGATTTGGAAATTGATTAATTCCTTTAATATTAGGAGCCCCAGATATAGCTTTTCCTCGTCTTAATAATATAAGATTTTGATTACTTCCACC--------CTTTACTATTAATAAGAAGTTTTACTAATAAAGGAACAGGAACAGGATGAACTGTTTATCCGCCCTTATCTTCAAATACTGCCCATGAAGGTATGTCAATTGACCTAGCTATTTTTAGTCTACATTTAGCAGGAATTTCATCAATTTTAGGCGCAATTAATTTTATTTCAACTGTAAAAAATATACAACCA---GGGATAAAATTAGAACAAATATCTTTATTTATTTGAGCAGTTCAAATTACAGCTATCTTATTATTATTATCTTTACCTGTTCTTGCAGGAGCAATTACTATATTATTAACAGATCGAAATATTAATACATCATTTTTTGATCCTGCGGGAGGTGGTGATCCTATTTTATACCAACATCTTTTT
>Sibinia_sodalis_KU910579.1_NCBI
AACATTATATTTTATTTTTGGAGCCTGATCAGGAATAATTGGTACTTCTATAAGTATATTAATTCGTGCAGAATTAGGAAATCCTGGTAAATTAATTGGAGATGACCAAATTTATAATACTATTGTTACAGCTCATGCTTTTATTATAATTTTTTTTATAGTTATACCTATTATAATTGGGGGATTTGGAAATTGATTAATTCCTTTAATATTAGGAGCCCCAGATATAGCTTTTCCTCGTCTTAATAATATAAGATTTTGATTACTTCCACC--------CTTTACTATTAATAAGAAGTTTTACTAATAAAGGAGCAGGAACAGGATGAACTGTTTATCCGCCCTTATCTTCAAATACTGCCCATGAAGGTATGTCAATTGACCTAGCTATTTTTAGTCTACATTTAGCAGGAATTTCATCAATTTTAGGCGCAATTAATTTTATTTCAACTGTAAAAAATATACAACCA---GGGATAAAATTAGAACAAATATCTTTATTTATTTGAGCAGTTCAAATTACAGCTATCTTATTATTATTATCTTTACCTGTTCTTGCAGGAGCAATTACTATATTATTAACAGATCGAAATATTAATACATCATTTTTTGATCCTGCGGGAGGTGGTGATCCTATTTTATACCAACATCTTTTT
>Sibinia_sodalis_KU916609.1_NCBI
AACATTATATTTTATTTTTGGAGCCTGATCAGGAATAATTGGTACTTCTATAAGTATATTAATTCGTGCAGAATTAGGAAATCCTGGTAAATTAATTGGAGATGACCAAATTTATAATACTATTGTTACAGCTCATGCTTTTATTATAATTTTTTTTATAGTTATACCTATTATAATTGGGGGATTTGGAAATTGATTAATTCCTTTAATATTAGGAGCCCCAGATATAGCTTTTCCTCGTCTTAATAATATAAGATTTTGATTACTTCCACC--------CTTTACTATTAATAAGAAGTTTTACTAATAAAGGAGCAGGAACAGGATGAACTGTTTATCCGCCCTTATCTTCAAATACTGCCCATGAAGGTATGTCAATTGACCTAGCTATTTTTAGTCTACATTTAGCAGGAATTTCATCAATTTTAGGCGCAATTAATTTTATTTCAACTGTAAAAAATATACAACCA---GGGATAAAATTAGAACAAATATCTTTATTTATTTGAGCAGTTCAAATTACAGCTATCTTATTATTATTATCTTTACCTGTTCTTGCAGGAGCAATTACTATATTATTAACAGATCGAAATATTAATACATCATTTTTTGATCCTGCGGGAGGTGGTGATCCTATTTTATACCAACATCTTTTT
>Sibinia_sodalis_MK347694.1_NCBI
AACATTATATTTTATTTTAGGAGCCTGATCAGGAATAATTGGTACTTCTATAAGTATATTAATTCGTGCAGAATTAGGAAATCCTGGTAAATTAATTGGAGATGACCAAATTTATAATACTATCGTTACAGCCCATGCTTTTATTATAATTTTTTTTATAGTTATACCTATTATAATTGGGGGATTTGGAAATTGATTAATTCCTTTAATACTAGGAGCCCCAGATATAGCTTTTCCTSGTCTTAATAATATAAGATTTTGATTACTTCCACC--------CTTTACTATTAATAAGAAGTTTTACTAATAAAGGAGCAGGAACGGGATGAACTGTTTATCCACCTTTATCTTCAAATACCGCCCATGAAGGTATGTCAATTGACCTAGCTWTTTTTTGTCTACATTTAGCAGGAATTTCATCAATTTTAGGTGCAATTAATTTTATTTCAACTGTAAAAAATATACAACCA---GGGATAAAATTAGAACAAATATCTTTATTTATTTGAGCAGTTCAAATTACAGCTATTTTATTATTATTATCTTTACCTGTTCTTGCAGGAGCAATTACTATATTATTAACAGATCGAAATATTAATACATCATTTTTTGATCCTGCGGGAGGTGGTGATCCTATTTTATACCAACATCTTTTT
>Sibinia_sodalis_MK890885.1_NCBI
AACATTATATTTTATTTTTGGAGCCTGATCAGGAATAATTGGTACTTCTATAAGTATATTAATTCGTGCAGAATTAGGAAATCCTGGTAAATTAATTGGAGATGACCAAATTTATAATACTATTGTTACAGCTCATGCTTTTATTATAATTTTTTTTATAGTTATACCTATTATAATTGGGGGATTTGGAAATTGATTAATTCCTTTAATATTAGGAGCCCCAGATATAGCTTTTCCTCGTCTTAATAATATAAGATTTTGATTACTTCCACC--------CTTTACTATTAATAAGAAGTTTTACTAATAAAGGAGCAGGAACAGGATGAACTGTTTATCCGCCCTTATCTTCAAATACTGCCCATGAAGGCATATCAATTGACCTAGCTATTTTTAGTCTACATTTAGCAGGAATTTCATCAATTTTAGGCGCAATTAATTTTATTTCAACTGTAAAAAATATACAACCA---GGGATAAAATTAGAACAAATATCTTTATTTATTTGAGCAGTTCAAATTACAGCTATCTTATTATTATTATCTTTACCTGTTCTTGCAGGAGCAATTACTATATTATTAACAGATCGAAATATTAATACATCATTTTTTGATCCTGCGGGAGGTGGTGATCCTATTTTATACCAACATCTTTTT
>Sibinia_sodalis_MK891250.1_NCBI
AACATTATATTTTATTTTTGGAGCCTGATCAGGAATAATTGGTACTTCTATAAGTATATTAATTCGTGCAGAATTAGGAAATCCTGGTAAATTAATTGGAGATGACCAAATTTATAATACTATCGTTACAGCTCATGCTTTTATTATAATTTTTTTTATAGTTATACCTATTATAATTGGGGGATTTGGAAATTGATTAATTCCTTTAATACTAGGAGCCCCAGATATAGCTTTTCCTCGTCTTAATAATATAAGATTTTGATTACTTCCACC--------CTTTACTATTAATAAGAAGTTTTACTAATAAAGGAGCAGGAACGGGATGAACTGTTTATCCACCCTTATCTTCAAATACTGCCCATGAAGGTATGTCAATTGACCTAGCTATTTTTAGTTTACATTTAGCAGGAATTTCATCAATTTTAGGTGCAATTAATTTTATTTCAACTGTAAAAAATATACAACCA---GGAATAAAATTAGAACAAATATCTTTATTTATTTGAGCAGTTCAAATTACAGCTATTTTATTATTATTATCTTTACCTGTTCTTGCAGGAGCAATTACTATATTATTAACAGATCGAAATATTAATACATCATTTTTTGATCCTGCGGGAGGTGGGGATCCTATTTTATACCAACATCTTTTT
>Sibinia_sodalis_MK892124.1_NCBI
AACATTATATTTTATTTTTGGAGCCTGATCAGGAATAATTGGTACTTCTATAAGTATATTAATTCGTGCAGAATTAGGAAATCCTGGTAAATTAATTGGAGATGACCAAATTTATAATACTATTGTTACAGCTCATGCTTTTATTATAATTTTTTTTATAGTTATACCTATTATAATTGGGGGATTTGGAAATTGATTAATTCCTTTAATATTAGGAGCCCCAGATATAGCTTTTCCTCGTCTTAATAATATAAGATTTTGATTACTTCCACC--------CTTTACTATTAATAAGAAGTTTTACTAATAAAGGAGCAGGAACAGGATGAACTGTTTATCCGCCCTTATCTTCAAATACTGCCCATGAAGGCATATCAATTGACCTAGCTATTTTTAGTCTACATTTAGCAGGAATTTCATCAATTTTAGGCGCAATTAATTTTATTTCAACTGTAAAAAATATACAACCA---GGGATAAAATTAGAACAAATATCTTTATTTATTTGAGCAGTTCAAATTACAGCTATCTTATTATTATTATCTTTACCTGTTCTTGCAGGAGCAATTACTATATTATTAACAGATCGAAATATTAATACATCATTTTTTGATCCTGCGGGAGGTGGTGATCCTATTTTATACCAACATCTTTTT
>Sibinia_sodalis_MW520685.1_NCBI
AACATTATATTTTATTTTTGGAGCCTGATCAGGAATAATTGGTACTTCTATAAGTATATTAATTCGTGCAGAATTAGGAAATCCTGGTAAATTAATTGGAGATGACCAAATTTATAATACTATCGTTACAGCCCATGCTTTTATTATAATTTTTTTTATAGTTATACCTATTATAATTGGGGGATTTGGAAATTGATTAATTCCTTTAATACTAGGAGCCCCAGATATAGCTTTTCCTCGTCTTAATAATATAAGATTTTGATTACTTCCACC--------CTTTACTATTAATAAGAAGTTTTACTAATAAAGGAGCAGGAACGGGATGAACTGTTTATCCACCTTTATCTTCAAATACCGCCCATGAAGGTATGTCAATTGACCTAGCTATTTTTAGTCTACATTTAGCAGGAATTTCATCAATTTTAGGTGCAATTAATTTTATTTCAACTGTAAAAAATATACAACCA---GGGATAAAATTAGAACAAATATCTTTATTTATTTGAGCAGTTCAAATTACAGCTATTTTATTATTATTATCTTTACCTGTTCTTGCAGGAGCAATTACTATATTATTAACAGATCGAAATATTAATACATCATTTTTTGATCCTGCGGGAGGTGGTGATCCTATTTTATACCAACATCTTTTT
>Sibinia_subelliptica_FBCOQ059-13_BOLD
????????????????????????????????GGATAATTGGAACATCAATAAGATTATTAATTCGAGCAGAATTAGGAAACCCCGGAAAATTAATTGGGAATGATCAAATTTATAATACAATTGTAACAGCCCATGCTTTTATTATAATTTTCTTTATAGTAATACCAATTATAATTGGAGGATTTGGAAATTGATTAGTTCCTTTAATACTAGGAGCCCCAGATATAGCTTTTCCACGATTAAATAATATAAGATTTTGACTACTTCCACCA---------TTATTAATTATAAGAAGAATAATTAATAAAGGAGTTGGAACTGGATGAACAGTTTATCCACCATTATCTTCTAATAAAGCTCATGAAGGAATTTCTGTTGATTTAGCAATTTTTAGTTTACATTTAGCAGGAATTTCATCAATTCTTGGAGCAATTAATTTTATTTCTACAGTAATAAATATACAACCAATAGGAATAAAACCTGAACAAATATCCTTATTTACCTGAGCAGTTCAAATTACTGCTATTCTTCTACTTTTATCATTACCTGTATTAGCGGGAGCAATTACAATATTATTAACAGATCGAAATATTAATACTTCATTCTTTGATCCAGCAGGAGGTGGAGATCCAATTTTGTATCAACACTTATTT
>Sibinia_subelliptica_GCOL11928-16_BOLD
AACTTTATATTTTATTTTTGGTTCTTGATCAGGAATAATTGGAACATCAATAAGATTATTAATTCGAGCAGAATTAGGAAACCCCGGAAAATTAATTGGGAATGATCAAATTTATAATACAATTGTAACAGCCCATGCTTTTATTATAATTTTCTTTATAGTAATACCAATTATAATTGGAGGATTTGGAAATTGATTAGTTCCTTTAATACTAGGAGCCCCAGATATAGCTTTTCCACGATTAAATAATATAAGATTTTGACTACTTCCACCA---------TTATTAATTATAAGAAGAATAATTAATAAAGGAGTTGGAACTGGATGAACAGTTTATCCACCATTATCTTCTAATAAAGCTCATGAAGGAATTTCTGTTGATTTAGCAATTTTTAGTTTACATTTAGCAGGAATTTCATCAATTCTTGGAGCAATTAATTTTATTTCTACAGTAATAAATATACAACCAATAGGGATAAAACCTGAACAAATATCCTTATTTACCTGAGCAGTTCAAATTACTGCTATTCTTCTACTTTTATCATTACCTGTATTAGCGGGAGCAATTACAATATTATTAACAGATCGAAATATTAATACTTCATTCTTTGATCCAGCAGGAGGTGGAGATCCAATTTTGTATCAACACTTATTT
>Sibinia_subelliptica_KM446923.1_NCBI
????????????????????????????????GGATAATTGGAACATCAATAAGATTATTAATTCGAGCAGAATTAGGAAACCCCGGAAAATTAATTGGGAATGATCAAATTTATAATACAATTGTAACAGCCCATGCTTTTATTATAATTTTCTTTATAGTAATACCAATTATAATTGGAGGATTTGGAAATTGATTAGTTCCTTTAATACTAGGAGCCCCAGATATAGCTTTTCCACGATTAAATAATATAAGATTTTGACTACTTCCACCA---------TTATTAATTATAAGAAGAATAATTAATAAAGGAGTTGGAACTGGATGAACAGTTTATCCACCATTATCTTCTAATAAAGCTCATGAAGGAATTTCTGTTGATTTAGCAATTTTTAGTTTACATTTAGCAGGAATTTCATCAATTCTTGGAGCAATTAATTTTATTTCTACAGTAATAAATATACAACCAATAGGAATAAAACCTGAACAAATATCCTTATTTACCTGAGCAGTTCAAATTACTGCTATTCTTCTACTTTTATCATTACCTGTATTAGCGGGAGCAATTACAATATTATTAACAGATCGAAATATTAATACTTCATTCTTTGATCCAGCAGGAGGTGGAGATCCAATTTTGTATCAACACTTATTT
>Sibinia_subelliptica_KU913550.1_NCBI
AACTTTATATTTTATTTTTGGTTCTTGATCAGGAATAATTGGAACATCAATAAGATTATTAATTCGAGCAGAATTAGGAAACCCCGGAAAATTAATTGGGAATGATCAAATTTATAATACAATTGTAACAGCCCATGCTTTTATTATAATTTTCTTTATAGTAATACCAATTATAATTGGAGGATTTGGAAATTGATTAGTTCCTTTAATACTAGGAGCCCCAGATATAGCTTTTCCACGATTAAATAATATAAGATTTTGACTACTTCCACCA---------TTATTAATTATAAGAAGAATAATTAATAAAGGAGTTGGAACTGGATGAACAGTTTATCCACCATTATCTTCTAATAAAGCTCATGAAGGAATTTCTGTTGATTTAGCAATTTTTAGTTTACATTTAGCAGGAATTTCATCAATTCTTGGAGCAATTAATTTTATTTCTACAGTAATAAATATACAACCAATAGGGATAAAACCTGAACAAATATCCTTATTTACCTGAGCAGTTCAAATTACTGCTATTCTTCTACTTTTATCATTACCTGTATTAGCGGGAGCAATTACAATATTATTAACAGATCGAAATATTAATACTTCATTCTTTGATCCAGCAGGAGGTGGAGATCCAATTTTGTATCAACACTTATTT
>Sibinia_subelliptica_TDAOE2694-23_BOLD
????????????????????????????????????????????CATCAATAAGATTATTAATTCGAGCAGAATTAGGAAACCCCGGAAAATTAATTGGGAATGATCAAATTTATAATACAATTGTAACAGCCCATGCTTTTATTATAATTTTCTTTATAGTAATACCAATTATAATTGGAGGATTTGGAAATTGATTAGTTCCTTTAATACTAGGAGCCCCAGATATAGCTTTTCCACGATTAAATAATATAAGATTTTGACTACTTCCACCA---------TTATTAATTATAAGAAGAATAATTAATAAAGGAGTTGGAACTGGATGAACAGTTTATCCACCATTATCTTCTAATAAAGCTCATGAAGGAATTTCTGTTGATTTAGCAATTTTTAGTTTACATTTAGCAGGAATTTCATCAATTCTTGGAGCAATTAATTTTATTTCTACAGTAATAAATATACAACCAATAGGAATAAAACCTGAACAAATATCCTTATTTACCTGAGCAGTTCAAATTACTGCTATTCTTCTACTTTTATCATTACCTGTATTAGCGGGAGCAATTACAATATTATTAACAGATCGAAATATTAATACTTCATTCTTTGATCCAGCAGGAGGTGGAGATCCAATTTTGTATCAACACTTATTT
>Sibinia_unicolor_GBMNE47878-22_BOLD
AACCTTATATTTTATTTTTGGTTCTTGATCAGGAATAATTGGTACTTCAATAAGATTATTAATTCGAGCAGAATTAGGAAATCCTGGAAAACTAATTGGAAATGATCAAATTTACAATACAATTGTAACAGCTCATGCTTTTATTATAATTTTCTTTATAGTAATACCAATTATAATTGGAGGATTTGGAAATTGATTAGTTCCTTTAATATTAGGAGCTCCAGATATAGCTTTTCCACGATTAAATAATATAAGATTTTGACTACTTCCACCA---------TTATTAATCATAAGAAGAATAATTAATAAAGGAGTAGGAACTGGATGAACAATTTATCCACCATTATCATCTAATAAAGCTCATGAAGGAATTTCTGTTGATTTAGCAATTTTTAGTCTACATCTAGCAGGAATTTCATCAATTCTTGGGGCAATTAATTTTATCTCCACAGTAATAAATATACAACCAATAGGAATAAAACCTGAACAAATATCTTTATTTACTTGAGCAGTACAAATTACTGCTATTCTTTTACTTTTATCATTACCTGTATTAGCAGGAGCAATTACAATATTATTAACAGATCGAAACATTAATACTTCATTTTTTGATCCAGCAGGAGG???????????????????????????????
>Sibinia_unicolor_GCOL5653-16_BOLD
AACCTTATATTTTATTTTTGGTTCTTGATCAGGAATAATTGGTACTTCAATAAGATTATTAATTCGAGCAGAATTAGGAAATCCTGGAAAACTAATTGGAAATGATCAAATTTACAATACAATTGTAACAGCTCATGCTTTTATTATAATTTTCTTTATAGTAATACCAATTATAATTGGAGGATTTGGAAATTGATTAGTTCCTTTAATATTAGGAGCTCCAGATATAGCTTTTCCACGATTAAATAATATAAGATTTTGACTACTTCCACCA---------TTATTAATCATAAGAAGAATAATTAATAAAGGAGTAGGAACTGGATGAACAATTTATCCACCATTATCATCTAATAAAGCTCATGAAGGAATTTCTGTTGATTTAGCAATTTTTAGTCTACATCTAGCAGGAATTTCATCAATTCTTGGGGCAATTAATTTTATCTCCACAGTAATAAATATACAACCAATAGGAATAAAACCTGAACAAATATCTTTATTTACTTGAGCAGTACAAATTACTGCTATTCTTTTACTTTTATCATTACCTGTATTAGCAGGAGCAATTACAATATTATTAACAGATCGAAACATTAATACTTCATTTTTTGATCCAGCAGGAGGGGGAGATCCAATTTTATATCAACACTTATTT
>Sibinia_unicolor_GCOL5654-16_BOLD
AACCTTATATTTTATTTTTGGTTCTTGATCAGGAATAATTGGTACTTCAATAAGATTATTAATTCGAGCAGAATTAGGAAATCCTGGAAAACTAATTGGAAATGATCAAATTTACAATACAATTGTAACAGCTCATGCTTTTATTATAATTTTCTTTATAGTAATACCAATTATAATTGGAGGATTTGGAAATTGATTAGTTCCTTTAATATTAGGAGCTCCAGATATAGCTTTTCCACGATTAAATAATATAAGATTTTGACTACTTCCACCA---------TTATTAATCATAAGAAGAATAATTAATAAAGGAGTAGGAACTGGATGAACAATTTATCCACCATTATCATCTAATAAAGCTCATGAAGGAATTTCTGTTGATTTAGCAATTTTTAGTCTACATCTAGCAGGAATTTCATCAATTCTTGGGGCAATTAATTTTATCTCCACAGTAATAAATATACAACCAATAGGAATAAAACCTGAACAAATATCTTTATTTACTTGAGCAGTACAAATTACTGCTATTCTTTTACTTTTATCATTACCTGTATTAGCAGGAGCAATTACAATATTATTAACAGATCGAAACATTAATACTTCATTTTTTGATCCAGCAGGAGGGGGAGATCCAATTTTATATCAACACTTATTT
>Sibinia_unicolor_KC783896.1_NCBI
AACCTTATATTTTATTTTTGGTTCTTGATCAGGAATAATTGGTACTTCAATAAGATTATTAATTCGAGCAGAATTAGGAAATCCTGGAAAACTAATTGGAAATGATCAAATTTACAATACAATTGTAACAGCTCATGCTTTTATTATAATTTTCTTTATAGTAATACCAATTATAATTGGAGGATTTGGAAATTGATTAGTTCCTTTAATATTAGGAGCTCCAGATATAGCTTTTCCACGATTAAATAATATAAGATTTTGACTACTTCCACCA---------TTATTAATCATAAGAAGAATAATTAATAAAGGAGTAGGAACTGGATGAACAATTTATCCACCATTATCATCTAATAAAGCTCATGAAGGAATTTCTGTTGATTTAGCAATTTTTAGTCTACATCTAGCAGGAATTTCATCAATTCTTGGGGCAATTAATTTTATCTCCACAGTAATAAATATACAACCAATAGGAATAAAACCTGAACAAATATCTTTATTTACTTGAGCAGTACAAATTACTGCTATTCTTTTACTTTTATCATTACCTGTATTAGCAGGAGCAATTACAATATTATTAACAGATCGAAACATTAATACTTCATTTTTTGATCCAGCAGGAGG???????????????????????????????
>Sibinia_unicolor_KU918347.1_NCBI
AACCTTATATTTTATTTTTGGTTCTTGATCAGGAATAATTGGTACTTCAATAAGATTATTAATTCGAGCAGAATTAGGAAATCCTGGAAAACTAATTGGAAATGATCAAATTTACAATACAATTGTAACAGCTCATGCTTTTATTATAATTTTCTTTATAGTAATACCAATTATAATTGGAGGATTTGGAAATTGATTAGTTCCTTTAATATTAGGAGCTCCAGATATAGCTTTTCCACGATTAAATAATATAAGATTTTGACTACTTCCACCA---------TTATTAATCATAAGAAGAATAATTAATAAAGGAGTAGGAACTGGATGAACAATTTATCCACCATTATCATCTAATAAAGCTCATGAAGGAATTTCTGTTGATTTAGCAATTTTTAGTCTACATCTAGCAGGAATTTCATCAATTCTTGGGGCAATTAATTTTATCTCCACAGTAATAAATATACAACCAATAGGAATAAAACCTGAACAAATATCTTTATTTACTTGAGCAGTACAAATTACTGCTATTCTTTTACTTTTATCATTACCTGTATTAGCAGGAGCAATTACAATATTATTAACAGATCGAAACATTAATACTTCATTTTTTGATCCAGCAGGAGGGGGAGATCCAATTTTATATCAACACTTATTT
>Sibinia_unicolor_KU918894.1_NCBI
AACCTTATATTTTATTTTTGGTTCTTGATCAGGAATAATTGGTACTTCAATAAGATTATTAATTCGAGCAGAATTAGGAAATCCTGGAAAACTAATTGGAAATGATCAAATTTACAATACAATTGTAACAGCTCATGCTTTTATTATAATTTTCTTTATAGTAATACCAATTATAATTGGAGGATTTGGAAATTGATTAGTTCCTTTAATATTAGGAGCTCCAGATATAGCTTTTCCACGATTAAATAATATAAGATTTTGACTACTTCCACCA---------TTATTAATCATAAGAAGAATAATTAATAAAGGAGTAGGAACTGGATGAACAATTTATCCACCATTATCATCTAATAAAGCTCATGAAGGAATTTCTGTTGATTTAGCAATTTTTAGTCTACATCTAGCAGGAATTTCATCAATTCTTGGGGCAATTAATTTTATCTCCACAGTAATAAATATACAACCAATAGGAATAAAACCTGAACAAATATCTTTATTTACTTGAGCAGTACAAATTACTGCTATTCTTTTACTTTTATCATTACCTGTATTAGCAGGAGCAATTACAATATTATTAACAGATCGAAACATTAATACTTCATTTTTTGATCCAGCAGGAGGGGGAGATCCAATTTTATATCAACACTTATTT
>Sibinia_unicolor_MK891983.1_NCBI
AACCTTATATTTTATTTTTGGTTCTTGATCAGGAATAATTGGTACTTCAATAAGATTATTAATTCGAGCAGAATTAGGAAATCCTGGAAAACTAATTGGAAATGATCAAATTTACAATACAATTGTAACAGCTCATGCTTTTATTATAATTTTCTTTATAGTAATACCAATTATAATTGGAGGATTTGGAAATTGATTAGTTCCTTTAATATTAGGAGCTCCAGATATAGCTTTTCCACGATTAAATAATATAAGATTTTGACTACTTCCACCA---------TTATTAATCATAAGAAGAATAATTAATAAAGGAGTAGGAACTGGATGAACAATTTATCCACCATTATCATCTAATAAAGCTCATGAAGGAATTTCTGTTGATTTAGCAATTTTTAGTCTACATCTAGCAGGAATTTCATCAATTCTTGGGGCAATTAATTTTATCTCCACAGTAATAAATATACAACCAATAGGAATAAAACCTGAACAAATATCTTTATTTACTTGAGCAGTACAAATTACTGCTATTCTTTTACTTTTATCATTACCTGTATTAGCAGGAGCAATTACAATATTATTAACAGATCGAAACATTAATACTTCATTTTTTGATCCAGCAGGAGGGGGAGATCCAATTTTATATCAACACTTATTT
>Sibinia_unicolor_MK892223.1_NCBI
AACCTTATATTTTATTTTTGGTTCTTGATCAGGAATAATTGGTACTTCAATAAGATTATTAATTCGAGCAGAATTAGGAAATCCTGGAAAACTAATTGGAAATGATCAAATTTACAATACAATTGTAACAGCTCATGCTTTTATTATAATTTTCTTTATAGTAATACCAATTATAATTGGAGGATTTGGAAATTGATTAGTTCCTTTAATATTAGGAGCTCCAGATATAGCTTTTCCACGATTAAATAATATAAGATTTTGACTACTTCCACCA---------TTATTAATCATAAGAAGAATAATTAATAAAGGAGTAGGAACTGGATGAACAATTTATCCACCATTATCATCTAATAAAGCTCATGAAGGAATTTCTGTTGATTTAGCAATTTTTAGTCTACATCTAGCAGGAATTTCATCAATTCTTGGGGCAATTAATTTTATCTCCACAGTAATAAATATACAACCAATAGGAATAAAACCTGAACAAATATCTTTATTTACTTGAGCAGTACAAATTACTGCTATTCTTTTACTTTTATCATTACCTGTATTAGCAGGAGCAATTACAATATTATTAACAGATCGAAACATTAATACTTCATTTTTTGATCCAGCAGGAGGGGGAGATCCAATTTTATATCAACACTTATTT
>Sibinia_variata_MK892133.1_NCBI
AACATTATATTTTATTTTTGGATCTTGATCAGGTATGATTGGAACCTCAATAAGATTACTAATTCGTGCAGAATTAGGAAATCCAGGAAAATTAATTGGAAATGATCAAATTTATAATACTATCGTAACAGCTCATGCATTTATTATAATTTTTTTTATAGTAATACCAATTATAATTGGAGGATTTGGAAATTGATTAGTTCCACTAATACTAGGAGCACCTGATATAGCATTTCCACGACTAAATAATATAAGATTTTGACTACTTCCACCTTCATTAATTTTATTAATTATAAGAAGAATAATTAATAAAGGAGTAGGTACTGGATGAACAGTTTATCCCCCTCTTTCATCAAATAAAGCTCATGAAGGAATTTCTGTTGATTTAGCAATTTTTAGATTACATTTAGCTGGAATTTCATCAATTCTTGGAGCAATTAATTTTATTTCAACAGTAATAAATATACAACCA---GGAATAAAACCTGAACAAATATCCCTATTTACATGAGCAGTACAAATTACAGCAATTTTACTTCTATTATCTCTACCTGTATTAGCAGGTGCTATCACTATACTTTTAACTGATCGAAATATTAATACTTCATTTTTTGACCCAGCTGGAGGAGGAGATCCAATTCTTTATCAACATTTATTT
>Sibinia_viscariae_COLFE038-12_BOLD
???????????????????????????????????????????????????????????????????????????????????????????????????????????????????????????????????????????????????????????????????????????????????????????????????????????????????????????????????????????????????????????TAAGATTTTGACTTCTTCCTCCTTCATTATTTTTATTAATTATAAGAAGAATAATTAATAAAGGAGTAGGAACAGGATGAACAGTTTATCCTCCTTTATCTTCAAATAAAGCTCATGAAGGAATTTCAGTAGACTTAGCAATTTTTAGATTACATTTAGCAGGAATATCATCTATTTTAGGTGCAATTAATTTTATTTCTACAGTAATAAATATACAACC----GGAATAAAACCTGAACAAATATCTTTATTTACTTGAGCAGTACAAATTACTGCAATTTTATTACTTTTATCTTTACCTGTCTTAGCTGGAGCAATTACTATATTATTAACTGATCGAAATGTAAATACTTCATTTTTTGATCCAGCAGGAGGTGGAGATCCAATTTTATACCAACATTTATTT
>Sibinia_viscariae_COLFE476-13_BOLD
???????????????????????????????????????????????????????????????????????????????????????????????????????????????????????????????????????????????????????????????????????????????????????????????????????????????????????????????????????????????????????????TAAGATTTTGACTTCTTCCTCCTTCATTATTTTTATTAATTATAAGAAGAATAATTAATAAAGGAGTAGGAACAGGATGAACAGTTTATCCTCCTTTATCTTCAAATAAAGCTCATGAAGGAATTTCAGTAGACTTAGCAATTTTTAGATTACATTTAGCAGGAATATCATCTATTTTAGGTGCAATTAATTTTATTTCTACAGTAATAAATATACAACC----GGAATAAAACCTGAACAAATATCTTTATTTACTTGAGCAGTACAAATTACTGCAATTTTATTACTTTTATCTTTACCTGTCTTAGCTGGAGCAATTACTATATTATTAACTGATCGAAATGTAAATACTTCATTTTTTGATCCAGCAGGAGGTGGAGATCCAATTTTATACCAACATTTATTT
>Sibinia_viscariae_COLFE477-13_BOLD
AACCCTATATTTTATTTTTGGTTCATGATCAGGAATAATTGGAACCTCAATAAGTTTATTAATTCGAGCTGAATTAGGAAATCCAGGAAAATTAATTGGTAATGATCAAATTTATAATACAATTGTAACAGCTCATGCATTTATTATAATTTTTTTTATAGTAATACCAATTATAATTGGAGGATTTGGAAATTGACTAGTTCCATTAATATTAGGAGCACCCGATATAGCATTTCCACGATTAAATAATATAAGATTTTGACTTCTTCCTCCTTCATTATTTTTATTAATTATAAGAAGAATAATTAATAAAGGAGTAGGAACAGGATGAACAGTTTATCCTCCTTTATCTTCAAATAAAGCTCATGAAGGAATTTCAGTAGACTTAGCAATTTTTAGATTACATTTAGCAGGAATATCATCTATTTTAGGTGCAATTAATTTTATTTCTACAGTAATAAATATACAACC----GGAATAAAACCTGAACAAATATCTTTATTTACTTGAGCAGTACAAATTACTGCAATTTTATTACTTTTATCTTTACCTGTCTTAGCTGGAGCAATTACTATATTATTAACTGATCGAAATGTAAATACTTCATTTTTTGATCCAGCAGGAGGTGGAGATCCAATTTTATACCAACATTTATTT
>Sibinia_viscariae_COLFE482-13_BOLD
AACCCTATATTTTATTTTTGGTTCATGATCAGGAATAATTGGAACCTCAATAAGTTTATTAATTCGAGCTGAATTAGGAAATCCAGGAAAATTAATTGGTAATGATCAAATTTATAATACAATTGTAACAGCTCATGCATTTATTATAATTTTTTTTATAGTAATACCAATTATAATTGGAGGATTTGGAAATTGACTAGTTCCATTAATATTAGGAGCACCCGATATAGCATTTCCACGATTAAATAATATAAGATTTTGACTTCTTCCTCCTTCATTATTTTTATTAATTATAAGAAGAATAATTAATAAAGGAGTAGGAACAGGATGAACAGTTTATCCTCCTTTATCTTCAAATAAAGCTCATGAAGGAATTTCAGTAGACTTAGCAATTTTTAGATTACATTTAGCAGGAATATCATCTATTTTAGGTGCAATTAATTTTATTTCTACAGTAATAAATATACAACC----GGAATAAAACCTGAACAAATATCTTTATTTACTTGAGCAGTACAAATTACTGCAATTTTATTACTTTTATCTTTACCTGTCTTAGCTGGAGCAATTACTATATTATTAACTGATCGAAATGTAAATACTTCATTTTTTGATCCAGCAGGAGGTGGAGATCCAATTTTATACCAACATTTATTT
>Sibinia_viscariae_GBCOD477-13_BOLD
AACCCTATATTTTATTTTTGGTTCATGATCAGGAATAATTGGAACCTCAATAAGTTTATTAATTCGAGCTGAATTAGGAAATCCAGGAAAATTAATTGGTAATGATCAAATTTATAATACAATTGTAACAGCCCATGCATTTATTATAATTTTTTTTATAGTAATACCAATTATAATTGGAGGATTTGGAAATTGACTAGTTCCATTAATATTAGGAGCACCCGATATAGCATTTCCACGATTAAATAATATAAGATTTTGACTTCTTCCTCCTTCATTATTTTTATTAATTATAAGAAGAATAATTAATAAAGGAGTAGGAACAGGATGAACAGTTTATCCTCCTTTATCTTCAAATAAAGCTCATGAAGGAATTTCAGTAGACTTAGCAATTTTTAGATTACATTTAGCAGGAATATCATCTATTTTAGGTGCAATTAATTTTATTTCTACAGTAATAAATATACAACC----GGAATAAAACCTGAACAAATATCTTTATTTACTTGAGCAGTACAAATTACTGCAATTTTATTACTTTTATCTTTACCTGTCTTAGCTGGAGCAATTACTATATTATTAACTGATCGAAATGTAAATACTTCATTTTTTGATCCAGCAGGAGGTGGAGATCCAATTTTATACCAACATTTATTT
>Sibinia_viscariae_GBCOU3504-13_BOLD
AACCCTATATTTTATTTTTGGTTCATGATCAGGAATAATTGGAACCTCAATAAGTTTATTAATTCGAGCTGAATTAGGAAATCCAGGAAAATTAATTGGTAATGATCAAATTTATAATACAATTGTAACAGCCCATGCATTTATTATAATTTTTTTTATAGTAATACCAATTATAATTGGAGGATTTGGAAATTGACTAGTTCCATTAATATTAGGAGCACCCGATATAGCATTTCCACGATTAAATAATATAAGATTTTGACTTCTTCCTCCTTCATTATTTTTATTAATTATAAGAAGAATAATTAATAAAGGAGTAGGAACAGGATGAACAGTTTATCCTCCTTTATCTTCAAATAAAGCTCATGAAGGAATTTCAGTAGACTTAGCAATTTTTAGATTACATTTAGCAGGAATATCATCTATTTTAGGTGCAATTAATTTTATTTCTACAGTAATAAATATACAACC----GGAATAAAACCTGAACAAATATCTTTATTTACTTGAGCAGTACAAATTACTGCAATTTTATTACTTTTATCTTTACCTGTCTTAGCTGGAGCAATTACTATATTATTAACTGATCGAAATGTAAATACTTCATTTTTTGATCCAGCAGGAGGTGGAGATCCAATTTTATACCAACATTTATTT
>Sibinia_viscariae_GBCOU3539-13_BOLD
??????????????????????????????????????????????????????????????????????????????AAATCCAGGAAAATTAATTGGTAATGATCAAATTTATAATACAATTGTAACAGCCCATGCNTTTATTATAATTTTTTTTATAGNAATACCAATTATAATTGGAGGATTTGGAAATTGACTAGTTCCATTAATATTAGGAGCACCCGATATAGCATTTCCACNATTAAATAATANAAGATTTTGACTTCTTCCTCCTTCATTATTTTTATTAATTATAAGAAGAATAATTAATAAAGGAGTAGGAACAGGATGAACAGTTTATCCTCCTTTATCTTCAAATAAAGCTCATGAAGGAATTTCAGTAGACTTAGCAATTTTTAGATTACATTTAGCAGGAATATCATCTATTTTAGGTGCAATTAATTTTATTTCTACAGTAATAAATATACAACC----GGAATAAAACCTGAACAAATATCTTTATTTACTTGAGCAGTACAAATTACTGCAATTTTATTACTTTTATCTTTACCTGTCTTAGCTGGAGCAATTACTATATTATTAACTGATCGAAATGTAAATACTTCATTTTTTGATCCAGCAGGAGGTGGAGATCCAATTTTATACCAACATTTATTT
>Sibinia_viscariae_GBCOU6098-14_BOLD
AACCCTATATTTTATTTTTGGTTCATGATCAGGAATAATTGGAACCTCAATAAGTTTATTAATTCGAGCTGAATTAGGAAATCCAGGAAAATTAATTGGTAATGATCAAATTTATAATACAATTGTAACAGCCCATGCATTTATTATAATTTTTTTTATAGTAATACCAATTATAATTGGAGGATTTGGAAATTGACTAGTTCCATTAATATTAGGAGCACCCGATATAGCATTTCCACGATTAAATAATATAAGATTTTGACTTCTTCCTCCTTCATTATTTTTATTAATTATAAGAAGAATAATTAATAAAGGAGTAGGAACAGGATGAACAGTTTATCCTCCTTTATCTTCAAATAAAGCTCATGAAGGAATTTCAGTAGACTTAGCAATTTTTAGATTACATTTAGCAGGAATATCATCTATTTTAGGTGCAATTAATTTTATTTCTACAGTAATAAATATACAACC----GGAATAAAACCTGAACAAATATCTTTATTTACTTGAGCAGTACAAATTACTGCAATTTTATTACTTTTATCTTTACCTGTCTTAGCTGGAGCAATTACTATATTATTAACTGATCGAAATGTAAATACTTCATTTTTTGATCCAGCAGGAGGTGGAGATCCAATTTTATACCAACATTTATTT
>Sibinia_viscariae_GCOL11813-16_BOLD
AACCCTATATTTTATTTTTGGTTCATGATCAGGAATAATTGGAACCTCAATAAGTTTATTAATTCGAGCTGAATTAGGAAATCCAGGAAAATTAATTGGTAATGATCAAATTTATAATACAATTGTAACAGCCCATGCATTTATTATAATTTTTTTTATAGTAATACCAATTATAATTGGAGGATTTGGAAATTGACTAGTTCCATTAATATTAGGAGCACCCGATATAGCATTTCCACGATTAAATAATATAAGATTTTGACTTCTTCCTCCTTCATTATTTTTATTAATTATAAGAAGAATAATTAATAAAGGAGTAGGAACAGGATGAACAGTTTATCCTCCTTTATCTTCAAATAAAGCTCATGAAGGAATTTCAGTAGACTTAGCAATTTTTAGATTACATTTAGCAGGAATATCATCTATTTTAGGTGCAATTAATTTTATTTCTACAGTAATAAATATACAACC----GGAATAAAACCTGAACAAATATCTTTATTTACTTGAGCAGTACAAATTACTGCAATTTTATTACTTTTATCTTTACCTGTCTTAGCTGGAGCAATTACTATATTATTAACTGATCGAAATGTAAATACTTCATTTTTTGATCCAGCAGGAGGTGGAGATCCAATTTTATACCAACATTTATTT
>Sibinia_viscariae_GCOL11819-16_BOLD
AACCCTATATTTTATTTTTGGTTCATGATCAGGAATAATTGGAACCTCAATAAGTTTATTAATTCGAGCTGAATTAGGAAATCCAGGAAAATTAATTGGTAATGATCAAATTTATAATACAATTGTAACAGCTCATGCATTTATTATAATTTTTTTTATAGTAATACCAATTATAATTGGAGGATTTGGAAATTGACTAGTTCCATTAATATTAGGAGCACCCGATATAGCATTTCCACGATTAAATAATATAAGATTTTGACTTCTTCCTCCTTCATTATTTTTATTAATTATAAGAAGAATAATTAATAAAGGAGTAGGAACAGGATGAACAGTTTATCCTCCTTTATCTTCAAATAAAGCTCATGAAGGAATTTCAGTAGACTTAGCAATTTTTAGATTACATTTAGCAGGAATATCATCTATTTTAGGTGCAATTAATTTTATTTCTACAGTAATAAATATACAACC----GGAATAAAACCTGAACAAATATCTTTATTTACTTGAGCAGTACAAATTACTGCAATTTTATTACTTTTATCTTTACCTGTCTTAGCTGGAGCAATTACTATATTATTAACTGATCGAAATGTAAATACTTCATTTTTTGATCCAGCAGGAGGTGGAGATCCAATTTTATACCAACATTTATTT
>Sibinia_viscariae_KJ961796.1_NCBI
AACCCTATATTTTATTTTTGGTTCATGATCAGGAATAATTGGAACCTCAATAAGTTTATTAATTCGAGCTGAATTAGGAAATCCAGGAAAATTAATTGGTAATGATCAAATTTATAATACAATTGTAACAGCTCATGCATTTATTATAATTTTTTTTATAGTAATACCAATTATAATTGGAGGATTTGGAAATTGACTAGTTCCATTAATATTAGGAGCACCCGATATAGCATTTCCACGATTAAATAATATAAGATTTTGACTTCTTCCTCCTTCATTATTTTTATTAATTATAAGAAGAATAATTAATAAAGGAGTAGGAACAGGATGAACAGTTTATCCTCCTTTATCTTCAAATAAAGCTCATGAAGGAATTTCAGTAGACTTAGCAATTTTTAGATTACATTTAGCAGGAATATCATCTATTTTAGGTGCAATTAATTTTATTTCTACAGTAATAAATATACAACC----GGAATAAAACCTGAACAAATATCTTTATTTACTTGAGCAGTACAAATTACTGCAATTTTATTACTTTTATCTTTACCTGTCTTAGCTGGAGCAATTACTATATTATTAACTGATCGAAATGTAAATACTTCATTTTTTGATCCAGCAGGAGGTGGAGATCCAATTTTATACCAACATTTATTT
>Sibinia_viscariae_KJ961913.1_NCBI
AACCCTATATTTTATTTTTGGTTCATGATCAGGAATAATTGGAACCTCAATAAGTTTATTAATTCGAGCTGAATTAGGAAATCCAGGAAAATTAATTGGTAATGATCAAATTTATAATACAATTGTAACAGCTCATGCATTTATTATAATTTTTTTTATAGTAATACCAATTATAATTGGAGGATTTGGAAATTGACTAGTTCCATTAATATTAGGAGCACCCGATATAGCATTTCCACGATTAAATAATATAAGATTTTGACTTCTTCCTCCTTCATTATTTTTATTAATTATAAGAAGAATAATTAATAAAGGAGTAGGAACAGGATGAACAGTTTATCCTCCTTTATCTTCAAATAAAGCTCATGAAGGAATTTCAGTAGACTTAGCAATTTTTAGATTACATTTAGCAGGAATATCATCTATTTTAGGTGCAATTAATTTTATTTCTACAGTAATAAATATACAACC----GGAATAAAACCTGAACAAATATCTTTATTTACTTGAGCAGTACAAATTACTGCAATTTTATTACTTTTATCTTTACCTGTCTTAGCTGGAGCAATTACTATATTATTAACTGATCGAAATGTAAATACTTCATTTTTTGATCCAGCAGGAGGTGGAGATCCAATTTTATACCAACATTTATTT
>Sibinia_viscariae_KJ964403.1_NCBI
???????????????????????????????????????????????????????????????????????????????????????????????????????????????????????????????????????????????????????????????????????????????????????????????????????????????????????????????????????????????????????????TAAGATTTTGACTTCTTCCTCCTTCATTATTTTTATTAATTATAAGAAGAATAATTAATAAAGGAGTAGGAACAGGATGAACAGTTTATCCTCCTTTATCTTCAAATAAAGCTCATGAAGGAATTTCAGTAGACTTAGCAATTTTTAGATTACATTTAGCAGGAATATCATCTATTTTAGGTGCAATTAATTTTATTTCTACAGTAATAAATATACAACC----GGAATAAAACCTGAACAAATATCTTTATTTACTTGAGCAGTACAAATTACTGCAATTTTATTACTTTTATCTTTACCTGTCTTAGCTGGAGCAATTACTATATTATTAACTGATCGAAATGTAAATACTTCATTTTTTGATCCAGCAGGAGGTGGAGATCCAATTTTATACCAACATTTATTT
>Sibinia_viscariae_KJ964416.1_NCBI
???????????????????????????????????????????????????????????????????????????????????????????????????????????????????????????????????????????????????????????????????????????????????????????????????????????????????????????????????????????????????????????TAAGATTTTGACTTCTTCCTCCTTCATTATTTTTATTAATTATAAGAAGAATAATTAATAAAGGAGTAGGAACAGGATGAACAGTTTATCCTCCTTTATCTTCAAATAAAGCTCATGAAGGAATTTCAGTAGACTTAGCAATTTTTAGATTACATTTAGCAGGAATATCATCTATTTTAGGTGCAATTAATTTTATTTCTACAGTAATAAATATACAACC----GGAATAAAACCTGAACAAATATCTTTATTTACTTGAGCAGTACAAATTACTGCAATTTTATTACTTTTATCTTTACCTGTCTTAGCTGGAGCAATTACTATATTATTAACTGATCGAAATGTAAATACTTCATTTTTTGATCCAGCAGGAGGTGGAGATCCAATTTTATACCAACATTTATTT
>Sibinia_viscariae_KM444698.1_NCBI
AACCCTATATTTTATTTTTGGTTCATGATCAGGAATAATTGGAACCTCAATAAGTTTATTAATTCGAGCTGAATTAGGAAATCCAGGAAAATTAATTGGTAATGATCAAATTTATAATACAATTGTAACAGCCCATGCATTTATTATAATTTTTTTTATAGTAATACCAATTATAATTGGAGGATTTGGAAATTGACTAGTTCCATTAATATTAGGAGCACCCGATATAGCATTTCCACGATTAAATAATATAAGATTTTGACTTCTTCCTCCTTCATTATTTTTATTAATTATAAGAAGAATAATTAATAAAGGAGTAGGAACAGGATGAACAGTTTATCCTCCTTTATCTTCAAATAAAGCTCATGAAGGAATTTCAGTAGACTTAGCAATTTTTAGATTACATTTAGCAGGAATATCATCTATTTTAGGTGCAATTAATTTTATTTCTACAGTAATAAATATACAACC----GGAATAAAACCTGAACAAATATCTTTATTTACTTGAGCAGTACAAATTACTGCAATTTTATTACTTTTATCTTTACCTGTCTTAGCTGGAGCAATTACTATATTATTAACTGATCGAAATGTAAATACTTCATTTTTTGATCCAGCAGGAGGTGGAGATCCAATTTTATACCAACATTTATTT
>Sibinia_viscariae_KM444728.1_NCBI
AACCCTATATTTTATTTTTGGTTCATGATCAGGAATAATTGGAACCTCAATAAGTTTATTAATTCGAGCTGAATTAGGAAATCCAGGAAAATTAATTGGTAATGATCAAATTTATAATACAATTGTAACAGCCCATGCATTTATTATAATTTTTTTTATAGTAATACCAATTATAATTGGAGGATTTGGAAATTGACTAGTTCCATTAATATTAGGAGCACCCGATATAGCATTTCCACGATTAAATAATATAAGATTTTGACTTCTTCCTCCTTCATTATTTTTATTAATTATAAGAAGAATAATTAATAAAGGAGTAGGAACAGGATGAACAGTTTATCCTCCTTTATCTTCAAATAAAGCTCATGAAGGAATTTCAGTAGACTTAGCAATTTTTAGATTACATTTAGCAGGAATATCATCTATTTTAGGTGCAATTAATTTTATTTCTACAGTAATAAATATACAACC----GGAATAAAACCTGAACAAATATCTTTATTTACTTGAGCAGTACAAATTACTGCAATTTTATTACTTTTATCTTTACCTGTCTTAGCTGGAGCAATTACTATATTATTAACTGATCGAAATGTAAATACTTCATTTTTTGATCCAGCAGGAGGTGGAGATCCAATTTTATACCAACATTTATTT
>Sibinia_viscariae_KM450771.1_NCBI
??????????????????????????????????????????????????????????????????????????????AAATCCAGGAAAATTAATTGGTAATGATCAAATTTATAATACAATTGTAACAGCCCATGCNTTTATTATAATTTTTTTTATAGNAATACCAATTATAATTGGAGGATTTGGAAATTGACTAGTTCCATTAATATTAGGAGCACCCGATATAGCATTTCCACNATTAAATAATANAAGATTTTGACTTCTTCCTCCTTCATTATTTTTATTAATTATAAGAAGAATAATTAATAAAGGAGTAGGAACAGGATGAACAGTTTATCCTCCTTTATCTTCAAATAAAGCTCATGAAGGAATTTCAGTAGACTTAGCAATTTTTAGATTACATTTAGCAGGAATATCATCTATTTTAGGTGCAATTAATTTTATTTCTACAGTAATAAATATACAACC----GGAATAAAACCTGAACAAATATCTTTATTTACTTGAGCAGTACAAATTACTGCAATTTTATTACTTTTATCTTTACCTGTCTTAGCTGGAGCAATTACTATATTATTAACTGATCGAAATGTAAATACTTCATTTTTTGATCCAGCAGGAGGTGGAGATCCAATTTTATACCAACATTTATTT
>Sibinia_viscariae_KU907630.1_NCBI
AACCCTATATTTTATTTTTGGTTCATGATCAGGAATAATTGGAACCTCAATAAGTTTATTAATTCGAGCTGAATTAGGAAATCCAGGAAAATTAATTGGTAATGATCAAATTTATAATACAATTGTAACAGCTCATGCATTTATTATAATTTTTTTTATAGTAATACCAATTATAATTGGAGGATTTGGAAATTGACTAGTTCCATTAATATTAGGAGCACCCGATATAGCATTTCCACGATTAAATAATATAAGATTTTGACTTCTTCCTCCTTCATTATTTTTATTAATTATAAGAAGAATAATTAATAAAGGAGTAGGAACAGGATGAACAGTTTATCCTCCTTTATCTTCAAATAAAGCTCATGAAGGAATTTCAGTAGACTTAGCAATTTTTAGATTACATTTAGCAGGAATATCATCTATTTTAGGTGCAATTAATTTTATTTCTACAGTAATAAATATACAACC----GGAATAAAACCTGAACAAATATCTTTATTTACTTGAGCAGTACAAATTACTGCAATTTTATTACTTTTATCTTTACCTGTCTTAGCTGGAGCAATTACTATATTATTAACTGATCGAAATGTAAATACTTCATTTTTTGATCCAGCAGGAGGTGGAGATCCAATTTTATACCAACATTTATTT
>Sibinia_viscariae_KU916296.1_NCBI
AACCCTATATTTTATTTTTGGTTCATGATCAGGAATAATTGGAACCTCAATAAGTTTATTAATTCGAGCTGAATTAGGAAATCCAGGAAAATTAATTGGTAATGATCAAATTTATAATACAATTGTAACAGCCCATGCATTTATTATAATTTTTTTTATAGTAATACCAATTATAATTGGAGGATTTGGAAATTGACTAGTTCCATTAATATTAGGAGCACCCGATATAGCATTTCCACGATTAAATAATATAAGATTTTGACTTCTTCCTCCTTCATTATTTTTATTAATTATAAGAAGAATAATTAATAAAGGAGTAGGAACAGGATGAACAGTTTATCCTCCTTTATCTTCAAATAAAGCTCATGAAGGAATTTCAGTAGACTTAGCAATTTTTAGATTACATTTAGCAGGAATATCATCTATTTTAGGTGCAATTAATTTTATTTCTACAGTAATAAATATACAACC----GGAATAAAACCTGAACAAATATCTTTATTTACTTGAGCAGTACAAATTACTGCAATTTTATTACTTTTATCTTTACCTGTCTTAGCTGGAGCAATTACTATATTATTAACTGATCGAAATGTAAATACTTCATTTTTTGATCCAGCAGGAGGTGGAGATCCAATTTTATACCAACATTTATTT
>Sibinia_viscariae_MK891064.1_NCBI
AACCCTATATTTTATTTTTGGTTCATGATCAGGAATAATTGGAACCTCAATAAGTTTATTAATTCGAGCTGAATTAGGAAATCCAGGAAAATTAATTGGTAATGATCAAATTTATAATACAATTGTAACAGCCCATGCATTTATTATAATTTTTTTTATAGTAATACCAATTATAATTGGAGGATTTGGAAATTGACTAGTTCCATTAATATTAGGAGCACCCGATATAGCATTTCCACGATTAAATAATATAAGATTTTGACTTCTTCCTCCTTCATTATTTTTATTAATTATAAGAAGAATAATTAATAAAGGAGTAGGAACAGGATGAACAGTTTATCCTCCTTTATCTTCAAATAAAGCTCATGAAGGAATTTCAGTAGACTTAGCAATTTTTAGATTACATTTAGCAGGAATATCATCTATTTTAGGTGCAATTAATTTTATTTCTACAGTAATAAATATACAACC----GGAATAAAACCTGAACAAATATCTTTATTTACTTGAGCAGTACAAATTACTGCAATTTTATTACTTTTATCTTTACCTGTCTTAGCTGGAGCAATTACTATATTATTAACTGATCGAAATGTAAATACTTCATTTTTTGATCCAGCAGGAGGTGGAGATCCAATTTTATACCAACATTTATTT
>Sibinia_viscariae_MK891259.1_NCBI
AACCCTATATTTTATTTTTGGTTCATGATCAGGAATAATTGGAACCTCAATAAGTTTATTAATTCGAGCTGAATTAGGAAATCCAGGAAAATTAATTGGTAATGATCAAATTTATAATACAATTGTAACAGCTCATGCATTTATTATAATTTTTTTTATAGTAATACCAATTATAATTGGAGGATTTGGAAATTGACTAGTTCCATTAATATTAGGAGCACCCGATATAGCATTTCCACGATTAAATAATATAAGATTTTGACTTCTTCCTCCTTCATTATTTTTATTAATTATAAGAAGAATAATTAATAAAGGAGTAGGAACAGGATGAACAGTTTATCCTCCTTTATCTTCAAATAAAGCTCATGAAGGAATTTCAGTAGACTTAGCAATTTTTAGATTACATTTAGCAGGAATATCATCTATTTTAGGTGCAATTAATTTTATTTCTACAGTAATAAATATACAACC----GGAATAAAACCTGAACAAATATCTTTATTTACTTGAGCAGTACAAATTACTGCAATTTTATTACTTTTATCTTTACCTGTCTTAGCTGGAGCAATTACTATATTATTAACTGATCGAAATGTAAATACTTCATTTTTTGATCCAGCAGGAGGTGGAGATCCAATTTTATACCAACATTTATTT
>Sibinia_viscariae_MK891968.1_NCBI
AACTATATATTTTATTTTTGGTTCATGATCAGGAATAATTGGAACCTCAATAAGTTTATTAATTCGAGCTGAATTAGGAAATCCAGGAAAATTAATTGGTAATGACCAAATTTATAATACAATTGTAACAGCCCATGCATTTATTATAATTTTTTTTATAGTAATACCAATTATAATTGGAGGATTTGGAAATTGACTAATTCCATTAATATTAGGAGCACCCGATATAGCATTTCCACGATTAAATAATATAAGATTTTGACTTCTTCCTCCTTCATTATTTTTATTAATTATAAGAAGAATAATTAATAAAGGAGTAGGAACAGGATGAACAGTTTATCCTCCTTTATCTTCAAATAAAGCTCATGAAGGAATTTCAGTAGACTTAGCAATTTTTAGATTACATTTAGCAGGAATCTCATCTATTTTAGGTGCAATTAATTTTATTTCTACAGTAATAAATATACAACC----GGAATAAAACCTGAACAAATATCTTTATTTACTTGAGCAGTACAAATTACTGCAATTTTATTACTTTTATCTTTACCTGTCTTAGCTGGAGCAATTACTATATTATTAACTGATCGAAATGTAAATACTTCATTTTTTGATCCAGCAGGAGGTGGAGATCCAATTTTATACCAACATTTATTT
>Sibinia_viscariae_NOCLP913-16_BOLD
AACCCTATATTTTATTTTTGGTTCATGATCAGGAATAATTGGAACCTCAATAAGTTTATTAATTCGAGCTGAATTAGGAAATCCAGGAAAATTAATTGGTAATGATCAAATTTATAATACAATTGTAACAGCTCATGCATTTATTATAATTTTTTTTATAGTAATACCAATTATAATTGGAGGATTTGGAAATTGACTAGTTCCATTAATATTAGGAGCACCCGATATAGCATTTCCACGATTAAATAATATAAGATTTTGACTTCTTCCTCCTTCATTATTTTTATTAATTATAAGAAGAATAATTAATAAAGGAGTAGGAACAGGATGAACAGTTTATCCTCCTTTATCTTCAAATAAAGCTCATGAAGGAATTTCAGTAGACTTAGCAATTTTTAGATTACATTTAGCAGGAATATCATCTATTTTAGGTGCAATTAATTTTATTTCTACAGTAATAAATATACAACC----GGAATAAAACCTGAACAAATATCTTTATTTACTTGAGCAGTACAAATTACTGCAATTTTATTACTTT????????????????????????????????????????????????????????????????????????????????????????????????????????????????????
>Sibinia_viscariae_NOCLP914-16_BOLD
AACCCTATATTTTATTTTTGGTTCATGATCAGGAATAATTGGAACCTCAATAAGTTTATTAATTCGAGCTGAATTAGGAAATCCAGGAAAATTAATTGGTAATGATCAAATTTATAATACAATTGTAACAGCTCATGCATTTATTATAATTTTTTTTATAGTAATACCAATTATAATTGGAGGATTTGGAAATTGACTAGTTCCATTAATATTAGGAGCACCCGATATAGCATTTCCACGATTAAATAATATAAGATTTTGACTTCTTCCTCCTTCATTATTTTTATTAATTATAAGAAGAATAATTAATAAAGGAGTAGGAACAGGATGAACAGTTTATCCTCCTTTATCTTCAAATAAAGCTCATGAAGGAATTTCAGTAGACTTAGCAATTTTTAGATTACATTTAGCAGGAATATCATCTATTTTAGGTGCAATTAATTTTATTTCTACAGTAATAAATATACAACC----GGAATAAAACCTGAACAAATATCTTTATTTACTTGAGCAGTACAAATTACTGCAATTTTATTACTTTTATCTTTACCTGTCTTAGCTGGAGCAATTACTATATTATTAACTGATCGAAATGTAAATACTTCATTTTTTGATCCAGCAGGAGGTGGAGATCCAATTTTATACCAACATTTATTT
>Sibinia_vittata_MK891894.1_NCBI
AACTTTATATTTTATTTTCGGATCATGGTCAGGAATAGTTGGAACCTCAATAAGTTTATTAATTCGGGCTGAATTAGGAAATCCAGGAAAACTAATTGGAAATGATCAAATTTATAATACAATTGTTACAGCTCATGCATTCATCATAATTTTTTTTATAGTAATACCAATTATAATTGGTGGATTTGGAAATTGATTAGTACCATTAATATTAGGAGCACCTGATATAGCATTTCCACGACTAAATAATATAAGATTTTGACTTCTACCACCATCTTTATCTTTTTTAATTCTTAGAAGAATAATTAATAAAGGAGTAGGAACAGGATGAACAGTTTATCCACCTTTATCTTCAAATAAAGCTCATGAAGGACTTTCTGTAGATTTAGCAATTTTTAGTCTACATCTTGCAGGAATTTCATCTATTTTGGGAGCAATTAATTTTATTTCTACAGTAATAAATATACAACC----GGAATAAACCCAGAACAAATATCTTTATTTACTTGAGCAGTACAAATTACTGCAATTTTATTACTTTTATCATTACCTGTTTTAGCTGGAGCAATTACTATATTACTAACTGATCGTAATGTAAATACTTCATTTTTTGATCCAGCTGGTGGTGGAGATCCAATTTTATACCAACACTTATTT
>Tychius_amplicollis.JHAR08695.1
AACTTTATATTTTATTTTTGGAGCTTGATCTGGAATAGTAGGAACTTCTTTAAGAATACTAATTCGTACTGAATTAGGAAATCCTGGTAGATTAATTGGAAATGACCAAATTTATAATAGAATTGTAACAGCTCATGCATTTATTATAATTTTTTTTATAGTTATACCAATTTTAATTGGTGGATTTGGAAATTGATTAATTCCACTAATAATAGGAGCACCAGATATAGCTTTYCCTCGATTAAATAATATAAGATTTTGACTTTTACCCCCAAGAATTATACTTTTATTAATAAGAAGAATAGTAAATAAAGGAGCAGGAACAGGATGAACAGTTTATCCACCATTATCATCTAATATTACTCATGAAGGAGCTTCAGTTGATTTAGCAATTTTTAGATTACATATAGCAGGAATTTCATCAATTTTAGGAGCTATTAATTTTATTTCTACAATTATAAATATACGTCCATTTGGAATAATTTCAGAACGAATAACTCTTTTTATATGAGCAGTTAAAATTACAGCTATTCTTCTTCTTATTTCTTTACCAGTACTTGCAGGAGCAATCACTATATTATTAACTGATCGAAATGTAAATACATCATTTTTTGATCCAGCTGGAGGAGGAGATCCTATTTTATATCAACATTTATTT
>Tychius_amplicollis.JHAR08695.2
AACTTTATACTTTATTTTTGGAGCTTGATCTGGAATAGTAGGAACTTCTTTAAGAATACTAATTCGTACTGAATTAGGAAATCCTGGTAGATTAATTGGAAATGACCAAATTTATAATAGAATTGTAACAGCTCATGCATTTATTATAATTTTCTTTATAGTTATACCAATTTTAATTGGTGGATTTGGAAATTGATTAATTCCACTAATAATAGGTGCACCAGATATAGCTTTCCCTCGATTAAATAATATAAGATTTTGACTTTTACCCCCAAGAATTATACTTTTATTAATAAGAAGAATAGTAAATAAAGGAGCAGGAACAGGATGAACAGTTTATCCACCATTATCATCTAATATTACTCATGAAGGAGCTTCAGTTGATTTAGCAATTTTTAGATTACATATAGCAGGAATTTCATCAATTTTAGGAGCTATTAATTTTATTTCTACAATTATAAATATACGTCCATTTGGAATAATTTCAGAACGAATAACTCTTTTTATATGAGCAGTTAAAATTACAGCTATTCTTCTTCTTATTTCTTTACCAGTACTTGCAGGAGCAATCACTATATTATTAACTGACCGAAATGTAAATACATCATTTTTTGATCCAGCTGGAGGAGGAGATCCTATTTTATATCAACATCTATTT
>Tychius_atlanticus_GBMNF53925-22_BOLD
AACCCTATACTTTATCTTTGGGTCTTGGTCAGGAATAGTCGGAACATCTCTTAGAATATTAATTCGAACAGAACTAGGTAATCCAGGAAGTTTTATTGGAGACGACCAAATTTATAACAGTATTGTAACTGCCCATGCATTCATTATAATTTTTTTTATAGTAATACCAATTATAATCGGAGGATTCGGAAATTGACTAGTACCCCTTATACTAGGTGCCCCTGACATAGCATTCCCCCGACTTAATAATATAAGATTTTGATTATTACCCCCTAGAATATCTTTATTATTAATAAGAAGAATTGTAAATAAAGGAGCCGGCACAGGATGAACAGTTTACCCACCCCTTTCATCAAACATCGCCCATGAAGGGGCCTCTGTAGATATGGCAATTTTTAGTTTACATTTAGCTGGAATATCCTCAATTTTAGGAGCAATTAACTTTATTTCAACAGTTATAAACATACGACCGTTTGGTATAAATTCAGAACGTGTAACTTTATTTACTTGAGCCGTACAAATTACAGCTATTCTACTTCTACTATCTCTTCCAGTTCTTGCAGGAGCGATTTCTATACTTCTTACTGACCGGAATGTAAATACTACATTTTTTGACCCAGCAGGAGGAGGGGACCCTATTTTATACCAACACTTATTC
>Tychius_atlanticus_MW520697.1_NCBI
AACCCTATACTTTATCTTTGGGTCTTGGTCAGGAATAGTCGGAACATCTCTTAGAATATTAATTCGAACAGAACTAGGTAATCCAGGAAGTTTTATTGGAGACGACCAAATTTATAACAGTATTGTAACTGCCCATGCATTCATTATAATTTTTTTTATAGTAATACCAATTATAATCGGAGGATTCGGAAATTGACTAGTACCCCTTATACTAGGTGCCCCTGACATAGCATTCCCCCGACTTAATAATATAAGATTTTGATTATTACCCCCTAGAATATCTTTATTATTAATAAGAAGAATTGTAAATAAAGGAGCCGGCACAGGATGAACAGTTTACCCACCCCTTTCATCAAACATCGCCCATGAAGGGGCCTCTGTAGATATGGCAATTTTTAGTTTACATTTAGCTGGAATATCCTCAATTTTAGGAGCAATTAACTTTATTTCAACAGTTATAAACATACGACCGTTTGGTATAAATTCAGAACGTGTAACTTTATTTACTTGAGCCGTACAAATTACAGCTATTCTACTTCTACTATCTCTTCCAGTTCTTGCAGGAGCGATTTCTATACTTCTTACTGACCGGAATGTAAATACTACATTTTTTGACCCAGCAGGAGGAGGGGACCCTATTTTATACCAACACTTATTC
>Tychius_aureolus_MK892030.1_NCBI
AACTTTATATTTTATTTTTGGATCATGATCAGGAATAGTAGGAACCTCCCTCAGAATACTAATTCGTACTGAACTAGGAAACCCTGGTAGCTTAATTGGAGACGACCAAATTTATAATAGAATTGTAACAGCCCATGCATTCATTATAATTTTTTTTATAGTTATACCAATTATAATTGGTGGATTCGGAAACTGACTTATTCCATTAATACTTGGTGCCCCAGATATAGCTTTCCCTCGTCTTAATAATATAAGATTTTGACTATTACCACCAAGTATTATACTTTTATTAATAAGAAGAATTGTAAATAAAGGTGCAGGAACAGGATGAACTGTTTACCCTCCTTTATCTTCTAATATAGCCCATGAAGGAGCATCTGTAGATCTTGCTATTTTCAGTCTTCATATAGCAGGAATATCATCTATTCTGGGAGCAATTAATTTTATCTCCACTGTTATGAATATACGACCATTTGGAATAAAATCTGAACGAGTAACTCTATTTACTTGGGCTGTTCAAATTACCGCTATTCTTCTTTTACTTTCTTTACCTGTTCTAGCAGGAGCAATCTCTATACTTTTAACCGATCGAAATGTAAATACATCATTTTTTGATCCGGCGGGAGGGGGTGACCCTATTTTATACCAACACTTATTT
>Tychius_bicolor_GBMNE48250-22_BOLD
AACATTATACTTCATTTTTGGATCATGAGCAGGAATAGTAGGAACATCTCTAAGAATATTAATCCGTACAGAACTTGGAAATCCGGGAAGATTAATTGGAGACGACCAAATTTATAATAGAATTGTTACTGCACATGCATTCATTATAATTTTTTTCATAGTGATGCCCATTATAATTGGGGGATTTGGTAATTGATTAGTTCCCTTAATATTAGGGGCCCCTGATATAGCCTTTCCACGACTTAATAATATAAGATTTTGATTACTACCACCTAGTATTTCCCTTTTACTGATAAGAACTATTGTTGATAAAGGAGCTGGGACAGGTTGAACAGTTTATCCACCCCTATCATCTAATGTTGCCCATGAAGGGGCATCAGTTGATTTAGCAATTTTTAGTCTACACATAGCTGGAGCATCATCAATTTTAGGTGCTATTAATTTTATCTCAACAGCTATAAATATACGACCATTTGGAATACATTCTGAACGAGTTACCCTTTTCTCATGAGCTGTTCAAATTACAGCAATTTTACTTTTACTATCTCTACCAGTACTAGCCGGAGCTATTACTATATTATTAACTGACCGAAACGTTAATACAACCTTTTTTGATCCTGCCGGCGGCGGAGACCCAATTTTATACCAACATTTATTT
>Tychius_bicolor_GBMNF53926-22_BOLD
AACATTATACTTCATTTTTGGATCATGAGCAGGAATAGTAGGAACATCTCTAAGAATATTAATCCGTACAGAACTTGGAAATCCGGGAAGATTAATTGGAGACGACCAAATTTATAATAGAATTGTTACTGCACATGCATTCATTATAATTTTTTTCATAGTGATGCCCATTATAATTGGGGGATTTGGTAATTGATTAGTTCCCTTAATATTAGGGGCCCCTGATATAGCCTTTCCACGACTTAATAATATAAGATTTTGATTACTACCACCTAGTATTTCCCTTTTACTGATAAGAACTATTGTTGATAAAGGAGCTGGGACAGGTTGAACAGTTTATCCACCCCTATCATCTAATATTGCCCATGAAGGGGCATCAGTTGATTTAGCAATTTTTAGTCTACACATAGCTGGAGCATCATCAATTTTAGGTGCTATTAATTTTATCTCAACAGCTATAAATATACGACCATTTGGAATACATTCTGAACGAGTTACCCTTTTCTCATGAGCTGTTCAAATTACAGCAATTTTACTTTTACTATCTCTACCAGTACTAGCCGGAGCTATTACTATATTATTAACTGACCGAAACGTTAATACAACCTTTTTTGATCCTGCCGGCGGCGGAGACCCAATTTTATACCAACATTTATTT
>Tychius_bicolor_KC784317.1_NCBI
AACATTATACTTCATTTTTGGATCATGAGCAGGAATAGTAGGAACATCTCTAAGAATATTAATCCGTACAGAACTTGGAAATCCGGGAAGATTAATTGGAGACGACCAAATTTATAATAGAATTGTTACTGCACATGCATTCATTATAATTTTTTTCATAGTGATGCCCATTATAATTGGGGGATTTGGTAATTGATTAGTTCCCTTAATATTAGGGGCCCCTGATATAGCCTTTCCACGACTTAATAATATAAGATTTTGATTACTACCACCTAGTATTTCCCTTTTACTGATAAGAACTATTGTTGATAAAGGAGCTGGGACAGGTTGAACAGTTTATCCACCCCTATCATCTAATGTTGCCCATGAAGGGGCATCAGTTGATTTAGCAATTTTTAGTCTACACATAGCTGGAGCATCATCAATTTTAGGTGCTATTAATTTTATCTCAACAGCTATAAATATACGACCATTTGGAATACATTCTGAACGAGTTACCCTTTTCTCATGAGCTGTTCAAATTACAGCAATTTTACTTTTACTATCTCTACCAGTACTAGCCGGAGCTATTACTATATTATTAACTGACCGAAACGTTAATACAACCTTTTTTGATCCTGCCGGCGGCGGAGACCCAATTTTATACCAACATTTATTT
>Tychius_bicolor_MW520499.1_NCBI
AACATTATACTTCATTTTTGGATCATGAGCAGGAATAGTAGGAACATCTCTAAGAATATTAATCCGTACAGAACTTGGAAATCCGGGAAGATTAATTGGAGACGACCAAATTTATAATAGAATTGTTACTGCACATGCATTCATTATAATTTTTTTCATAGTGATGCCCATTATAATTGGGGGATTTGGTAATTGATTAGTTCCCTTAATATTAGGGGCCCCTGATATAGCCTTTCCACGACTTAATAATATAAGATTTTGATTACTACCACCTAGTATTTCCCTTTTACTGATAAGAACTATTGTTGATAAAGGAGCTGGGACAGGTTGAACAGTTTATCCACCCCTATCATCTAATATTGCCCATGAAGGGGCATCAGTTGATTTAGCAATTTTTAGTCTACACATAGCTGGAGCATCATCAATTTTAGGTGCTATTAATTTTATCTCAACAGCTATAAATATACGACCATTTGGAATACATTCTGAACGAGTTACCCTTTTCTCATGAGCTGTTCAAATTACAGCAATTTTACTTTTACTATCTCTACCAGTACTAGCCGGAGCTATTACTATATTATTAACTGACCGAAACGTTAATACAACCTTTTTTGATCCTGCCGGCGGCGGAGACCCAATTTTATACCAACATTTATTT
>Tychius_breviusculus_COLFE172-12_BOLD
????????????????????????TTGATCAGGAATAGTAGGAACCTCCCTAAGAATACTAATTCGAACCGAGCTAGGAAACCCAGGAAGATTAATTGGAGATGATCAAATTTATAATAGAATTGTAACAGCACATGCTTTTATTATAATTTTTTTTATAGTAATACCAATTATAATTGGGGGCTTTGGTAATTGACTTGTTCCACTAATGCTAGGAGCCCCGGATATAGCATTCCCCCGTCTAAATAATATAAGATTTTGATTGCTTCCCCCTAGAATCTCTCTTCTACTAATAAGAAGAATTGTAAATAAAGGAGCCGGAACTGGATGAACAGTTTATCCACCACTTTCATCTAATATAGCCCATGAAGGAGCATCAGTTGATTTAGCAATTTTTAGCCTCCATATAGCTGGA---TCATCAATTTTAGGAGCAATTAACTTTATTTCTACAGCTATAAATATACGACCATTTGGGATAAATTCTGAACGAGTAACCCTATTTACATGGGCAGTTCAAATCACAGCAATTTTATTACTTCTTTCTTTACCTGTATTAGCTGGAGCAATTACCATACTTTTAACTGATCGAAATGTAAACACAACCTTCTTTGACCCAGCTGGTGGGGGAGACCCAATTTTATATCAACATTTATTT
>Tychius_breviusculus_COLFE173-12_BOLD
???????????????????????????????????????????????????????????????????????????????????????????????????????????????????????????????????????????????????????????????????????????????????????????????????????????????????????????????????????????????????????????TAAGATTTTGATTGCTTCCCCCTAGAATCTCTCTTCTACTAATAAGAAGAATTGTAAATAAAGGAGCCGGAACTGGATGAACAGTTTATCCACCACTTTCATCTAATATAGCCCATGAAGGAGCATCAGTTGATTTAGCAATTTTTAGCCTCCATATAGCTGGA---TCATCAATTTTAGGAGCAATTAACTTTATTTCTACAGCTATAAATATACGACCATTTGGGATAAATTCTGAACGAGTAACCCTATTTACATGGGCAGTTCAAATCACAGCAATTTTATTACTTCTTTCTTTACCTGTATTAGCTGGAGCAATTACCATACTTTTAACTGATCGAAATGTAAACACAACCTTCTTTGACCCAGCTGGTGGGGGAGACCCAATTTTATATCAACATTTATTT
>Tychius_breviusculus_COLFF160-13_BOLD
AACTTTATATTTTATTTTTGGATCTTGATCAGGAATAGTAGGAACCTCCCTAAGAATACTAATTCGAACCGAGCTAGGAAACCCAGGAAGATTAATTGGAGATGATCAAATTTATAATAGAATTGTAACAGCACATGCTTTTATTATAATTTTTTTTATAGTAATACCAATTATAATTGGGGGCTTTGGTAATTGACTTGTTCCACTAATGCTAGGAGCCCCGGATATAGCATTCCCCCGTCTAAATAATATAAGATTTTGATTGCTTCCCCCTAGAATCTCTCTTCTACTAATAAGAAGAATTGTAAATAAAGGAGCCGGAACTGGATGAACAGTTTATCCACCACTTTCATCTAATATAGCCCATGAAGGAGCATCAGTTGATTTAGCAATTTTTAGCCTCCATATAGCTGGAGCATCATCAATTTTAGGAGCAATTAACTTTATTTCTACAGCTATAAATATACGACCATTTGGGATAAATTCTGAACGAGTAACCCTATTTACATGGGCAGTTCAAATCACAGCAATTTTATTACTTCTTTCTTTACCTGTATTAGCTGGAGCAATTACCATACTTTTAACTGATCGAAATGTAAACACAACCTTCTTTGACCCAGCTGGTGGGGGAGACCCAATTTTATATCAACATTTATTT
>Tychius_breviusculus_COLFF161-13_BOLD
AACTTTATATTTTATTTTTGGATCTTGATCAGGAATAGTAGGAACCTCCCTAAGAATACTAATTCGAACCGAGCTAGGAAACCCAGGAAGATTAATTGGAGATGATCAAATTTATAATAGAATTGTAACAGCACATGCTTTTATTATAATTTTTTTTATAGTAATACCAATTATAATTGGGGGCTTTGGTAATTGACTTGTTCCACTAATGCTAGGAGCCCCGGATATAGCATTCCCCCGTCTAAATAATATAAGATTTTGATTGCTTCCCCCTAGAATCTCTCTTCTACTAATAAGAAGAATTGTAAATAAAGGAGCCGGAACTGGATGAACAGTTTATCCACCACTTTCATCTAATATAGCCCATGAAGGAGCATCAGTTGATTTAGCAATTTTTAGCCTCCATATAGCTGGAGCATCATCAATTTTAGGAGCAATTAACTTTATTTCTACAGCTATAAATATACGACCATTTGGGATAAATTCTGAACGAGTAACCCTATTTACATGGGCAGTTCAAATCACAGCAATTTTATTACTTCTTTCTTTACCTGTATTAGCTGGAGCAATTACCATACTTTTAACTGATCGAAATGTAAACACAACCTTCTTTGACCCAGCTGGTGGGGGAGACCCAATTTTATATCAACATTTATTT
>Tychius_breviusculus_FBCOK188-13_BOLD
AACTTTATATTTTATTTTTGGATCTTGATCAGGAATAGTAGGAACCTCCCTAAGAATATTAATTCGAACCGAGCTAGGAAACCCAGGAAGATTAATTGGAGATGATCAAATTTATAATAGAATTGTAACAGCACATGCTTTTATTATAATTTTTTTTATAGTAATACCAATTATAATTGGGGGCTTTGGTAATTGACTTGTTCCACTAATGCTAGGAGCCCCGGATATAGCATTCCCCCGTCTAAATAATATAAGATTTTGATTGCTTCCCCCTAGAATCTCTCTTCTACTAATAAGAAGAATTGTAAATAAAGGAGCCGGAACTGGATGAACAGTTTATCCACCACTTTCATCTAATATAGCCCATGAAGGAGCATCAGTTGATTTAGCAATTTTTAGCCTCCATATAGCTGGAGCATCATCAATTTTAGGAGCAATTAACTTTATTTCTACAGCTATAAATATACGACCATTTGGGATAAATTCTGAACGAGTAACCCTATTTACATGGGCAGTTCAAATCACAGCAATTTTATTACTTCTTTCTTTACCTGTATTAGCTGGAGCAATTACCATACTTTTAACTGATCGAAATGTAAACACAACCTTCTTTGACCCCGCTGGTGGGGGAGACCCAATTTTATATCAACATTTATTT
>Tychius_breviusculus_FBCON002-13_BOLD
??????????????TTTTTGGATCTTGGTCAGGAATAGTGGGAACTTCCCTAAGAATATTAATTCGAACCGAGCTAGGAAACCCAGGAAGATTAATTGGAGATGATCAAATTTATAATNGAATTGTAACAGCCCATGCTTTTATTATAATTTTTTTTATAGTAATACCAATTATAATTGGGGGCTTTGGTAATTGACTTGTTCCANTAATACTTGGAGCCCCGGATATAGCATTCCCCCGTCTAAATAATATAAGATTTTGACTGCTTCCTCCCAGAATCTCTCTTCTACTAATAAGAAGAATTGTAAATAAAGGAGCCGGGACTGGATGAACAGTTTATCCGCCACTTTCATCTAATATAGCCCATGAAGGAGCATCAGTTGATTTAGCAATTTTTAGCCTCCATATAGCTGGGGCATCATCAATTTTAGGAGCAATTAACTTTATTTCTACAGCTATAAATATACGACCATTTGGGATAAATTCTGAACGAGTAACCCTATTTACATGGGCAGTTCAAATTACAGCAATTTTATTACTTCTTTCTTTACCTGTATTAGCTGGAGCAATTACCATACTTTTAACTGATCGGAATGTAAACA????????????????????????????????????????????????????????
>Tychius_breviusculus_FBCON003-13_BOLD
AACTTTATATTTTATTTTTGGATCTTGGTCAGGAATAGTGGGAACTTCCCTAAGAATATTAATTCGAACCGAGCTAGGAAACCCAGGAAGATTAATTGGAGATGATCAAATTTATAATAGAATTGTAACAGCCCATGCTTTTATTATAATTTTTTTTATAGTAATACCAATTATAATTGGGGGCTTTGGTAATTGACTTGTTCCACTAATACTTGGAGCCCCGGATATAGCATTCCCCCGTCTAAATAATATAAGATTTTGACTGCTTCCCCCCAGAATCTCTCTTCTACTAATAAGAAGAATTGTAAATAAAGGAGCCGGGACTGGATGAACAGTTTATCCGCCACTTTCATCTAATATAGCCCATGAAGGAGCATCAGTTGATTTAGCAATTTTTAGCCTCCATATAGCTGGGGCATCATCAATTTTAGGAGCAATTAACTTTATTTCTACAGCTATAAATATACGACCATTTGGGATAAATTCTGAACGAGTAACCCTATTTACATGGGCAGTTCAAATTACAGCAATTTTATTACTTCTTTCTTTACCTGTATTAGCTGGAGCAATTACCATACTTTTAACTGATCGGAATGTAAACACAACCTTCTTTGACCCAGCTGGTGGAGGAGACCCAATCTTATATCAACATTTATTT
>Tychius_breviusculus_GBCOD283-13_BOLD
AACTTTATATTTTATTTTTGGATCTTGATCAGGAATAGTAGGAACCTCCCTAAGAATATTAATTNGAACCGAGCTAGGAAACCCAGGAAGATTAATTGGAGATGATCAAATTTATAATAGAATTGTAACAGCACATGCTTTTATTATAATTTTTTTTATAGTAATACCAATTATAATTGGGGGCTTTGGTAATTGACTTGTTCCACTAATGCTAGGAGCCCCGGATATAGCATTTCCCCGTCTAAATAATATAAGATTTTGATTGCTTCCCCCTAGAATCTCTCTTCTACTAATAAGAAGAATTGTAAATAAAGGAGCCGGAACTGGATGAACAGTTTATCCACCACTTTCATCTAATATAGCCCATGAAGGAGCATCAGTTGATTTAGCAATTTTTAGCCTCCATATAGCTGGAGCATCATCAATTTTAGGAGCAATTAACTTTATTTCTACAGCTATAAATATACGACCATTTGGGATAAATTCTGAACGAGTAACCCTATTTACATGGGCAGTTCAAATCACAGCAATTTTATTACTTCTTTCTTTACCTGTATTAGCTGGAGCAATTACCATACTTTTAACTGATCGAAATGTAAACACAACCTTCTTTGACCCAGCTGGTGGGGGAGACCCAATTTTATATCAACATTTATTT
>Tychius_breviusculus_GBCOL490-12_BOLD
AACTTTATATTTTATTTTTGGATCTTGGTCAGGAATAGTGGGAACTTCCCTAAGAATATTAATTCGAACCGAGCTAGGAAACCCAGGAAGATTAATTGGAGATGATCAAATTTATAATAGAATTGTAACAGCCCATGCTTTTATTATAATTTTTTTTATAGTAATACCAATTATAATTGGGGGCTTTGGTAATTGACTTGTTCCACTAATACTTGGAGCCCCGGATATAGCATTCCCCCGTCTAAATAATATAAGATTTTGACTGCTTCCTCCCAGAATCTCTCTTCTACTAATAAGAAGAATTGTAAATAAAGGAGCCGGGACTGGATGAACAGTTTATCCGCCACTTTCATCTAATATAGCCCATGAAGGAGCATCAGTTGATTTAGCAATTTTTAGCCTCCATATAGCTGGGGCATCATCAATTTTAGGAGCAATTAACTTTATTTCTACAGCTATAAATATACGACCATTTGGGATAAATTCTGAACGAGTAACCCTATTTACATGGGCAGTTCAAATTACAGCAATTTTATTACTTCTTTCTTTACCTGTATTAGCTGGAGCAATTACCATACTTTTAACTGATCGGAATGTAAACACAACCTTCTTTGACCCAGCTGGTGGAGGAGACCCAATCTTATATCAACATTTATTT
>Tychius_breviusculus_GBCOU3494-13_BOLD
AACTTTATATTTTATTTTTGGATCTTGGTCAGGAATAGTGGGAACTTCCCTAAGAATATTAATTCGAACCGAGCTAGGAAACCCAGGAAGATTAATTGGAGATGATCAAATTTATAATAGAATTGTAACAGCCCATGCTTTTATTATAATTTTTTTTATAGTAATACCAATTATAATTGGGGGCTTTGGTAATTGACTTGTTCCACTAATACTTGGAGCCCCGGATATAGCATTCCCCCGTCTAAATAATATAAGATTTTGACTGCTTCCTCCCAGAATCTCTCTTCTACTAATAAGAAGAATTGTAAATAAAGGAGCCGGGACTGGATGAACAGTTTATCCGCCACTTTCATCTAATATAGCCCATGAAGGAGCATCAGTTGATTTAGCAATTTTTAGCCTCCATATAGCTGGAGCATCATCAATTTTAGGAGCAATTAACTTTATTTCTACAGCTATAAATATACGACCATTTGGGATAAATTCTGAACGAGTAACCCTATTTACATGGGCAGTTCAAATTACAGCAATTTTATTACTTCTTTCTTTACCTGTATTAGCTGGAGCAATTACCATACTTTTAACTGATCGGAATGTAAACACAACCTTCTTTGACCCAGCTGGTGGAGGAGACCCAATCTTATATCAACATTTATTT
>Tychius_breviusculus_GBMNE48152-22_BOLD
AACTTTATATTTTATTTTTGGATCTTGATCAGGAATAGTAGGAACCTCCCTAAGAATACTAATTCGAACCGAGCTAGGAAACCCAGGAAGATTAATTGGAGATGATCAAATTTATAATAGAATTGTAACAGCACATGCTTTTATTATAATTTTTTTTATAGTAATACCAATTATAATTGGGGGCTTTGGTAATTGACTTGTTCCACTAATGCTAGGAGCCCCGGATATAGCATATCCCCGTCTAAATAATATAAGATTTTGATTGCTTCCCCCTAGAATCTCTCTTCTACTAATAAGAAGAATTGTAAATAAAGGAGCCGGAACTGGATGAACAGTTTATCCACCACTTTCATCTAATATAGCCCATGAAGGAGCATCAGTTGATTTAGCAATTTTTAGCCTCCATATAGCTGGA---TCATCAATTTTAGGAGCAATTAACTTTATTTCTACAGCTATAAATATACGACCATTTGGGATAAATTCTGAACGAGTAACCCTATTTACATGGGCAGTTCAAATCACAGCAATTTTATTACTTCTTTCTTTACCTGTATTAGCTGGAGCAATTACCATACTTTTAACTGATCGAAATGTAAACACAACCTTCTTTGACCCAGCTGGTGGGGGAGACCCAATTTTATATCAACATTTATTT
>Tychius_breviusculus_GCOL12563-16_BOLD
AACTTTATATTTTATTTTTGGATCTTGATCAGGAATAGTAGGAACCTCCCTAAGAATACTAATTCGAACCGAGCTAGGAAACCCGGGAAGATTAATTGGAGATGATCAAATTTATAATAGAATTGTAACAGCACATGCTTTTATTATAATTTTTTTTATAGTAATACCAATTATAATTGGGGGCTTTGGTAATTGACTTGTTCCACTAATGCTAGGAGCCCCGGATATAGCATTCCCCCGTCTAAATAATATAAGATTTTGATTGCTTCCCCCTAGAATCTCTCTTCTACTAATAAGAAGAATTGTAAATAAAGGAGCCGGAACTGGATGAACAGTTTATCCACCACTTTCATCTAATATAGCCCATGAAGGAGCATCAGTTGATTTAGCAATTTTTAGCCTCCATATAGCTGGAGCATCATCAATTTTAGGAGCAATTAACTTTATTTCTACAGCTATAAATATACGACCATTTGGAATAAATTCTGAACGAGTAACCCTATTTACATGGGCAGTTCAAATCACAGCAATTTTATTACTTCTTTCTTTACCTGTATTAGCTGGAGCAATTACCATACTTTTAACTGATCGAAATGTAAACACAACCTTCTTTGACCCAGCTGGTGGGGGAGACCCAATTTTATATCAACATTTATTT
>Tychius_breviusculus_GCOL12564-16_BOLD
AACTTTATATTTTATTTTTGGATCTTGATCAGGAATAGTAGGAACCTCCCTAAGAATACTAATTCGAACCGAGCTAGGAAACCCAGGAAGATTAATTGGAGATGATCAAATTTATAATAGAATTGTAACAGCACATGCTTTTATTATAATTTTTTTTATAGTAATACCAATTATAATTGGGGGCTTTGGTAATTGACTTGTTCCACTAATGCTAGGAGCCCCGGATATAGCATTCCCCCGTCTAAATAATATAAGATTTTGATTGCTTCCCCCTAGAATCTCTCTTCTACTAATAAGAAGAATTGTAAATAAAGGAGCCGGAACTGGATGAACAGTTTATCCACCACTTTCATCTAATATAGCCCATGAAGGAGCATCAATTGATTTAGCAATTTTTAGCCTCCATATAGCTGGAGCATCATCAATTTTAGGAGCAATTAACTTTATTTCTACAGCTATAAATATACGACCATTTGGGATAAATTCTGAACGAGTAACCCTATTTACATGGGCAGTTCAAATCACAGCAATTTTATTACTTCTTTCTTTACCTGTATTAGCTGGAGCAATTACCATACTTTTAACTGATCGAAATGTAAACACAACCTTCTTTGACCCAGCTGGTGGGGGAGACCCAATTTTATATCAACATTTATTT
>Tychius_breviusculus_GCOL7763-16_BOLD
AACTTTATATTTTATTTTTGGATCTTGGTCAGGAATAGTGGGAACTTCCCTAAGAATATTAATTCGAACCGAGCTAGGAAACCCAGGAAGATTAATTGGAGATGATCAAATTTATAATAGAATTGTAACAGCCCATGCTTTTATTATAATTTTTTTTATAGTAATACCAATTATAATTGGGGGCTTTGGTAATTGACTTGTTCCACTAATACTTGGAGCCCCGGATATAGCATTCCCCCGTCTAAATAATATAAGATTTTGACTGCTTCCTCCCAGAATCTCTCTTCTACTAATAAGAAGAATTGTAAATAAAGGAGCCGGGACTGGATGAACAGTTTATCCGCCACTTTCATCTAATATAGCCCATGAAGGAGCATCAGTTGATTTAGCAATTTTTAGCCTCCATATAGCTGGGGCATCATCAATTTTAGGAGCAATTAACTTTATTTCTACAGCTATAAATATACGACCATTTGGGATAAATTCTGAACGAGTAACCCTATTTACATGGGCAGTTCAAATTACAGCAATTTTATTACTTCTTTCTTTACCTGTATTAGCTGGAGCAATTACCATACTTTTAACTGATCGGAATGTAAACACAACCTTCTTTGACCCAGCTGGTGGGGGAGACCCAATCTTATATCAACATTTATTT
>Tychius_breviusculus_GMGMA1549-14_BOLD
AACTTTATATTTTATTTTTGGATCTTGGTCAGGAATAGTGGGAACTTCCCTAAGAATATTAATTCGAACCGAGCTAGGAAACCCAGGAAGATTAATTGGAGATGATCAAATTTATAATAGAATTGTAACAGCCCATGCTTTTATTATAATTTTTTTTATAGTAATACCAATTATAATTGGGGGCTTTGGTAATTGACTTGTTCCACTAATACTTGGAGCCCCGGATATAGCATTCCCCCGTCTAAATAATATAAGATTTTGACTGCTTCCCCCCAGAATCTCTCTTCTACTAATAAGAAGAATTGTAAATAAAGGAGCCGGGACTGGATGAACAGTTTATCCGCCACTTTCATCTAATATAGCCCATGAAGGAGCATCAGTTGATTTAGCAATTTTTAGCCTCCATATAGCTGGGGCATCATCAATTTTAGGAGCAATTAACTTTATTTCTACAGCTATAAATATACGACCATTTGGGATAAATTCTGAACGAGTAACCCTATTTACATGGGCAGTTCAAATTACAGCAATTTTATTACTTCTTTCTTTACCTGTATTAGCTGGAGCAATTACCATACTTTTAACTGATCGGAATGTAAACACAACCTTCTTTGACCCAGCTGGTGGAGGAGACCCAATCTTATATCAACATTTATTT
>Tychius_breviusculus_KC784153.1_NCBI
AACTTTATATTTTATTTTTGGATCTTGATCAGGAATAGTAGGAACCTCCCTAAGAATACTAATTCGAACCGAGCTAGGAAACCCAGGAAGATTAATTGGAGATGATCAAATTTATAATAGAATTGTAACAGCACATGCTTTTATTATAATTTTTTTTATAGTAATACCAATTATAATTGGGGGCTTTGGTAATTGACTTGTTCCACTAATGCTAGGAGCCCCGGATATAGCATATCCCCGTCTAAATAATATAAGATTTTGATTGCTTCCCCCTAGAATCTCTCTTCTACTAATAAGAAGAATTGTAAATAAAGGAGCCGGAACTGGATGAACAGTTTATCCACCACTTTCATCTAATATAGCCCATGAAGGAGCATCAGTTGATTTAGCAATTTTTAGCCTCCATATAGCTGGA---TCATCAATTTTAGGAGCAATTAACTTTATTTCTACAGCTATAAATATACGACCATTTGGGATAAATTCTGAACGAGTAACCCTATTTACATGGGCAGTTCAAATCACAGCAATTTTATTACTTCTTTCTTTACCTGTATTAGCTGGAGCAATTACCATACTTTTAACTGATCGAAATGTAAACACAACCTTCTTTGACCCAGCTGGTGGGGGAGACCCAATTTTATATCAACATTTATTT
>Tychius_breviusculus_KJ965422.1_NCBI
AACTTTATATTTTATTTTTGGATCTTGATCAGGAATAGTAGGAACCTCCCTAAGAATACTAATTCGAACCGAGCTAGGAAACCCAGGAAGATTAATTGGAGATGATCAAATTTATAATAGAATTGTAACAGCACATGCTTTTATTATAATTTTTTTTATAGTAATACCAATTATAATTGGGGGCTTTGGTAATTGACTTGTTCCACTAATGCTAGGAGCCCCGGATATAGCATTCCCCCGTCTAAATAATATAAGATTTTGATTGCTTCCCCCTAGAATCTCTCTTCTACTAATAAGAAGAATTGTAAATAAAGGAGCCGGAACTGGATGAACAGTTTATCCACCACTTTCATCTAATATAGCCCATGAAGGAGCATCAGTTGATTTAGCAATTTTTAGCCTCCATATAGCTGGAGCATCATCAATTTTAGGAGCAATTAACTTTATTTCTACAGCTATAAATATACGACCATTTGGGATAAATTCTGAACGAGTAACCCTATTTACATGGGCAGTTCAAATCACAGCAATTTTATTACTTCTTTCTTTACCTGTATTAGCTGGAGCAATTACCATACTTTTAACTGATCGAAATGTAAACACAACCTTCTTTGACCCAGCTGGTGGGGGAGACCCAATTTTATATCAACATTTATTT
>Tychius_breviusculus_KJ965795.1_NCBI
???????????????????????????????????????????????????????????????????????????????????????????????????????????????????????????????????????????????????????????????????????????????????????????????????????????????????????????????????????????????????????????TAAGATTTTGATTGCTTCCCCCTAGAATCTCTCTTCTACTAATAAGAAGAATTGTAAATAAAGGAGCCGGAACTGGATGAACAGTTTATCCACCACTTTCATCTAATATAGCCCATGAAGGAGCATCAGTTGATTTAGCAATTTTTAGCCTCCATATAGCTGGA---TCATCAATTTTAGGAGCAATTAACTTTATTTCTACAGCTATAAATATACGACCATTTGGGATAAATTCTGAACGAGTAACCCTATTTACATGGGCAGTTCAAATCACAGCAATTTTATTACTTCTTTCTTTACCTGTATTAGCTGGAGCAATTACCATACTTTTAACTGATCGAAATGTAAACACAACCTTCTTTGACCCAGCTGGTGGGGGAGACCCAATTTTATATCAACATTTATTT
>Tychius_breviusculus_KJ966528.1_NCBI
????????????????????????TTGATCAGGAATAGTAGGAACCTCCCTAAGAATACTAATTCGAACCGAGCTAGGAAACCCAGGAAGATTAATTGGAGATGATCAAATTTATAATAGAATTGTAACAGCACATGCTTTTATTATAATTTTTTTTATAGTAATACCAATTATAATTGGGGGCTTTGGTAATTGACTTGTTCCACTAATGCTAGGAGCCCCGGATATAGCATTCCCCCGTCTAAATAATATAAGATTTTGATTGCTTCCCCCTAGAATCTCTCTTCTACTAATAAGAAGAATTGTAAATAAAGGAGCCGGAACTGGATGAACAGTTTATCCACCACTTTCATCTAATATAGCCCATGAAGGAGCATCAGTTGATTTAGCAATTTTTAGCCTCCATATAGCTGGA---TCATCAATTTTAGGAGCAATTAACTTTATTTCTACAGCTATAAATATACGACCATTTGGGATAAATTCTGAACGAGTAACCCTATTTACATGGGCAGTTCAAATCACAGCAATTTTATTACTTCTTTCTTTACCTGTATTAGCTGGAGCAATTACCATACTTTTAACTGATCGAAATGTAAACACAACCTTCTTTGACCCAGCTGGTGGGGGAGACCCAATTTTATATCAACATTTATTT
>Tychius_breviusculus_KJ966579.1_NCBI
AACTTTATATTTTATTTTTGGATCTTGATCAGGAATAGTAGGAACCTCCCTAAGAATACTAATTCGAACCGAGCTAGGAAACCCAGGAAGATTAATTGGAGATGATCAAATTTATAATAGAATTGTAACAGCACATGCTTTTATTATAATTTTTTTTATAGTAATACCAATTATAATTGGGGGCTTTGGTAATTGACTTGTTCCACTAATGCTAGGAGCCCCGGATATAGCATTCCCCCGTCTAAATAATATAAGATTTTGATTGCTTCCCCCTAGAATCTCTCTTCTACTAATAAGAAGAATTGTAAATAAAGGAGCCGGAACTGGATGAACAGTTTATCCACCACTTTCATCTAATATAGCCCATGAAGGAGCATCAGTTGATTTAGCAATTTTTAGCCTCCATATAGCTGGAGCATCATCAATTTTAGGAGCAATTAACTTTATTTCTACAGCTATAAATATACGACCATTTGGGATAAATTCTGAACGAGTAACCCTATTTACATGGGCAGTTCAAATCACAGCAATTTTATTACTTCTTTCTTTACCTGTATTAGCTGGAGCAATTACCATACTTTTAACTGATCGAAATGTAAACACAACCTTCTTTGACCCAGCTGGTGGGGGAGACCCAATTTTATATCAACATTTATTT
>Tychius_breviusculus_KM439804.1_NCBI
AACTTTATATTTTATTTTTGGATCTTGGTCAGGAATAGTGGGAACTTCCCTAAGAATATTAATTCGAACCGAGCTAGGAAACCCAGGAAGATTAATTGGAGATGATCAAATTTATAATAGAATTGTAACAGCCCATGCTTTTATTATAATTTTTTTTATAGTAATACCAATTATAATTGGGGGCTTTGGTAATTGACTTGTTCCACTAATACTTGGAGCCCCGGATATAGCATTCCCCCGTCTAAATAATATAAGATTTTGACTGCTTCCTCCCAGAATCTCTCTTCTACTAATAAGAAGAATTGTAAATAAAGGAGCCGGGACTGGATGAACAGTTTATCCGCCACTTTCATCTAATATAGCCCATGAAGGAGCATCAGTTGATTTAGCAATTTTTAGCCTCCATATAGCTGGAGCATCATCAATTTTAGGAGCAATTAACTTTATTTCTACAGCTATAAATATACGACCATTTGGGATAAATTCTGAACGAGTAACCCTATTTACATGGGCAGTTCAAATTACAGCAATTTTATTACTTCTTTCTTTACCTGTATTAGCTGGAGCAATTACCATACTTTTAACTGATCGGAATGTAAACACAACCTTCTTTGACCCAGCTGGTGGAGGAGACCCAATCTTATATCAACATTTATTT
>Tychius_breviusculus_KM442623.1_NCBI
AACTTTATATTTTATTTTTGGATCTTGGTCAGGAATAGTGGGAACTTCCCTAAGAATATTAATTCGAACCGAGCTAGGAAACCCAGGAAGATTAATTGGAGATGATCAAATTTATAATAGAATTGTAACAGCCCATGCTTTTATTATAATTTTTTTTATAGTAATACCAATTATAATTGGGGGCTTTGGTAATTGACTTGTTCCACTAATACTTGGAGCCCCGGATATAGCATTCCCCCGTCTAAATAATATAAGATTTTGACTGCTTCCTCCCAGAATCTCTCTTCTACTAATAAGAAGAATTGTAAATAAAGGAGCCGGGACTGGATGAACAGTTTATCCGCCACTTTCATCTAATATAGCCCATGAAGGAGCATCAGTTGATTTAGCAATTTTTAGCCTCCATATAGCTGGGGCATCATCAATTTTAGGAGCAATTAACTTTATTTCTACAGCTATAAATATACGACCATTTGGGATAAATTCTGAACGAGTAACCCTATTTACATGGGCAGTTCAAATTACAGCAATTTTATTACTTCTTTCTTTACCTGTATTAGCTGGAGCAATTACCATACTTTTAACTGATCGGAATGTAAACACAACCTTCTTTGACCCAGCTGGTGGAGGAGACCCAATCTTATATCAACATTTATTT
>Tychius_breviusculus_KM444382.1_NCBI
??????????????TTTTTGGATCTTGGTCAGGAATAGTGGGAACTTCCCTAAGAATATTAATTCGAACCGAGCTAGGAAACCCAGGAAGATTAATTGGAGATGATCAAATTTATAATNGAATTGTAACAGCCCATGCTTTTATTATAATTTTTTTTATAGTAATACCAATTATAATTGGGGGCTTTGGTAATTGACTTGTTCCANTAATACTTGGAGCCCCGGATATAGCATTCCCCCGTCTAAATAATATAAGATTTTGACTGCTTCCTCCCAGAATCTCTCTTCTACTAATAAGAAGAATTGTAAATAAAGGAGCCGGGACTGGATGAACAGTTTATCCGCCACTTTCATCTAATATAGCCCATGAAGGAGCATCAGTTGATTTAGCAATTTTTAGCCTCCATATAGCTGGGGCATCATCAATTTTAGGAGCAATTAACTTTATTTCTACAGCTATAAATATACGACCATTTGGGATAAATTCTGAACGAGTAACCCTATTTACATGGGCAGTTCAAATTACAGCAATTTTATTACTTCTTTCTTTACCTGTATTAGCTGGAGCAATTACCATACTTTTAACTGATCGGAATGTAAACA????????????????????????????????????????????????????????
>Tychius_breviusculus_KM447282.1_NCBI
AACTTTATATTTTATTTTTGGATCTTGGTCAGGAATAGTGGGAACTTCCCTAAGAATATTAATTCGAACCGAGCTAGGAAACCCAGGAAGATTAATTGGAGATGATCAAATTTATAATAGAATTGTAACAGCCCATGCTTTTATTATAATTTTTTTTATAGTAATACCAATTATAATTGGGGGCTTTGGTAATTGACTTGTTCCACTAATACTTGGAGCCCCGGATATAGCATTCCCCCGTCTAAATAATATAAGATTTTGACTGCTTCCCCCCAGAATCTCTCTTCTACTAATAAGAAGAATTGTAAATAAAGGAGCCGGGACTGGATGAACAGTTTATCCGCCACTTTCATCTAATATAGCCCATGAAGGAGCATCAGTTGATTTAGCAATTTTTAGCCTCCATATAGCTGGGGCATCATCAATTTTAGGAGCAATTAACTTTATTTCTACAGCTATAAATATACGACCATTTGGGATAAATTCTGAACGAGTAACCCTATTTACATGGGCAGTTCAAATTACAGCAATTTTATTACTTCTTTCTTTACCTGTATTAGCTGGAGCAATTACCATACTTTTAACTGATCGGAATGTAAACACAACCTTCTTTGACCCAGCTGGTGGAGGAGACCCAATCTTATATCAACATTTATTT
>Tychius_breviusculus_KM448179.1_NCBI
AACTTTATATTTTATTTTTGGATCTTGATCAGGAATAGTAGGAACCTCCCTAAGAATATTAATTNGAACCGAGCTAGGAAACCCAGGAAGATTAATTGGAGATGATCAAATTTATAATAGAATTGTAACAGCACATGCTTTTATTATAATTTTTTTTATAGTAATACCAATTATAATTGGGGGCTTTGGTAATTGACTTGTTCCACTAATGCTAGGAGCCCCGGATATAGCATTTCCCCGTCTAAATAATATAAGATTTTGATTGCTTCCCCCTAGAATCTCTCTTCTACTAATAAGAAGAATTGTAAATAAAGGAGCCGGAACTGGATGAACAGTTTATCCACCACTTTCATCTAATATAGCCCATGAAGGAGCATCAGTTGATTTAGCAATTTTTAGCCTCCATATAGCTGGAGCATCATCAATTTTAGGAGCAATTAACTTTATTTCTACAGCTATAAATATACGACCATTTGGGATAAATTCTGAACGAGTAACCCTATTTACATGGGCAGTTCAAATCACAGCAATTTTATTACTTCTTTCTTTACCTGTATTAGCTGGAGCAATTACCATACTTTTAACTGATCGAAATGTAAACACAACCTTCTTTGACCCAGCTGGTGGGGGAGACCCAATTTTATATCAACATTTATTT
>Tychius_breviusculus_KM451088.1_NCBI
AACTTTATATTTTATTTTTGGATCTTGATCAGGAATAGTAGGAACCTCCCTAAGAATATTAATTCGAACCGAGCTAGGAAACCCAGGAAGATTAATTGGAGATGATCAAATTTATAATAGAATTGTAACAGCACATGCTTTTATTATAATTTTTTTTATAGTAATACCAATTATAATTGGGGGCTTTGGTAATTGACTTGTTCCACTAATGCTAGGAGCCCCGGATATAGCATTCCCCCGTCTAAATAATATAAGATTTTGATTGCTTCCCCCTAGAATCTCTCTTCTACTAATAAGAAGAATTGTAAATAAAGGAGCCGGAACTGGATGAACAGTTTATCCACCACTTTCATCTAATATAGCCCATGAAGGAGCATCAGTTGATTTAGCAATTTTTAGCCTCCATATAGCTGGAGCATCATCAATTTTAGGAGCAATTAACTTTATTTCTACAGCTATAAATATACGACCATTTGGGATAAATTCTGAACGAGTAACCCTATTTACATGGGCAGTTCAAATCACAGCAATTTTATTACTTCTTTCTTTACCTGTATTAGCTGGAGCAATTACCATACTTTTAACTGATCGAAATGTAAACACAACCTTCTTTGACCCCGCTGGTGGGGGAGACCCAATTTTATATCAACATTTATTT
>Tychius_breviusculus_KU907840.1_NCBI
AACTTTATATTTTATTTTTGGATCTTGATCAGGAATAGTAGGAACCTCCCTAAGAATACTAATTCGAACCGAGCTAGGAAACCCGGGAAGATTAATTGGAGATGATCAAATTTATAATAGAATTGTAACAGCACATGCTTTTATTATAATTTTTTTTATAGTAATACCAATTATAATTGGGGGCTTTGGTAATTGACTTGTTCCACTAATGCTAGGAGCCCCGGATATAGCATTCCCCCGTCTAAATAATATAAGATTTTGATTGCTTCCCCCTAGAATCTCTCTTCTACTAATAAGAAGAATTGTAAATAAAGGAGCCGGAACTGGATGAACAGTTTATCCACCACTTTCATCTAATATAGCCCATGAAGGAGCATCAGTTGATTTAGCAATTTTTAGCCTCCATATAGCTGGAGCATCATCAATTTTAGGAGCAATTAACTTTATTTCTACAGCTATAAATATACGACCATTTGGAATAAATTCTGAACGAGTAACCCTATTTACATGGGCAGTTCAAATCACAGCAATTTTATTACTTCTTTCTTTACCTGTATTAGCTGGAGCAATTACCATACTTTTAACTGATCGAAATGTAAACACAACCTTCTTTGACCCAGCTGGTGGGGGAGACCCAATTTTATATCAACATTTATTT
>Tychius_breviusculus_KU912641.1_NCBI
AACTTTATATTTTATTTTTGGATCTTGATCAGGAATAGTAGGAACCTCCCTAAGAATACTAATTCGAACCGAGCTAGGAAACCCAGGAAGATTAATTGGAGATGATCAAATTTATAATAGAATTGTAACAGCACATGCTTTTATTATAATTTTTTTTATAGTAATACCAATTATAATTGGGGGCTTTGGTAATTGACTTGTTCCACTAATGCTAGGAGCCCCGGATATAGCATTCCCCCGTCTAAATAATATAAGATTTTGATTGCTTCCCCCTAGAATCTCTCTTCTACTAATAAGAAGAATTGTAAATAAAGGAGCCGGAACTGGATGAACAGTTTATCCACCACTTTCATCTAATATAGCCCATGAAGGAGCATCAATTGATTTAGCAATTTTTAGCCTCCATATAGCTGGAGCATCATCAATTTTAGGAGCAATTAACTTTATTTCTACAGCTATAAATATACGACCATTTGGGATAAATTCTGAACGAGTAACCCTATTTACATGGGCAGTTCAAATCACAGCAATTTTATTACTTCTTTCTTTACCTGTATTAGCTGGAGCAATTACCATACTTTTAACTGATCGAAATGTAAACACAACCTTCTTTGACCCAGCTGGTGGGGGAGACCCAATTTTATATCAACATTTATTT
>Tychius_breviusculus_KU914667.1_NCBI
AACTTTATATTTTATTTTTGGATCTTGGTCAGGAATAGTGGGAACTTCCCTAAGAATATTAATTCGAACCGAGCTAGGAAACCCAGGAAGATTAATTGGAGATGATCAAATTTATAATAGAATTGTAACAGCCCATGCTTTTATTATAATTTTTTTTATAGTAATACCAATTATAATTGGGGGCTTTGGTAATTGACTTGTTCCACTAATACTTGGAGCCCCGGATATAGCATTCCCCCGTCTAAATAATATAAGATTTTGACTGCTTCCTCCCAGAATCTCTCTTCTACTAATAAGAAGAATTGTAAATAAAGGAGCCGGGACTGGATGAACAGTTTATCCGCCACTTTCATCTAATATAGCCCATGAAGGAGCATCAGTTGATTTAGCAATTTTTAGCCTCCATATAGCTGGGGCATCATCAATTTTAGGAGCAATTAACTTTATTTCTACAGCTATAAATATACGACCATTTGGGATAAATTCTGAACGAGTAACCCTATTTACATGGGCAGTTCAAATTACAGCAATTTTATTACTTCTTTCTTTACCTGTATTAGCTGGAGCAATTACCATACTTTTAACTGATCGGAATGTAAACACAACCTTCTTTGACCCAGCTGGTGGGGGAGACCCAATCTTATATCAACATTTATTT
>Tychius_breviusculus_MK891026.1_NCBI
AACTTTATATTTTATTTTTGGATCTTGGTCAGGAATAGTGGGAACTTCCCTAAGAATATTAATTCGAACCGAGCTAGGAAACCCAGGAAGATTAATTGGAGATGATCAAATTTATAATAGAATTGTAACAGCCCATGCTTTTATTATAATTTTTTTTATAGTAATACCAATTATAATTGGGGGCTTTGGTAATTGACTTGTTCCACTAATACTTGGAGCCCCGGATATAGCATTCCCCCGTCTAAATAATATAAGATTTTGACTGCTTCCTCCCAGAATCTCTCTTCTACTAATAAGAAGAATTGTAAATAAAGGAGCCGGGACTGGATGAACAGTTTATCCGCCACTTTCATCTAATATAGCCCATGAAGGAGCATCAGTTGATTTAGCAATTTTTAGCCTCCATATAGCTGGGGCATCATCAATTTTAGGAGCAATTAACTTTATTTCTACAGCTATAAATATACGACCATTTGGGATAAATTCTGAACGAGTAACCCTATTTACATGGGCAGTTCAAATTACAGCAATTTTATTACTTCTTTCTTTACCTGTATTAGCTGGAGCAATTACCATACTTTTAACTGATCGGAATGTAAACACAACCTTCTTTGACCCAGCTGGTGGAGGAGACCCAATCTTATATCAACATTTATTT
>Tychius_breviusculus_MK892278.1_NCBI
AACTTTATATTTTATTTTTGGATCTTGATCAGGAATAGTAGGAACCTCCCTAAGAATACTAATTCGAACCGAGCTAGGAAACCCAGGAAGATTAATTGGAGATGATCAAATTTATAATAGAATTGTAACAGCACATGCTTTTATTATAATTTTTTTTATAGTAATACCAATTATAATTGGGGGCTTTGGTAATTGACTTGTTCCACTAATGCTAGGAGCCCCGGATATAGCATTCCCCCGTCTAAATAATATAAGATTTTGATTGCTTCCCCCTAGAATCTCTCTTCTACTAATAAGAAGAATTGTAAATAAAGGAGCCGGAACTGGATGAACAGTTTATCCACCACTTTCATCTAATATAGCCCATGAAGGAGCATCAGTTGATTTAGCAATTTTTAGCCTCCATATAGCTGGAGCATCATCAATTTTAGGAGCAATTAACTTTATTTCTACAGCTATAAATATACGACCATTTGGGATAAATTCTGAACGAGTAACCCTATTTACATGAGCAGTTCAAATCACAGCAATTTTATTACTTCTTTCTTTACCTGTATTAGCTGGAGCAATTACCATACTTTTAACTGATCGAAATGTAAACACAACCTTCTTTGACCCAGCTGGTGGGGGAGACCCAATTTTATATCAACATTTATTT
>Tychius_breviusculus_NOCLP1077-17_BOLD
???????????????????GGATCTTGATCAGGAATAGTAGGAACCTCCCTAAGAATACTAATTCGAACCGAGCTAGGAAACCCAGGAAGATTAATTGGAGATGATCAAATTTATAATAGAATTGTAACAGCACATGCTTTTATTATAATTTTTTTTATAGTAATACCAATTATAATTGGGGGCTTTGGTAATTGACTTGTTCCACTAATGCTAGGAGCCCCGGATATAGCATTCCCCCGTCTAAATAATATAAGATTTTGATTGCTTCCCCCTAGAATCTCTCTTCTACTAATAAGAAGAATTGTAAATAAAGGAGCCGGAACTGGATGAACAGTTTATCCACCACTTTCATCTAATATAGCCCATGAAGGAGCATCAGTTGATTTAGCAATTTTTAGCCTCCATATAGCTGGAGCATCATCAATTTTAGGAGCAATTAACTTTATTTCTACAGCTATAAATATACGACCATTTGGGATAAATTCTGAACGAGTAACCCTATTTACATGGGCAGTTCAAATCACAGCAATTTTATTACTTCTTTCTTTACCTGTATTAGCTGGAGCAATTACCATACTTTTAACTGATCGAAATGTAAACACAACCTTCTTTGACCCAGCTGGTGGGGGAGACCCAATTTTATATCAACATTTATTT
>Tychius_capucinus_GBMIN51871-17_BOLD
AACTTTATATTTCATTTTTGGATCCTGGGCAGGTATGGTCGGAACTTCTCTAAGAATATTAATTCGAACTGAACTAGGAAACCCCGGCAGATTAATTGGTGATGACCAAATTTATAATAGTATTGTAACAGCTCATGCATTTATCATAATTTTTTTTATAGTTATACCAATTATAATCGGAGGATTTGGAAATTGACTAATACCATTAATACTAGGAGCTCCTGATATAGCCTTCCCTCGACTTAATAATATAAGATTCTGACTTCTCCCCCCAAGAATTTTATTACTATTAATAAGTAGAATTGTAAACAAAGGAGCAGGTACAGGATGAACAGTATATCCCCCTTTATCCTCAAATATAGCTCATGAAGGAGCTTCAGTTGATTTAGCAATTTTTAGCCTTCATATAGCAGGAGTATCGTCAATTTTAGGAGCAATCAACTTTATTTCAACTGCTATAAATATACGACCATTTGGTATAATTTCTGAACGAATAACTTTATTCTCATGAGCTGTTCAAATTACAGCTATCCTACTACTGCTATCTTTACCAGTCTTAGCCGGAGCTATTACTATACTTTTAACTGATCGTAATGTTAACACAACCTTTTTTGACCCAGCCGGAGGGGGAGACCCAATTTTATACCAACACTTATTC
>Tychius_capucinus_KC783869.1_NCBI
AACTTTATATTTCATTTTTGGATCCTGGGCAGGTATGGTCGGAACTTCTCTAAGAATATTAATTCGAACTGAACTAGGAAACCCCGGCAGATTAATTGGTGATGACCAAATTTATAATAGTATTGTAACAGCTCATGCATTTATCATAATTTTTTTTATAGTTATACCAATTATAATCGGAGGATTTGGAAATTGACTAATACCATTAATACTAGGAGCTCCTGATATAGCCTTCCCTCGACTTAATAATATAAGATTCTGACTTCTCCCCCCAAGAATTTTATTACTATTAATAAGTAGAATTGTAAACAAAGGAGCAGGTACAGGATGAACAGTATATCCCCCTTTATCCTCAAATATAGCTCATGAAGGAGCTTCAGTTGATTTAGCAATTTTTAGCCTTCATATAGCAGGAGTATCGTCAATTTTAGGAGCAATCAACTTTATTTCAACTGCTATAAATATACGACCATTTGGTATAATTTCTGAACGAATAACTTTATTCTCATGAGCTGTTCAAATTACAGCTATCCTACTACTGCTATCTTTACCAGTCTTAGCCGGAGCTATTACTATACTTTTAACTGATCGTAATGTTAACACAACCTTTTTTGACCCAGCCGGAGGGGGAGACCCAATTTTATACCAACACTTATTC
>Tychius_cf._filirostris_ZFMK_TIS_24048_GBMNF53927-22_BOLD
AACCCTATACTTTATCTTTGGGTCTTGGTCAGGAATAGTCGGAACATCTCTTAGAATATTAATTCGGACAGAACTAGGTAATCCAGGAAGTTTTATTGGAGACGACCAAATTTATAACAGTATTGTAACTGCCCATGCATTCATTATAATTTTTTTTATAGTAATACCAATTATAATCGGGGGGTTTGGAAATTGACTAGTACCCCTAATACTAGGTGCCCCTGACATAGCATTTCCCCGACTAAATAATATAAGATTTTGATTATTACCCCCTAGAATATCTTTATTATTAATAAGAAGAATTGTAAATAAAGGAGCCGGCACAGGATGAACAGTTTACCCACCCCTTTCATCAAACATCGCCCATGAGGGGGCCTCTGTAGATATGGCAATTTTTAGTTTACATTTAGCTGGAATATCCTCAATTTTAGGAGCAATTAACTTTATTTCAACAGTTATAAACATACGACCGTTTGGTATAAATTCAGAACGTGTAACTTTATTTACTTGAGCCGTACAAATTACGGCTATTCTGCTTCTACTATCTCTTCCAGTTCTTGCAGGAGCGATTTCTATACTTCTCACTGACCGAAATGTAAATACTACATTTTTTGACCCGGCAGGAGGGGGAGATCCTATTTTATACCAACATTTATTC
>Tychius_colonnellii_GBMNE47784-22_BOLD
AACCCTATACTTTATCTTTGGGTCTTGGTCAGGGATAGTTGGAACATCTCTTAGAATATTAATTCGGACAGAATTAGGTAATCCCGGAAGTTTTATTGGAGATGACCAAATTTATAATAGTATCGTAACTGCCCATGCATTCATTATAATTTTTTTCATAGTAATACCAATCATAATTGGGGGATTCGGGAATTGACTAGTACCCCTTATACTAGGTGCCCCTGATATAGCTTTCCCCCGACTTAATAATATAAGATTTTGATTATTACCCCCTAGAATATCTTTATTATTAATAAGAAGAATTGTAAATAAAGGAGCCGGCACAGGATGGACAGTTTATCCGCCCCTATCATCAAACATCGCCCATGAAGGAGCTTCTGTAGATATAGCAATTTTTAGTTTACACTTAGCTGGAATATCCTCAATTTTAGGAGCAATTAACTTTATTTCAACAGTCATAAATATACGACCATTTGGTATAAATTCGGAACGTGTAACTTTATTTACTTGAGCTGTACAAATTACAGCTATTCTACTTCTTCTATCTCTTCCAGTTCTCGCAGGAGCGATTTCTATACTTCTTACTGACCGAAATGTAAATACTACATTTTTTGATCCAGCAGGAGGAGGAGACCCTATTTTATACCAACACTTATTC
>Tychius_colonnellii_GBMNF53928-22_BOLD
AACCCTATACTTTATCTTTGGGTCTTGGTCAGGAATAGTTGGAACATCTCTTAGAATATTAATTCGGACAGAATTAGGTAATCCCGGAAGTTTTATTGGAGATGACCAAATTTATAATAGTATCGTAACTGCCCATGCATTCATTATAATTTTTTTCATAGTAATACCAATCATAATTGGGGGATTCGGGAATTGACTAGTACCCCTTATACTAGGTGCCCCTGATATAGCTTTCCCCCGACTTAATAATATAAGATTTTGATTATTACCCCCTAGAATATCTTTATTATTAATAAGAAGAATTGTAAATAAAGGAGCCGGCACAGGATGAACAGTTTATCCACCCCTATCATCAAACATCGCCCATGAAGGAGCTTCTGTAGATATAGCAATTTTTAGTTTACACTTAGCTGGAATATCCTCAATTTTAGGAGCAATTAACTTTATTTCAACAGTCATAAATATACGACCATTTGGTATAAATTCGGAACGTGTAACTTTATTTACTTGAGCTGTACAAATTACAGCTATTCTACTTCTTCTGTCTCTTCCAGTTCTCGCAGGAGCGATTTCTATACTTCTTACTGACCGAAATGTAAATACTACATTTTTTGATCCAGCGGGGGGAGGAGACCCTATTTTATACCAACACTTATTC
>Tychius_colonnellii_GBMNF53929-22_BOLD
AACCCTATACTTTATCTTTGGGTCTTGGTCAGGAATAGTTGGAACATCTCTTAGAATATTAATTCGGACAGAATTAGGTAATCCCGGAAGTTTTATTGGAGATGACCAAATTTATAATAGTATCGTAACTGCCCATGCATTCATTATAATTTTTTTCATAGTAATACCAATCATAATTGGGGGATTCGGGAATTGACTAGTACCCCTTATACTAGGAGCCCCTGATATAGCTTTCCCCCGACTTAATAATATAAGATTTTGATTATTACCCCCTAGAATATCTTTATTATTAATAAGAAGAATTGTAAATAAAGGAGCCGGCACAGGATGGACAGTTTATCCACCCCTATCATCAAACATCGCCCATGAAGGAGCTTCTGTAGATATAGCAATTTTTAGTTTACACTTAGCTGGAATATCCTCAATTTTAGGAGCAATTAACTTTATTTCAACAGTCATAAATATACGACCATTTGGTATAAATTCAGAACGTGTAACTTTATTTACTTGAGCTGTACAAATTACAGCTATTCTACTTCTTCTATCTCTCCCAGTTCTCGCAGGAGCGATTTCTATACTTCTTACTGACCGAAATGTAAATACTACATTTTTTGATCCAGCAGGGGGAGGAGACCCTATTTTATACCAACACTTATTC
>Tychius_colonnellii_GBMNF53930-22_BOLD
AACCCTATACTTTATCTTTGGGTCTTGGTCAGGGATAGTTGGAACATCTCTTAGAATATTAATTCGGACAGAATTAGGTAATCCCGGAAGTTTTATTGGAGATGACCAAATTTATAATAGTATCGTAACTGCCCATGCATTCATTATAATTTTTTTCATAGTAATACCAATCATAATTGGGGGATTCGGGAATTGACTAGTACCCCTTATACTAGGTGCCCCTGATATAGCTTTCCCCCGACTTAATAATATAAGATTTTGATTATTACCCCCTAGAATATCTTTATTATTAATAAGAAGAATTGTAAATAAAGGAGCCGGCACAGGATGGACAGTTTATCCGCCCCTATCATCAAACATCGCCCATGAAGGAGCTTCTGTAGATATAGCAATTTTTAGTTTACACTTAGCTGGAATATCCTCAATTTTAGGAGCAATTAACTTTATTTCAACAGTCATAAATATACGACCATTTGGTATAAATTCGGAACGTGTAACTTTATTTACTTGAGCTGTACAAATTACAGCTATTCTACTTCTTCTATCTCTTCCAGTTCTCGCAGGAGCGATTTCTATACTTCTTACTGACCGAAATGTAAATACTACATTTTTTGATCCAGCAGGAGGAGGAGACCCTATTTTATACCAACACTTATTC
>Tychius_colonnellii_GBMNF53931-22_BOLD
AACCCTATACTTTATCTTTGGGTCTTGGTCAGGGATAGTTGGAACATCTCTTAGAATATTAATTCGGACAGAATTAGGTAATCCCGGAAGTTTTATTGGAGATGACCAAATTTATAATAGTATCGTAACTGCCCATGCATTCATTATAATTTTTTTCATAGTAATACCAATCATAATTGGGGGATTCGGGAATTGACTAGTACCCCTTATACTAGGTGCCCCTGATATAGCTTTCCCCCGACTTAATAATATAAGATTTTGATTATTACCCCCTAGAATATCTTTATTATTAATAAGAAGAATTGTAAATAAAGGAGCCGGCACAGGATGGACAGTTTATCCGCCCCTATCATCAAACATCGCCCATGAAGGAGCTTCTGTAGATATAGCAATTTTTAGTTTACACTTAGCTGGAATATCCTCAATTTTAGGAGCAATTAACTTTATTTCAACAGTCATAAATATACGACCATTTGGTATAAATTCGGAACGTGTAACTTTATTTACTTGAGCTGTACAAATTACAGCTATTCTACTTCTTCTATCTCTTCCAGTTCTTGCAGGAGCGATTTCTATACTTCTTACTGACCGAAATGTAAATACTACATTTTTTGATCCAGCAGGAGGAGGAGACCCTATTTTATACCAACACTTATTC
>Tychius_colonnellii_GBMNF53932-22_BOLD
AACCCTATACTTTATCTTTGGGTCTTGGTCAGGAATAGTTGGAACATCTCTTAGAATATTAATTCGGACAGAATTAGGTAATCCTGGAAGTTTTATTGGAGATGACCAAATTTATAATAGTATCGTAACTGCCCATGCATTCATTATAATTTTTTTCATAGTAATACCAATCATAATTGGGGGATTCGGGAATTGACTAGTACCCCTTATACTAGGTGCCCCTGATATAGCTTTCCCCCGACTTAATAATATAAGATTTTGATTATTACCCCCTAGAATATCTTTATTATTAATAAGAAGAATTGTAAATAAAGGAGCCGGCACAGGATGAACAGTTTATCCACCCCTATCATCAAACATCGCCCATGAAGGAGCTTCTGTAGATATAGCAATTTTTAGTTTACACTTAGCTGGAATATCCTCAATTTTAGGAGCAATTAACTTTATTTCAACAGTCATAAATATACGACCATTTGGTATAAATTCGGAACGTGTAACTTTATTTACTTGAGCTGTACAAATTACAGCTATTCTACTTCTTCTATCTCTCCCAGTTCTCGCAGGAGCGATTTCTATACTTCTTACTGACCGAAATGTAAATACTACATTTTTTGATCCAGCTGGGGGAGGAGACCCTATTTTATACCAACACTTATTC
>Tychius_colonnellii_KC783799.1_NCBI
AACCCTATACTTTATCTTTGGGTCTTGGTCAGGGATAGTTGGAACATCTCTTAGAATATTAATTCGGACAGAATTAGGTAATCCCGGAAGTTTTATTGGAGATGACCAAATTTATAATAGTATCGTAACTGCCCATGCATTCATTATAATTTTTTTCATAGTAATACCAATCATAATTGGGGGATTCGGGAATTGACTAGTACCCCTTATACTAGGTGCCCCTGATATAGCTTTCCCCCGACTTAATAATATAAGATTTTGATTATTACCCCCTAGAATATCTTTATTATTAATAAGAAGAATTGTAAATAAAGGAGCCGGCACAGGATGGACAGTTTATCCGCCCCTATCATCAAACATCGCCCATGAAGGAGCTTCTGTAGATATAGCAATTTTTAGTTTACACTTAGCTGGAATATCCTCAATTTTAGGAGCAATTAACTTTATTTCAACAGTCATAAATATACGACCATTTGGTATAAATTCGGAACGTGTAACTTTATTTACTTGAGCTGTACAAATTACAGCTATTCTACTTCTTCTATCTCTTCCAGTTCTCGCAGGAGCGATTTCTATACTTCTTACTGACCGAAATGTAAATACTACATTTTTTGATCCAGCAGGAGGAGGAGACCCTATTTTATACCAACACTTATTC
>Tychius_colonnellii_MW520699.1_NCBI
AACCCTATACTTTATCTTTGGGTCTTGGTCAGGAATAGTTGGAACATCTCTTAGAATATTAATTCGGACAGAATTAGGTAATCCCGGAAGTTTTATTGGAGATGACCAAATTTATAATAGTATCGTAACTGCCCATGCATTCATTATAATTTTTTTCATAGTAATACCAATCATAATTGGGGGATTCGGGAATTGACTAGTACCCCTTATACTAGGTGCCCCTGATATAGCTTTCCCCCGACTTAATAATATAAGATTTTGATTATTACCCCCTAGAATATCTTTATTATTAATAAGAAGAATTGTAAATAAAGGAGCCGGCACAGGATGAACAGTTTATCCACCCCTATCATCAAACATCGCCCATGAAGGAGCTTCTGTAGATATAGCAATTTTTAGTTTACACTTAGCTGGAATATCCTCAATTTTAGGAGCAATTAACTTTATTTCAACAGTCATAAATATACGACCATTTGGTATAAATTCGGAACGTGTAACTTTATTTACTTGAGCTGTACAAATTACAGCTATTCTACTTCTTCTGTCTCTTCCAGTTCTCGCAGGAGCGATTTCTATACTTCTTACTGACCGAAATGTAAATACTACATTTTTTGATCCAGCGGGGGGAGGAGACCCTATTTTATACCAACACTTATTC
>Tychius_colonnellii_MW520700.1_NCBI
AACCCTATACTTTATCTTTGGGTCTTGGTCAGGAATAGTTGGAACATCTCTTAGAATATTAATTCGGACAGAATTAGGTAATCCCGGAAGTTTTATTGGAGATGACCAAATTTATAATAGTATCGTAACTGCCCATGCATTCATTATAATTTTTTTCATAGTAATACCAATCATAATTGGGGGATTCGGGAATTGACTAGTACCCCTTATACTAGGAGCCCCTGATATAGCTTTCCCCCGACTTAATAATATAAGATTTTGATTATTACCCCCTAGAATATCTTTATTATTAATAAGAAGAATTGTAAATAAAGGAGCCGGCACAGGATGGACAGTTTATCCACCCCTATCATCAAACATCGCCCATGAAGGAGCTTCTGTAGATATAGCAATTTTTAGTTTACACTTAGCTGGAATATCCTCAATTTTAGGAGCAATTAACTTTATTTCAACAGTCATAAATATACGACCATTTGGTATAAATTCAGAACGTGTAACTTTATTTACTTGAGCTGTACAAATTACAGCTATTCTACTTCTTCTATCTCTCCCAGTTCTCGCAGGAGCGATTTCTATACTTCTTACTGACCGAAATGTAAATACTACATTTTTTGATCCAGCAGGGGGAGGAGACCCTATTTTATACCAACACTTATTC
>Tychius_colonnellii_MW520717.1_NCBI
AACCCTATACTTTATCTTTGGGTCTTGGTCAGGGATAGTTGGAACATCTCTTAGAATATTAATTCGGACAGAATTAGGTAATCCCGGAAGTTTTATTGGAGATGACCAAATTTATAATAGTATCGTAACTGCCCATGCATTCATTATAATTTTTTTCATAGTAATACCAATCATAATTGGGGGATTCGGGAATTGACTAGTACCCCTTATACTAGGTGCCCCTGATATAGCTTTCCCCCGACTTAATAATATAAGATTTTGATTATTACCCCCTAGAATATCTTTATTATTAATAAGAAGAATTGTAAATAAAGGAGCCGGCACAGGATGGACAGTTTATCCGCCCCTATCATCAAACATCGCCCATGAAGGAGCTTCTGTAGATATAGCAATTTTTAGTTTACACTTAGCTGGAATATCCTCAATTTTAGGAGCAATTAACTTTATTTCAACAGTCATAAATATACGACCATTTGGTATAAATTCGGAACGTGTAACTTTATTTACTTGAGCTGTACAAATTACAGCTATTCTACTTCTTCTATCTCTTCCAGTTCTCGCAGGAGCGATTTCTATACTTCTTACTGACCGAAATGTAAATACTACATTTTTTGATCCAGCAGGAGGAGGAGACCCTATTTTATACCAACACTTATTC
>Tychius_colonnellii_MW520718.1_NCBI
AACCCTATACTTTATCTTTGGGTCTTGGTCAGGGATAGTTGGAACATCTCTTAGAATATTAATTCGGACAGAATTAGGTAATCCCGGAAGTTTTATTGGAGATGACCAAATTTATAATAGTATCGTAACTGCCCATGCATTCATTATAATTTTTTTCATAGTAATACCAATCATAATTGGGGGATTCGGGAATTGACTAGTACCCCTTATACTAGGTGCCCCTGATATAGCTTTCCCCCGACTTAATAATATAAGATTTTGATTATTACCCCCTAGAATATCTTTATTATTAATAAGAAGAATTGTAAATAAAGGAGCCGGCACAGGATGGACAGTTTATCCGCCCCTATCATCAAACATCGCCCATGAAGGAGCTTCTGTAGATATAGCAATTTTTAGTTTACACTTAGCTGGAATATCCTCAATTTTAGGAGCAATTAACTTTATTTCAACAGTCATAAATATACGACCATTTGGTATAAATTCGGAACGTGTAACTTTATTTACTTGAGCTGTACAAATTACAGCTATTCTACTTCTTCTATCTCTTCCAGTTCTTGCAGGAGCGATTTCTATACTTCTTACTGACCGAAATGTAAATACTACATTTTTTGATCCAGCAGGAGGAGGAGACCCTATTTTATACCAACACTTATTC
>Tychius_colonnellii_MW520726.1_NCBI
AACCCTATACTTTATCTTTGGGTCTTGGTCAGGAATAGTTGGAACATCTCTTAGAATATTAATTCGGACAGAATTAGGTAATCCTGGAAGTTTTATTGGAGATGACCAAATTTATAATAGTATCGTAACTGCCCATGCATTCATTATAATTTTTTTCATAGTAATACCAATCATAATTGGGGGATTCGGGAATTGACTAGTACCCCTTATACTAGGTGCCCCTGATATAGCTTTCCCCCGACTTAATAATATAAGATTTTGATTATTACCCCCTAGAATATCTTTATTATTAATAAGAAGAATTGTAAATAAAGGAGCCGGCACAGGATGAACAGTTTATCCACCCCTATCATCAAACATCGCCCATGAAGGAGCTTCTGTAGATATAGCAATTTTTAGTTTACACTTAGCTGGAATATCCTCAATTTTAGGAGCAATTAACTTTATTTCAACAGTCATAAATATACGACCATTTGGTATAAATTCGGAACGTGTAACTTTATTTACTTGAGCTGTACAAATTACAGCTATTCTACTTCTTCTATCTCTCCCAGTTCTCGCAGGAGCGATTTCTATACTTCTTACTGACCGAAATGTAAATACTACATTTTTTGATCCAGCTGGGGGAGGAGACCCTATTTTATACCAACACTTATTC
>Tychius_colonnellii_OQ739454.1_NCBI
????????????????????????????????????????????????????????????????????????????????????????????????????????????????????????????????????????????????????????????????????????????????????????????????????????????????????????????????????????????????ACTTAATAATATAAGATTTTGATTATTACCCCCTAGAATATCTTTATTATTAATAAGAAGAATTGTAAATAAAGGAGCCGGCACAGGATGGACAGTTTATCCACCCCTATCATCAAACATCGCCCATGAAGGAGCTTCTGTAGATATAGCAATTTTTAGTTTACACTTAGCTGGAATATCCTCAATTTTAGGAGCAATTAACTTTATTTCAACAGTCATAAATATACGACCATTTGGTATAAATTCAGAACGTGTAACTTTATTTACTTGAGCTGTACAAATTACAGCTATTCTACTTCTTCTATCTCTCCCAGTTCTCGCAGGAGCGATTTCTATACTTCTTACTGACCGAAATGTAAATACTACATTTTTTGATCCAGCAGGGGGAGGAGACCCTATTTTATACCAACACTTATT?
>Tychius_conspersus_OQ581864.1_NCBI
AACTTTATATTTTATTTTTGGATCATGATCTGGTATAGTTGGAACTTCTCTAAGTATACTTATTCGTACAGAATTAGGAAACCCCGGTAGATTAATTGGAGATGATCAAATTTATAATAGAATTGTTACAGCCCATGCTTTTATCATAATTTTTTTTATAGTAATACCAATTATAATTGGAGGATTTGGAAACTGATTAATTCCTTTAATAATAGGAGCCCCAGATATAGCATTCCCTCGACTTAATAATATAAGTTTTTGATTATTACCACCAAGAATTTCTCTTTTATTAATAAGAAGAATTGTAAATAAAGGAGCAGGAACAGGATGAACTGTTTATCCCCCCTTATCCGCCAATATTGCCCATGAAGGAGCATCAGTAGACTTAGCTATCTTTAGTCTTCATATAGCTGGAATTTCTTCAATTTTAGGGGCAATTAACTTCATCTCTACAGTAATAAACATACGACCCTTTGGAATAATCTCTGAACGAATAGCCCTATTTACATGAGCAGTTCAAATTACTGCTATTTTATTACTATTATCATTACCAGTTTTAGCAGGGGCTATTACTATACTTCTAACTGACCGGAATGTAAATACATCATTTTTTGATCCAGCAGGAGGGGGAGATCCAATTTTATATCAACATTTATTT
>Tychius_crassior_MK890806.1_NCBI
AACTTTATACTTTATTTTTGGGGCATGATCAGGAATAGCCGGAACATCCCTTAGAATACTAATTCG--------TAGGAAACCCCGGTAGATTAATTGGAGATGACCAAATTTATAATAGAATTGTAACAGCCCATGCATTTATTATAATTTTTTTCATAGTCATACCAATTATAATTGGAGGGTTTGGGAATTGACTAATTCCCTTAATATTAGGAGCACCTGATATAGCTTTTCCCCGCTTAAATAATATAAGATTTTGACTACTTCCACCAAGAATTATTCTTTTATTAATAAGAAGAATTGTTAACAAAGGAGCAGGAACCGGATGAACAGTGTATCCACCACTATCATCTAATTCTGCCCACGAAGGAGCCTCAGTAGACCTGGCTATTTTTAGTCTACATCTAGCAGGGGTATCTTCAATCTTAGGGGCAGTTAACTTTATTTCAACTGTAATAAATATACGACCTTTTGGTATAATTTCTGAACGAATATCTTTGTTCTCCTGAGCAGTTCAAGTAACTGCTATTTTACTTCTTCTTTCTCTGCCTGTACTAGCTGGAGCAATTACAATACTATTAACAGACCGAAATGTAAATACCTCTTTTTTTGACCCAGCAGGAGGGGGAGACCCAATTTTGTATCAACATCTATTT
>Tychius_cuprifer_GBMNF53933-22_BOLD
AACTTTATATTTTATTTTTGGTTCTTGATCAGGTATAGTAGGAACTTCATTAAGTATATTAATTCGTACTGAACTCGGAAACCCCGGAAGATTAATTGGAGATGACCAAATCTATAACAGAATTGTTACTGCTCATGCTTTTATTATAATTTTTTTTATAGTTATACCTATTATAATCGGAGGTTTTGGAAATTGGTTAATCCCATTAATACTTGGAGCTCCTGATATAGCTTTTCCCCGACTAAATAATATAAGATTTTGACTTCTTCCACCCAGAATTTGCCTTTTATTAATAAGAAGTATTGTCAATAAAGGGGCAGGAACAGGATGAACTGTTTATCCCCCATTATCATCAAATATTGCTCATGAAGGAGCCTCTGTAGATTTAGCTATTTTCAGTTTACATATAGCAGGTATTTCATCAATTCTTGGAGCAATTAATTTTATTTCTACTGCCATAAATATACGACCATTTGGTATAACCTCTGAACGAATAGCCCTATTTTCATGGGCAGTCCAAATTACAGCTATTTTACTTTTATTATCTTTACCAGTGCTTGCTAGAGCTATTACTATATTATTAACTGATCGAAATGTAAATACTTCATTTTTTGACCCGGCAGGGGGAGGAGACCCAATTCTCTATCAACATTTATTT
>Tychius_cuprifer_GBMNF53934-22_BOLD
???????????TTATTTTTGGTTCTTGATCAGGTATAGTAGGAACTTCATTAAGTATATTAATTCGTACTGAACTCGGAAACCCCGGAAGATTAATTGGAGATGACCAAATCTATAACAGAATTGTTACTGCTCATGCTTTTATTATAATTTTTTTTATAGTTATACCTATTATAATCGGAGGTTTTGGAAATTGGTTAATCCCATTAATACTTGGAGCTCCTGATATAGCTTTTCCCCGACTAAATAATATAAGATTTTGACTTCTTCCACCCAGAATTTGCCTTTTATTAATAAGAAGTATTGTCAATAAAGGGGCAGGAACAGGATGAACTGTTTATCCCCCATTATCATCAAATATTGCTCATGAAGGAGCCTCTGTAGATTTAGCTATTTTCAGTTTACATATAGCAGGTATTTCATCAATTCTTGGAGCAATTAATTTTATTTCTACTGCCATAAATATACGACCATTTGGTATAACCTCTGAACGAATAGCCCTATTTTCATGGGCAGTCCAAATTACAGCTATTTTACTTTTATTATCTTTACCAGTGCTTGCTAGAGCTATTACTATATTATTAACTGATCGAAATGTAAATACTTCATTTTTTGACCCGGCAGGGGGAGGAGACCCAATTCTCTATCAACATTTATTT
>Tychius_cuprifer_MK347655.1_NCBI
AACTTTATATTTTATTTTTGGTTCTTGATCAGGTATAGTAGGAACTTCATTAAGTATATTAATTCGTACTGAACTCGGAAACCCCGGAAGATTAATTGGAGATGACCAAATCTATAACAGAATTGTTACTGCTCATGCTTTTATTATAATTTTTTTTATAGTTATACCTATTATAATCGGAGGTTTTGGAAATTGGTTAATCCCATTAATACTTGGAGCTCCTGATATAGCTTTTCCCCGACTAAATAATATAAGATTTTGACTTCTTCCACCCAGAATTTGCCTTTTATTAATAAGAAGTATTGTCAATAAAGGGGCAGGAACAGGATGAACTGTTTATCCCCCATTATCATCAAATATTGCTCATGAAGGAGCCTCTGTAGATTTAGCTATTTTCAGTTTACATATAGCAGGTATTTCATCAATTCTTGGAGCAATTAATTTTATTTCTACTGCCATAAATATACGACCATTTGGTATAACCTCTGAACGAATAGCCCTATTTTCATGGGCAGTCCAAATTACAGCTATTTTACTTTTATTATCTTTACCAGTGCTTGCTAGAGCTATTACTATATTATTAACTGATCGAAATGTAAATACTTCATTTTTTGACCCGGCAGGGGGAGGAGACCCAATTCTCTATCAACATTTATTT
>Tychius_cuprifer_MK347686.1_NCBI
???????????TTATTTTTGGTTCTTGATCAGGTATAGTAGGAACTTCATTAAGTATATTAATTCGTACTGAACTCGGAAACCCCGGAAGATTAATTGGAGATGACCAAATCTATAACAGAATTGTTACTGCTCATGCTTTTATTATAATTTTTTTTATAGTTATACCTATTATAATCGGAGGTTTTGGAAATTGGTTAATCCCATTAATACTTGGAGCTCCTGATATAGCTTTTCCCCGACTAAATAATATAAGATTTTGACTTCTTCCACCCAGAATTTGCCTTTTATTAATAAGAAGTATTGTCAATAAAGGGGCAGGAACAGGATGAACTGTTTATCCCCCATTATCATCAAATATTGCTCATGAAGGAGCCTCTGTAGATTTAGCTATTTTCAGTTTACATATAGCAGGTATTTCATCAATTCTTGGAGCAATTAATTTTATTTCTACTGCCATAAATATACGACCATTTGGTATAACCTCTGAACGAATAGCCCTATTTTCATGGGCAGTCCAAATTACAGCTATTTTACTTTTATTATCTTTACCAGTGCTTGCTAGAGCTATTACTATATTATTAACTGATCGAAATGTAAATACTTCATTTTTTGACCCGGCAGGGGGAGGAGACCCAATTCTCTATCAACATTTATTT
>Tychius_elongatulus_GBMNF53935-22_BOLD
AACGCTATATTTTATTTTTGGATCTTGATCTGGAATAGTCGGAACATCCTTAAGAATATTAATTCGTACTGAACTAGGTAATCCTGGTAGATTAATTGGTGATGATCAAATTTATAATAGTATTGTAACCGCACATGCTTTTATTATAATTTTTTTTATAGTAATACCTATTATAATTGGAGGATTCGGAAATTGATTAGTACCCCTAATAATAGGAGCCCCTGATATAGCATTTCCACGACTCAATAATATAAGATTCTGATTATTACCCCCAAGAATTACTTTATTATTAATAAGAAGAATCGTAAATAAAGGAGCCGGAACAGGTTGAACTGTTTATCCCCCCCTTTCATCTAATATAGCCCATGAAGGTGCATCTGTTGATTTAGCAATTTTTAGCCTTCATATAGCTGGTATTTCATCAATTCTTGGAGCAATTAATTTTATTTCTACAGCTATAAATATACGACCATTTGGAATAAACTCAGAACAAGTTACTTTATTTACATGAGCAGTACAAATTACTGCTATTCTTTTACTATTATCTCTTCCTGTTTTAGCAGGAGCAATTTCTATACTTCTTACTGATCGAAATGTAAATACTACATTTTTTGACCCTGCAGGAGGGGGAGACCCAATCTTATACCAACATTTATTT
>Tychius_elongatulus_MK347638.1_NCBI
AACGCTATATTTTATTTTTGGATCTTGATCTGGAATAGTCGGAACATCCTTAAGAATATTAATTCGTACTGAACTAGGTAATCCTGGTAGATTAATTGGTGATGATCAAATTTATAATAGTATTGTAACCGCACATGCTTTTATTATAATTTTTTTTATAGTAATACCTATTATAATTGGAGGATTCGGAAATTGATTAGTACCCCTAATAATAGGAGCCCCTGATATAGCATTTCCACGACTCAATAATATAAGATTCTGATTATTACCCCCAAGAATTACTTTATTATTAATAAGAAGAATCGTAAATAAAGGAGCCGGAACAGGTTGAACTGTTTATCCCCCCCTTTCATCTAATATAGCCCATGAAGGTGCATCTGTTGATTTAGCAATTTTTAGCCTTCATATAGCTGGTATTTCATCAATTCTTGGAGCAATTAATTTTATTTCTACAGCTATAAATATACGACCATTTGGAATAAACTCAGAACAAGTTACTTTATTTACATGAGCAGTACAAATTACTGCTATTCTTTTACTATTATCTCTTCCTGTTTTAGCAGGAGCAATTTCTATACTTCTTACTGATCGAAATGTAAATACTACATTTTTTGACCCTGCAGGAGGGGGAGACCCAATCTTATACCAACATTTATTT
>Tychius_filirostris_GBMNF53936-22_BOLD
AACCCTATACTTTATCTTTGGGTCTTGATCAGGAATAGTTGGAACATCTCTTAGAATACTAATTCGGACAGAATTAGGTAACCCGGGAAATTTCATTGGAGACGACCAAATTTATAATAGTATTGTAACTGCTCATGCATTCATTATAATTTTTTTTATAGTAATACCAATTATAATTGGGGGATTCGGAAACTGACTAGTACCCCTTATACTAGGCGCCCCTGACATAGCATTCCCCCGACTTAATAATATAAGATTTTGATTATTACCCCCTAGAATATCTTTATTATTAATAAGAAGAATTGTAAATAAAGGAGCTGGAACAGGATGAACAGTTTATCCACCCCTATCATCAAATATCGCCCATGAAGGCGCCTCTGTAGATATGGCAATTTTTAGTTTACATCTAGCTGGAATATCTTCAATTTTAGGAGCTATTAACTTTATTTCAACAGTCATAAATATACGACCATTTGGCATAAATTCAGAACGTGTAACTTTATTTACTTGAGCTGTACAAATTACAGCCATCCTACTTCTTCTATCTCTCCCAGTCCTTGCAGGAGCAATTTCTATACTTCTTACTGACCGAAATGTAAATACTACATTTTTTGACCCAGCAGGGGGAGGAGATCCTATTTTATATCAACACTTATTT
>Tychius_filirostris_GBMNF53937-22_BOLD
AACCCTATACTTTATCTTTGGGTCTTGGTCAGGAATAGTTGGAACATCTCTTAGAATACTAATTCGGACAGAATTAGGTAACCCGGGAAATTTCATTGGAGACGACCAAATTTATAATAGTATTGTAACTGCTCATGCATTCATTATAATTTTTTTTATAGTAATACCAATTATAATTGGAGGATTCGGAAACTGACTAGTACCCCTTATACTAGGCGCCCCTGACATAGCATTCCCCCGACTTAATAATATAAGATTTTGATTATTACCCCCTAGAATATCTTTATTATTAATAAGAAGAATTGTAAATAAAGGAGCTGGTACAGGATGAACAGTTTATCCACCCCTATCATCAAATATCGCCCATGAAGGCGCCTCTGTAGATATGGCAATTTTTAGTTTACATCTAGCTGGAATATCCTCAATTTTAGGAGCTATTAACTTTATTTCAACAGTCATAAATATACGACCATTTGGTATAAATTCAGAACGTGTAACTTTATTTACTTGAGCTGTACAAATTACAGCCATCCTACTTCTCCTATCTCTCCCAGTCCTTGCAGGAGCAATTTCTATACTTCTTACTGACCGAAATGTAAATACTACATTTTTTGACCCAGCAGGAGGAGGAGATCCTATTTTATATCAACACTTATTT
>Tychius_filirostris_GBMNF53938-22_BOLD
AACCCTATACTTTATCTTTGGGTCTTGATCAGGAATAGTTGGAACATCTCTTAGAATACTAATTCGGACAGAACTAGGTAACCCGGGAAATTTCATTGGAGACGACCAAATTTATAATAGTATTGTAACTGCTCATGCATTCATTATAATTTTTTTTATAGTAATACCAATTATAATTGGAGGATTCGGAAACTGACTAGTACCCCTTATACTAGGCGCCCCTGACATAGCATTCCCCCGACTTAATAATATAAGATTTTGATTATTACCCCCTAGAATATCTTTATTATTAATAAGAAGAATTGTAAATAAAGGAGCTGGAACAGGATGAACAGTTTATCCACCCCTATCATCAAATATCGCCCATGAAGGCGCCTCTGTAGATATGGCAATTTTTAGTTTACATCTAGCTGGAATATCTTCAATTTTAGGAGCTATTAACTTTATTTCAACAGTCATAAATATACGACCATTTGGCATAAATTCAGAACGTGTAACTTTATTTACTTGAGCTGTACAAATTACAGCCATCCTACTTCTTCTATCTCTCCCAGTCCTTGCAGGAGCAATTTCTATACTTCTTACTGACCGAAATGTAAATACTACATTTTTTGACCCAGCAGGGGGGGGAGATCCTATTTTATATCAACACTTATTT
>Tychius_filirostris_GBMNF53939-22_BOLD
AACCCTATACTTTATCTTTGGGTCTTGATCAGGAATAGTTGGAACATCTCTTAGAATACTAATTCGGACAGAATTAGGTAACCCGGGAAATTTCATTGGAGACGACCAAATTTATAATAGTATTGTAACTGCTCATGCATTCATTATAATTTTTTTTATAGTAATACCAATTATAATTGGAGGATTCGGAAACTGACTAGTACCCCTTATACTAGGCGCCCCTGACATAGCATTCCCCCGACTTAATAATATAAGATTTTGATTATTACCCCCTAGAATATCTTTATTATTAATAAGAAGAATTGTAAATAAAGGAGCTGGAACAGGATGAACAGTTTATCCACCCCTATCATCAAATATCGCCCATGAAGGCGCCTCTGTAGATATGGCAATTTTTAGTTTACATCTAGCTGGAATATCTTCAATTTTAGGAGCTATTAACTTTATTTCAACAGTCATAAATATACGACCATTTGGCATAAATTCAGAGCGTGTAACTTTATTTACTTGAGCTGTACAAATTACAGCCATCCTACTTCTTCTATCTCTCCCAGTCCTTGCAGGAGCAATTTCTATACTTCTTACTGACCGAAATGTAAATACTACATTTTTTGACCCAGCAGGGGGAGGAGATCCTATTTTATATCAACACTTATTT
>Tychius_filirostris_GBMNF53940-22_BOLD
AACCCTATACTTTATCTTTGGGTCTTGGTCAGGAATAGTTGGAACATCTCTTAGAATACTAATTCGGACAGAATTAGGTAACCCGGGAAATTTCATTGGAGACGACCAAATTTATAATAGTATTGTAACTGCTCATGCATTCATTATAATTTTTTTTATAGTAATACCAATTATAATTGGAGGATTCGGAAACTGACTAGTACCCCTTATACTAGGCGCCCCTGACATAGCATTCCCCCGACTTAATAATATAAGATTTTGATTATTACCCCCTAGAATATCTTTATTATTAATAAGAAGAATTGTAAATAAAGGAGCTGGTACAGGATGAACAGTTTATCCACCCCTATCATCAAATATCGCCCATGAAGGCGCCTCTGTAGATATGGCAATTTTTAGTTTACATCTAGCTGGAATATCCTCAATTTTAGGAGCTATTAACTTTATTTCAACAGTCATAAATATACGACCATTTGGTATAAATTCAGAACGTGTAACTTTATTTACTTGAGCTGTACAAATTACAGCCATCCTACTTCTTCTATCTCTCCCAGTCCTTGCAGGAGCAATTTCTATACTTCTTACTGACCGAAATGTAAATACTACATTTTTTGACCCAGCAGGGGGAGGAGATCCTATTTTATATCAACACTTATTT
>Tychius_filirostris_MK892373.1_NCBI
AACCCTATACTTTATCTTTGGGTCTTGATCAGGAATAGTTGGAACATCTCTTAGAATACTAATTCGGACAGAATTAGGTAACCCGGGAAATTTCATTGGAGACGACCAAATTTATAATAGTATTGTAACTGCTCATGCATTCATTATAATTTTTTTTATAGTAATACCAATTATAATTGGGGGATTCGGAAACTGACTAGTACCCCTTATACTAGGCGCCCCTGACATAGCATTCCCCCGACTTAATAATATAAGATTTTGATTATTACCCCCTAGAATATCTTTATTATTAATAAGAAGAATTGTAAATAAAGGAGCTGGAACAGGATGAACAGTTTATCCACCCCTATCATCAAATATCGCCCATGAAGGCGCCTCTGTAGATATGGCAATTTTTAGTTTACATCTAGCTGGAATATCTTCAATTTTAGGAGCTATTAACTTTATTTCAACAGTCATAAATATACGACCATTTGGCATAAATTCAGAACGTGTAACTTTATTTACTTGAGCTGTACAAATTACAGCCATCCTACTTCTTCTATCTCTCCCAGTCCTTGCAGGAGCAATTTCTATACTTCTTACTGACCGAAATGTAAATACTACATTTTTTGACCCAGCAGGGGGAGGAGATCCTATTTTATATCAACACTTATTT
>Tychius_filirostris_MK892387.1_NCBI
AACCCTATACTTTATCTTTGGGTCTTGATCAGGAATAGTTGGAACATCTCTTAGAATACTAATTCGGACAGAACTAGGTAACCCGGGAAATTTCATTGGAGACGACCAAATTTATAATAGTATTGTAACTGCTCATGCATTCATTATAATTTTTTTTATAGTAATACCAATTATAATTGGAGGATTCGGAAACTGACTAGTACCCCTTATACTAGGCGCCCCTGACATAGCATTCCCCCGACTTAATAATATAAGATTTTGATTATTACCCCCTAGAATATCTTTATTATTAATAAGAAGAATTGTAAATAAAGGAGCTGGAACAGGATGAACAGTTTATCCACCCCTATCATCAAATATCGCCCATGAAGGCGCCTCTGTAGATATGGCAATTTTTAGTTTACATCTAGCTGGAATATCTTCAATTTTAGGAGCTATTAACTTTATTTCAACAGTCATAAATATACGACCATTTGGCATAAATTCAGAACGTGTAACTTTATTTACTTGAGCTGTACAAATTACAGCCATCCTACTTCTTCTATCTCTCCCAGTCCTTGCAGGAGCAATTTCTATACTTCTTACTGACCGAAATGTAAATACTACATTTTTTGACCCAGCAGGGGGGGGAGATCCTATTTTATATCAACACTTATTT
>Tychius_filirostris_MK892389.1_NCBI
AACCCTATACTTTATCTTTGGGTCTTGATCAGGAATAGTTGGAACATCTCTTAGAATACTAATTCGGACAGAATTAGGTAACCCGGGAAATTTCATTGGAGACGACCAAATTTATAATAGTATTGTAACTGCTCATGCATTCATTATAATTTTTTTTATAGTAATACCAATTATAATTGGAGGATTCGGAAACTGACTAGTACCCCTTATACTAGGCGCCCCTGACATAGCATTCCCCCGACTTAATAATATAAGATTTTGATTATTACCCCCTAGAATATCTTTATTATTAATAAGAAGAATTGTAAATAAAGGAGCTGGAACAGGATGAACAGTTTATCCACCCCTATCATCAAATATCGCCCATGAAGGCGCCTCTGTAGATATGGCAATTTTTAGTTTACATCTAGCTGGAATATCTTCAATTTTAGGAGCTATTAACTTTATTTCAACAGTCATAAATATACGACCATTTGGCATAAATTCAGAGCGTGTAACTTTATTTACTTGAGCTGTACAAATTACAGCCATCCTACTTCTTCTATCTCTCCCAGTCCTTGCAGGAGCAATTTCTATACTTCTTACTGACCGAAATGTAAATACTACATTTTTTGACCCAGCAGGGGGAGGAGATCCTATTTTATATCAACACTTATTT
>Tychius_filirostris_MK892407.1_NCBI
AACCCTATACTTTATCTTTGGGTCTTGGTCAGGAATAGTTGGAACATCTCTTAGAATACTAATTCGGACAGAATTAGGTAACCCGGGAAATTTCATTGGAGACGACCAAATTTATAATAGTATTGTAACTGCTCATGCATTCATTATAATTTTTTTTATAGTAATACCAATTATAATTGGAGGATTCGGAAACTGACTAGTACCCCTTATACTAGGCGCCCCTGACATAGCATTCCCCCGACTTAATAATATAAGATTTTGATTATTACCCCCTAGAATATCTTTATTATTAATAAGAAGAATTGTAAATAAAGGAGCTGGTACAGGATGAACAGTTTATCCACCCCTATCATCAAATATCGCCCATGAAGGCGCCTCTGTAGATATGGCAATTTTTAGTTTACATCTAGCTGGAATATCCTCAATTTTAGGAGCTATTAACTTTATTTCAACAGTCATAAATATACGACCATTTGGTATAAATTCAGAACGTGTAACTTTATTTACTTGAGCTGTACAAATTACAGCCATCCTACTTCTCCTATCTCTCCCAGTCCTTGCAGGAGCAATTTCTATACTTCTTACTGACCGAAATGTAAATACTACATTTTTTGACCCAGCAGGAGGAGGAGATCCTATTTTATATCAACACTTATTT
>Tychius_filirostris_MW520698.1_NCBI
AACCCTATACTTTATCTTTGGGTCTTGGTCAGGAATAGTTGGAACATCTCTTAGAATACTAATTCGGACAGAATTAGGTAACCCGGGAAATTTCATTGGAGACGACCAAATTTATAATAGTATTGTAACTGCTCATGCATTCATTATAATTTTTTTTATAGTAATACCAATTATAATTGGAGGATTCGGAAACTGACTAGTACCCCTTATACTAGGCGCCCCTGACATAGCATTCCCCCGACTTAATAATATAAGATTTTGATTATTACCCCCTAGAATATCTTTATTATTAATAAGAAGAATTGTAAATAAAGGAGCTGGTACAGGATGAACAGTTTATCCACCCCTATCATCAAATATCGCCCATGAAGGCGCCTCTGTAGATATGGCAATTTTTAGTTTACATCTAGCTGGAATATCCTCAATTTTAGGAGCTATTAACTTTATTTCAACAGTCATAAATATACGACCATTTGGTATAAATTCAGAACGTGTAACTTTATTTACTTGAGCTGTACAAATTACAGCCATCCTACTTCTTCTATCTCTCCCAGTCCTTGCAGGAGCAATTTCTATACTTCTTACTGACCGAAATGTAAATACTACATTTTTTGACCCAGCAGGGGGAGGAGATCCTATTTTATATCAACACTTATTT
>Tychius_junceus_COLFF746-13_BOLD
AACATTATATTTTATTTTTGGATCATGATCAGGAATGGTCGGAACATCTTTAAGAATACTGATTCGAACTGAATTAGGAAATCCTGGAAGATTAATTGGGGATGACCAAATCTATAATAGAATTGTTACTGCTCATGCATTTATTATAATTTTCTTTATAGTAATACCAATTATAATTGGAGGATTTGGAAATTGATTAGTTCCTTTAATACTTGGAGCTCCTGACATAGCATTTCCCCGTCTCAATAATATAAGATTTTGACTTTTACCTCCAAGAATTTCCCTATTGATAATAAGAAGAATTGTAGACAAAGGAGCAGGTACAGGATGGACAGTTTATCCTCCACTTTCATCAAATATAGCTCATGAAGGAGCTTCAGTTGATTTAGCCATCTTTAGTCTTCACTTAGCCGGA---TCATCGATTCTCGGAGCAATTAATTTTATTTCAACCGTTATAAACATGCGTCCTTTTGGTATAAATTCAGAACGAATTACTTTATTTTCATGGGCAGTTCAAGTCACTGCAATTCTTCTTTTACTCTCTCTTCCAGTTCTAGCTGGTGCCATTACTATACTATTAACTGACCGAAATGTAAATACAACTTTTTTTGACCCAGCAGGAGGTGGAGACCCAATTTTATACCAACATTTATTT
>Tychius_junceus_COLFH034-14_BOLD
AACATTATATTTTATTTTTGGATCATGATCAGGAATGGTCGGAACATCTTTAAGAATACTGATTCGAACTGAATTAGGAAATCCTGGAAGATTAATTGGGGATGACCAAATCTATAATAGAATTGTTACTGCTCATGCATTTATTATAATTTTCTTTATAGTAATACCAATTATAATTGGAGGATTTGGAAATTGATTAGTTCCTTTAATACTTGGAGCTCCTGACATAGCATTTCCCCGTCTCAATAATATAAGATTTTGACTTTTACCTCCAAGAATTTCCCTATTGATAATAAGAAGAATTGTAGACAAAGGAGCCGGTACAGGATGGACAGTTTATCCTCCACTTTCATCAAATATAGCTCATGAAGGAGCTTCAGTTGATTTAGCCATCTTTAGTCTTCACTTAGCCGGA---TCATCGATTCTCGGAGCAATTAATTTTATTTCAACCGTTATAAACATACGTCCTTTTGGTATAAATTCAGAACGAATTACTTTATTTTCATGGGCAGTTCAAGTCACTGCAATTCTTCTTTTACTCTCTCTTCCAGTTCTAGCTGGTGCTATTACTATACTATTAACTGACCGAAATGTAAATACAACTTTTTTTGACCCGGCGGGAGGTGGAGACCCAATTTTATACCAACATTTATTT
>Tychius_junceus_GBCOU1986-13_BOLD
AACATTATATTTTATTTTTGGATCATGATCAGGAATGGTCGGAACGTCTTTAAGAATACTGATTCGAACTGAATTAGGAAATCCTGGAAGATTAATTGGGGATGACCAAATCTATAATAGAATTGTTACTGCTCATGCATTTATTATAATTTTCTTTATAGTAATACCAATTATAATTGGAGGATTTGGAAATTGATTAGTTCCTTTAATACTTGGAGCTCCTGACATAGCATTTCCCCGTCTCAATAATATAAGATTTTGACTTTTACCCCCAAGAATTTCCCTATTGATAATAAGAAGAATTGTAGACAAAGGAGCAGGTACAGGATGGACAGTTTATCCTCCACTTTCATCAAATATAGCTCATGAAGGAGCTTCAGTTGATTTAGCCATCTTTAGTCTTCACTTAGCCGGA---TCATCGATTCTCGGAGCAATTAATTTTATTTCAACCGTTATAAACATGCGTCCTTTTGGTATAAATTCAGAACGAATTACTTTATTTTCATGGGCAGTTCAAGTCACTGCAATTCTTCTTTTACTCTCTCTTCCAGTTCTAGCTGGTGCCATTACTATACTATTAACTGACCGAAATGTAAATACAACTTTTTTTGACCCAGCAGGAGGTGGAGACCCAATTTTATACCAACATTTATTT
>Tychius_junceus_GCOL10088-16_BOLD
AACATTATATTTTATTTTTGGATCATGATCAGGAATGGTCGGAACATCTTTAAGAATACTGATTCGAACTGAATTAGGAAATCCTGGAAGATTAATTGGGGATGACCAAATCTATAATAGAATTGTTACTGCTCATGCATTTATTATAATTTTCTTTATAGTAATACCAATTATAATTGGAGGATTTGGAAATTGATTAGTTCCTTTAATACTTGGAGCTCCTGACATAGCATTTCCCCGTCTCAATAATATAAGATTTTGACTTTTACCCCCAAGAATTTCCCTATTGATAATAAGAAGAATTGTAGACAAAGGAGCAGGTACAGGATGGACAGTTTATCCTCCACTTTCATCAAATATAGCTCATGAAGGAGCTTCAGTTGATTTAGCCATCTTTAGTCTTCACTTAGCCGGA---TCATCGATTCTCGGAGCAATTAATTTTATTTCAACCGTTATAAACATGCGTCCTTTTGGTATAAATTCAGAACGAATTACTTTATTTTCATGGGCAGTTCAAGTCACTGCAATTCTTCTTTTACTCTCTCTTCCAGTTCTAGCTGGTGCCATTACTATACTATTAACTGACCGAAATGTAAATACAACTTTTTTTGACCCAGCAGGAGGTGGAGACCCAATTTTATACCAACATTTATTT
>Tychius_junceus_GCOL11368-16_BOLD
AACATTATATTTTATTTTTGGATCATGATCAGGAATGGTCGGAACATCTTTAAGAATACTGATTCGAACTGAATTAGGAAATCCTGGAAGATTAATTGGGGATGACCAAATCTATAATAGAATTGTTACTGCTCATGCATTTATTATAATTTTCTTTATAGTAATACCAATTATAATTGGAGGATTTGGAAATTGATTAGTTCCTTTAATACTTGGAGCTCCTGACATAGCATTTCCCCGTCTCAATAATATAAGATTTTGACTTTTACCCCCAAGAATTTCCCTATTGATAATAAGAAGAATTGTAGACAAAGGAGCAGGTACAGGATGGACAGTTTATCCTCCACTTTCATCAAATATAGCTCATGAAGGAGCTTCAGTTGATTTAGCCATCTTTAGTCTTCACTTAGCCGGA---TCATCGATTCTCGGAGCAATTAATTTTATTTCAACCGTTATAAACATGCGTCCTTTTGGTATAAATTCAGAACGAATTACTTTATTTTCATGGGCAGTTCAAGTCACTGCAATTCTTCTTTTACTCTCTCTTCCAGTTCTAGCTGGTGCCATTACTATACTATTAACTGACCGAAATGTAAATACAACTTTTTTTGACCCAGCAGGAGGTGGAGACCCAATTTTATACCAACATTTATTT
>Tychius_junceus_KJ967239.1_NCBI
AACATTATATTTTATTTTTGGATCATGATCAGGAATGGTCGGAACATCTTTAAGAATACTGATTCGAACTGAATTAGGAAATCCTGGAAGATTAATTGGGGATGACCAAATCTATAATAGAATTGTTACTGCTCATGCATTTATTATAATTTTCTTTATAGTAATACCAATTATAATTGGAGGATTTGGAAATTGATTAGTTCCTTTAATACTTGGAGCTCCTGACATAGCATTTCCCCGTCTCAATAATATAAGATTTTGACTTTTACCTCCAAGAATTTCCCTATTGATAATAAGAAGAATTGTAGACAAAGGAGCAGGTACAGGATGGACAGTTTATCCTCCACTTTCATCAAATATAGCTCATGAAGGAGCTTCAGTTGATTTAGCCATCTTTAGTCTTCACTTAGCCGGA---TCATCGATTCTCGGAGCAATTAATTTTATTTCAACCGTTATAAACATGCGTCCTTTTGGTATAAATTCAGAACGAATTACTTTATTTTCATGGGCAGTTCAAGTCACTGCAATTCTTCTTTTACTCTCTCTTCCAGTTCTAGCTGGTGCCATTACTATACTATTAACTGACCGAAATGTAAATACAACTTTTTTTGACCCAGCAGGAGGTGGAGACCCAATTTTATACCAACATTTATTT
>Tychius_junceus_KM440677.1_NCBI
AACATTATATTTTATTTTTGGATCATGATCAGGAATGGTCGGAACGTCTTTAAGAATACTGATTCGAACTGAATTAGGAAATCCTGGAAGATTAATTGGGGATGACCAAATCTATAATAGAATTGTTACTGCTCATGCATTTATTATAATTTTCTTTATAGTAATACCAATTATAATTGGAGGATTTGGAAATTGATTAGTTCCTTTAATACTTGGAGCTCCTGACATAGCATTTCCCCGTCTCAATAATATAAGATTTTGACTTTTACCCCCAAGAATTTCCCTATTGATAATAAGAAGAATTGTAGACAAAGGAGCAGGTACAGGATGGACAGTTTATCCTCCACTTTCATCAAATATAGCTCATGAAGGAGCTTCAGTTGATTTAGCCATCTTTAGTCTTCACTTAGCCGGA---TCATCGATTCTCGGAGCAATTAATTTTATTTCAACCGTTATAAACATGCGTCCTTTTGGTATAAATTCAGAACGAATTACTTTATTTTCATGGGCAGTTCAAGTCACTGCAATTCTTCTTTTACTCTCTCTTCCAGTTCTAGCTGGTGCCATTACTATACTATTAACTGACCGAAATGTAAATACAACTTTTTTTGACCCAGCAGGAGGTGGAGACCCAATTTTATACCAACATTTATTT
>Tychius_junceus_KU907053.1_NCBI
AACATTATATTTTATTTTTGGATCATGATCAGGAATGGTCGGAACATCTTTAAGAATACTGATTCGAACTGAATTAGGAAATCCTGGAAGATTAATTGGGGATGACCAAATCTATAATAGAATTGTTACTGCTCATGCATTTATTATAATTTTCTTTATAGTAATACCAATTATAATTGGAGGATTTGGAAATTGATTAGTTCCTTTAATACTTGGAGCTCCTGACATAGCATTTCCCCGTCTCAATAATATAAGATTTTGACTTTTACCCCCAAGAATTTCCCTATTGATAATAAGAAGAATTGTAGACAAAGGAGCAGGTACAGGATGGACAGTTTATCCTCCACTTTCATCAAATATAGCTCATGAAGGAGCTTCAGTTGATTTAGCCATCTTTAGTCTTCACTTAGCCGGA---TCATCGATTCTCGGAGCAATTAATTTTATTTCAACCGTTATAAACATGCGTCCTTTTGGTATAAATTCAGAACGAATTACTTTATTTTCATGGGCAGTTCAAGTCACTGCAATTCTTCTTTTACTCTCTCTTCCAGTTCTAGCTGGTGCCATTACTATACTATTAACTGACCGAAATGTAAATACAACTTTTTTTGACCCAGCAGGAGGTGGAGACCCAATTTTATACCAACATTTATTT
>Tychius_junceus_KU908680.1_NCBI
AACATTATATTTTATTTTTGGATCATGATCAGGAATGGTCGGAACATCTTTAAGAATACTGATTCGAACTGAATTAGGAAATCCTGGAAGATTAATTGGGGATGACCAAATCTATAATAGAATTGTTACTGCTCATGCATTTATTATAATTTTCTTTATAGTAATACCAATTATAATTGGAGGATTTGGAAATTGATTAGTTCCTTTAATACTTGGAGCTCCTGACATAGCATTTCCCCGTCTCAATAATATAAGATTTTGACTTTTACCCCCAAGAATTTCCCTATTGATAATAAGAAGAATTGTAGACAAAGGAGCAGGTACAGGATGGACAGTTTATCCTCCACTTTCATCAAATATAGCTCATGAAGGAGCTTCAGTTGATTTAGCCATCTTTAGTCTTCACTTAGCCGGA---TCATCGATTCTCGGAGCAATTAATTTTATTTCAACCGTTATAAACATGCGTCCTTTTGGTATAAATTCAGAACGAATTACTTTATTTTCATGGGCAGTTCAAGTCACTGCAATTCTTCTTTTACTCTCTCTTCCAGTTCTAGCTGGTGCCATTACTATACTATTAACTGACCGAAATGTAAATACAACTTTTTTTGACCCAGCAGGAGGTGGAGACCCAATTTTATACCAACATTTATTT
>Tychius_junceus_MK891029.1_NCBI
AACATTATATTTTATTTTTGGATCATGATCAGGAATGGTCGGAACATCTTTAAGAATACTGATTCGAACTGAATTAGGAAATCCTGGAAGATTAATTGGGGATGACCAAATCTATAATAGAATTGTTACTGCTCATGCATTTATTATAATTTTCTTTATAGTAATACCAATTATAATTGGAGGATTTGGAAATTGATTAGTTCCTTTAATACTTGGAGCTCCTGACATAGCATTTCCCCGTCTCAATAATATAAGATTTTGACTTTTACCCCCAAGAATTTCCCTATTGATAATAAGAAGAATTGTAGACAAAGGAGCAGGTACAGGATGGACAGTTTATCCTCCACTTTCATCAAATATAGCTCATGAAGGAGCTTCAGTTGATTTAGCCATCTTTAGTCTTCACTTAGCCGGA---TCATCGATTCTCGGAGCAATTAATTTTATTTCAACCGTTATAAACATGCGTCCTTTTGGTATAAATTCAGAACGAATTACTTTATTTTCATGGGCAGTTCAAGTCACTGCAATTCTTCTTTTACTCTCTCTTCCAGTTCTAGCTGGTGCCATTACTATACTATTAACTGACCGAAATGTAAATACAACTTTTTTTGACCCAGCAGGAGGTGGAGACCCAATTTTATACCAACATTTATTT
>Tychius_junceus_MK891147.1_NCBI
AACATTATATTTTATTTTTGGATCATGATCAGGAATGGTCGGAACATCTTTAAGAATACTGATTCGAACTGAATTAGGAAATCCTGGAAGATTAATTGGGGATGACCAAATCTATAATAGAATTGTTACTGCTCATGCATTTATTATAATTTTCTTTATAGTAATACCAATTATAATTGGAGGATTTGGAAATTGATTAGTTCCTTTAATACTTGGAGCTCCTGACATAGCATTTCCCCGTCTCAATAATATAAGATTTTGACTTTTACCTCCAAGAATTTCCCTATTGATAATAAGAAGAATTGTAGACAAAGGAGCAGGTACAGGATGGACAGTTTATCCTCCACTTTCATCAAATATAGCTCATGAAGGAGCTTCAGTTGATTTAGCCATCTTTAGTCTTCACTTAGCCGGA---TCATCGATTCTCGGAGCAATTAATTTTATTTCAACCGTTATAAACATGCGTCCTTTTGGTATAAATTCAGAACGAATTACTTTATTTTCATGGGCAGTTCAAGTCACTGCAATTCTTCTTTTACTCTCTCTTCCAGTTCTAGCTGGTGCCATTACTATACTATTAACTGACCGAAATGTAAATACAACTTTTTTTGACCCAGCAGGAGGTGGAGACCCAATTTTATACCAACATTTATTT
>Tychius_junceus_MK891422.1_NCBI
AACATTATATTTTATTTTTGGATCATGATCAGGAATGGTCGGAACATCTTTAAGAATACTGATTCGAACTGAATTAGGAAATCCTGGAAGATTAATTGGGGATGACCAAATCTATAATAGAATTGTTACTGCTCATGCATTTATTATAATTTTCTTTATAGTAATACCAATTATAATTGGAGGATTTGGAAATTGATTAGTTCCTTTAATACTTGGAGCTCCTGACATAGCATTTCCCCGTCTCAATAATATAAGATTTTGGCTTTTACCCCCAAGAATTTCCCTATTGATAATAAGAAGAATTGTAGACAAAGGAGCAGGTACAGGATGGACAGTTTATCCTCCACTTTCATCAAATATAGCTCATGAAGGAGCTTCAGTTGATTTAGCCATCTTTAGTCTTCACTTAGCCGGA---TCATCGATTCTCGGAGCAATTAATTTTATTTCAACCGTTATAAACATGCGTCCTTTTGGTATAAATTCAGAACGAATTACTTTATTTTCATGGGCAGTTCAAGTCACTGCAATTCTTCTTTTACTCTCTCTTCCAGTTCTAGCTGGTGCCATTACTATACTATTAACTGACCGAAATGTAAATACAACTTTTTTTGACCCAGCAGGAGGTGGAGACCCAATTTTATACCAACATTTATTT
>Tychius_junceus_MK892307.1_NCBI
AACATTATATTTTATTTTTGGATCATGATCAGGAATGGTCGGAACATCTTTAAGAATACTGATTCGAACTGAATTAGGAAATCCTGGAAGATTAATTGGGGATGACCAAATCTATAATAGAATTGTTACTGCTCATGCATTTATTATAATTTTCTTTATAGTAATACCAATTATAATTGGAGGATTTGGAAATTGATTAGTTCCTTTAATACTTGGAGCTCCTGACATAGCATTTCCCCGTCTCAATAATATAAGATTTTGACTTTTACCCCCAAGAATTTCCCTATTGATAATAAGAAGAATTGTAGACAAAGGAGCAGGTACAGGATGGACAGTTTATCCTCCACTTTCATCAAATATAGCTCATGAAGGAGCTTCAGTTGATTTAGCCATCTTTAGTCTTCACTTAGCCGGA---TCATCGATTCTCGGAGCAATTAATTTTATTTCAACCGTTATAAACATGCGTCCTTTTGGTATAAATTCAGAACGAATTACTTTATTTTCATGGGCAGTTCAAGTCACTGCAATTCTTCTTTTACTCTCTCTTCCAGTTCTAGCTGGTGCCATTACTATACTATTAACTGACCGAAATGTAAATACAACTTTTTTTGACCCAGCAGGAGGCGGAGACCCAATTTTATACCAACATTTATTT
>Tychius_kulzeri_MK891557.1_NCBI
AACTTTATACTTTATTTTCGGATCTTGATCAGGAATAGTAGGAACTTCACTAAGTATATTAATTCGAATAGAATTAGGAAACCCCGGAAGTACAATTGGAGATGACCAAATTTATAATAGAATTGTTACTGCCCATGCCTTTATTATAATTTTTTTTATAGTAATACCAATTATAATTGGTGGATTTGGAAATTGACTAATTCCTTTAATACTTGGGGCTCCTGATATAGCTTTCCCCCGACTTAATAATATAAGATTTTGATTATTACCCCCCAGAATTTTATTATTATTAATAAGAAGAGTTGTAAATAAAGGAGCCGGAACAGGCTGAACAATTTACCCCCCCTTATCTTTAAATATTGCTCATGAAGGAGCATCAGTAGATTTAGCAATTTTTAGACTACACTTAGCCGGAATATCCTCAATTTTAGGAGCTATTAATTTTATTTCAACAATAATAAATATACGACCATTTGGTATAAATTCAGAACGTATTACTCTATTTTCATGAGCAGTTCAAATTACTGCCATTTTACTTTTATTATCTCTACCAGTTTTAGCTGGAGCAATTTCTATACTTCTTACTGATCGAAATGTAAATACTACTTTCTTTGACCCTGCAGGAGGTGGTGATCCTATCCTATATCAACACTTATTT
>Tychius_kulzeri_MK891896.1_NCBI
AACTTTATACTTTATTTTCGGATCTTGATCAGGRATAGTAGGAACTTCACTAAGTATATTAATTCGAATAGAATTAGGAAACCCCGGAAGTACAATTGGAGATGACCAAATTTATAATAGAATTGTTACTGCCCATGCCTTTATTATAATTTTTTTTATAGTAATACCAATTATAATTGGTGGATTTGGAAATTGACTAATTCCTTTAATACTTGGGGCTCCTGATATAGCTTTCCCCCGACTTAATAATATAAGATTTTGATTATTACCCCCCAGAATTTTATTATTATTAATAAGAAGAGTTGTAAATAAAGGAGCCGGAACAGGCTGAACAATTTACCCCCCCTTATCTTTAAATATTGCTCATGAAGGAGCATCAGTAGATTTAGCAATTTTTAGACTACACTTAGCCGGAATATCCTCAATTTTAGGAGCTATTAATTTTATTTCAACAATAATAAATATACGACCATTTGGTATAAATTCAGAACGTATTACTCTATTTTCATGAGCAGTTCAAATTACTGCCATTTTACTTTTATTATCTCTACCAGTTTTAGCGGGAGCAATTTCTATACTTCTTACTGATCGAAATGTAAATACTACTTTCTTTGACCCTGCAGGAGGTGGTGATCCTATCCTATATCAACATTTATTT
>Tychius_medicaginis_FBCOC411-10_BOLD
AACATTATATTTTATTTTTGGGTCTTGAGCAGGAACAGTGGGCACATCATTAAGAATACTAATTCGAACTGAATTAGGAAATCCTGGAAGTTTAATCGGTGACGACCAAATTTATAATAGAATTGTTACTGCTCATGCATTTATTATAATTTTCTTTATAGTAATACCTATTATAATTGGTGGATTTGGTAACTGATTAGTCCCATTAATATTAGGAGCACCAGACATAGCATTCCCTCGATTAAATAATATAAGATTTTGATTACTCCCCCCAAGAATTTCTCTTTTATTAATAAGTAGGATTGTAAATAAAGGGGCTGGAACAGGATGAACTGTTTATCCTCCATTATCCTCTAATATAGCACATGAAGGAGCTTCTGTCGATTTAGCTATTTTTAGTCTTCACATAGCAGG----TCCTCTATTTTAGGGGCAATCAATTTTATTTCTACAGCAATAAATATACGACCATTTGGGATAAATTCAGAACAAGTAACCCTATTTACTTGGGCAGTACAAATCACAGCAATTCTCCTTCTTCTATCTCTTCCAGTTTTAGCCGGAGCTATTACTATACTATTAACCGATCGAAATGTAAATACAACCTTTTTTGATCCTGCTGGAGGTGGAGATCCTATTTTATACCAACATTTATTT
>Tychius_medicaginis_FBCOC412-10_BOLD
AACATTATATTTTATTTTTGGGTCTTGAGCAGGAACAGTGGGCACATCATTAAGAATACTAATTCGAACTGAATTAGGAAATCCTGGAAGTTTAATCGGTGACGACCAAATTTATAATAGAATTGTTACTGCTCATGCATTTATTATAATTTTCTTTATAGTAATACCTATTATAATTGGTGGATTTGGTAACTGATTAGTCCCATTAATATTAGGAGCACCAGACATAGCATTCCCTCGATTAAATAATATAAGATTTTGATTACTCCCCCCAAGAATTTCTCTTTTATTAATAAGTAGGATTGTAAATAAAGGGGCTGGAACAGGATGAACTGTTTATCCTCCATTATCCTCTAATATAGCACATGAAGGAGCTTCTGTCGATTTAGCTATTTTTAGTCTTCACATAGCAGG----TCCTCTATTTTAGGGGCAATCAATTTTATTTCTACAGCAATAAATATACGACCATTTGGGATAAATTCAGAACAAGTAACCCTATTTACTTGGGCAGTACAAATCACAGCAATTCTCCTTCTTCTATCTCTTCCAGTTTTAGCCGGAGCTATTACTATACTATTAACCGATCGAAATGTAAATACAACCTTTTTTGATCCTGCTGGAGGTGGAGATCCTATTTTATACCAACATTTATTT
>Tychius_medicaginis_JF889571.1_NCBI
AACATTATATTTTATTTTTGGGTCTTGAGCAGGAACAGTGGGCACATCATTAAGAATACTAATTCGAACTGAATTAGGAAATCCTGGAAGTTTAATCGGTGACGACCAAATTTATAATAGAATTGTTACTGCTCATGCATTTATTATAATTTTCTTTATAGTAATACCTATTATAATTGGTGGATTTGGTAACTGATTAGTCCCATTAATATTAGGAGCACCAGACATAGCATTCCCTCGATTAAATAATATAAGATTTTGATTACTCCCCCCAAGAATTTCTCTTTTATTAATAAGTAGGATTGTAAATAAAGGGGCTGGAACAGGATGAACTGTTTATCCTCCATTATCCTCTAATATAGCACATGAAGGAGCTTCTGTCGATTTAGCTATTTTTAGTCTTCACATAGCAGG----TCCTCTATTTTAGGGGCAATCAATTTTATTTCTACAGCAATAAATATACGACCATTTGGGATAAATTCAGAACAAGTAACCCTATTTACTTGGGCAGTACAAATCACAGCAATTCTCCTTCTTCTATCTCTTCCAGTTTTAGCCGGAGCTATTACTATACTATTAACCGATCGAAATGTAAATACAACCTTTTTTGATCCTGCTGGAGGTGGAGATCCTATTTTATACCAACATTTATTT
>Tychius_medicaginis_JF889572.1_NCBI
AACATTATATTTTATTTTTGGGTCTTGAGCAGGAACAGTGGGCACATCATTAAGAATACTAATTCGAACTGAATTAGGAAATCCTGGAAGTTTAATCGGTGACGACCAAATTTATAATAGAATTGTTACTGCTCATGCATTTATTATAATTTTCTTTATAGTAATACCTATTATAATTGGTGGATTTGGTAACTGATTAGTCCCATTAATATTAGGAGCACCAGACATAGCATTCCCTCGATTAAATAATATAAGATTTTGATTACTCCCCCCAAGAATTTCTCTTTTATTAATAAGTAGGATTGTAAATAAAGGGGCTGGAACAGGATGAACTGTTTATCCTCCATTATCCTCTAATATAGCACATGAAGGAGCTTCTGTCGATTTAGCTATTTTTAGTCTTCACATAGCAGG----TCCTCTATTTTAGGGGCAATCAATTTTATTTCTACAGCAATAAATATACGACCATTTGGGATAAATTCAGAACAAGTAACCCTATTTACTTGGGCAGTACAAATCACAGCAATTCTCCTTCTTCTATCTCTTCCAGTTTTAGCCGGAGCTATTACTATACTATTAACCGATCGAAATGTAAATACAACCTTTTTTGATCCTGCTGGAGGTGGAGATCCTATTTTATACCAACATTTATTT
>Tychius_meliloti_AMRSG030-16_BOLD
?ACCCTTTATTTTATTTTTGGATCATGAGCAGGAATAATTGGAACCTCATTAAGAATACTAATTCGTACTGAATTAGGAAATCCAGGTAGATTAATTGGAGATGATCAAATTTATAATAGAATTGTTACTGCTCATGCATTTATTATAATTTTTTTTATAGTAATACCAATCATAATTGGGGGATTTGGAAACTGATTAGTACCTTTAATACTTGGAGCTCCAGATATAGCATTTCCACGACTAAATAATATAAGATTTTGACTTTTACCGCCAAGTATTT---------TTATAAGAAGAATTGTAAATAAAGGAGCAGGAACAGGATGAACAGTTTACCCTCCTCTATCATCAAATTTAGCCCATGAAGGAGCATCAGTTGATTTAGCCATTTTTAGCTTACATATAGCAGGGATCTCCTCAATTTTAGGAGCTATTAATTTTATTTCAACAGCTATAAATATACGACCATTCGGTATAAATTCTGAACGAGTTACTCTATTTACATGAGCTGTCCAAATTACAGCTATTTTACTTCTTCTTTCTCTTCCAGTTTTAGCCGGTGCAATTACAATACTTTTAACAGATCGAAATGTAAATACTACATTTTTTGACCCTGC?????????????????????????????????????
>Tychius_meliloti_AMRSG033-16_BOLD
?ACCCTTTATTTTAATTTTGGATCATGAGCAGGAATAATTGGAACCTCATTAAGAATACTAATTCGTACTGAATTAGGAAATCCAGGTAGATTAATTGGGGATGATCAAATTTATAATAGAATTGTTACTGCTCATGCATTTATTATAATTTTTTTTATAGTAATACCAATCATAATTGGGGGATTTGGAAACTGATTAGTACCTTTAATACTTGGAGCTCCAGATATAGCATTTCCACGACTAAATAATATAAGATTTTGACTTTTACCGCCAAGTATTT---------TTATAAGAAGAATTGTAAATAAAGGAGCAGGAACAGGATGAACAGTTTACCCTCCTCTATCATCAAATTTAGCCCATGAAGGAGCATCAGTTGATTTAGCCATTTTTAGTTTACATATAGCAGGGATCTCCTCAATTTTAGGAGCTATTAATTTTATTTCAACAGCTATAAATATACGACCATTCGGTATAAATTCTGAACGAGTTACTCTATTTACATGAGCTGTCCAAATTACAGCTATTTTACTTCTTCTTTCTCTTCCAGTTTTAGCCGGTGCAATTACAATACTTTTAACAGATCGAAATGTAAATACTACATTTTTTGACCCTGCTGGAGGGGGTGACCCAATTTTATATCAACATTTATTT
>Tychius_meliloti_BBCCA3787-12_BOLD
AACCCTTTATTTTATTTTTGGATCATGAGCAGGAATAATTGGAACCTCATTAAGAATACTAATTCGTACTGAATTAGGAAATCCAGGTAGATTAATTGGAGATGATCAAATTTATAATAGAATTGTTACTGCTCATGCATTTATTATAATTTTTTTTATAGTAATACCAATCATAATTGGTGGATTTGGAAACTGATTAGTACCTTTAATACTTGGAGCTCCAGATATAGCATTTCCACGACTAAATAATATAAGATTTTGACTTTTACCGCCAAGTATTT---------TTATAAGAAGAATTGTAAATAAAGGAGCAGGAACAGGATGAACAGTTTATCCTCCTCTATCATCAAATTTAGCCCATGAAGGAGCATCAGTTGATTTAGCCATTTTTAGTTTACACATAGCAGGGATCTCCTCAATTTTAGGAGCTATTAATTTTATTTCAACAGCTATAAATATACGACCATTCGGTATAAATTCTGAACGAGTTACTCTATTTACATGAGCTGTCCAAATTACAGCTATTTTACTTCTTCTTTCTCTTCCAGTTTTAGCCGGTGCAATTACAATACTTTTAACAGATCGAAA????????????????????????????????????????????????????????????????
>Tychius_meliloti_BBCCA3788-12_BOLD
AACCCTTTATTTTATTTTTGGATCATGAGCAGGAATAATTGGAACCTCATTAAGAATACTAATTCGTACTGAATTAGGAAATCCAGGTAGATTAATTGGAGATGATCAAATTTATAATAGAATTGTTACTGCTCATGCATTTATTATAATTTTTTTTATAGTAATACCAATCATAATTGGGGGATTTGGAAACTGATTAGTACCTTTAATACTTGGAGCTCCAGATATAGCATTTCCACGACTAAATAATATAAGATTTTGACTTTTACCGCCAAGTATTT---------TTATAAGAAGAATTGTAAATAAAGGAGCAGGAACAGGATGAACAGTTTACCCTCCTCTATCATCAAATTTAGCCCATGAAGGAGCATCAGTTGATTTAGCCATTTTTAGCTTACATATAGCAGGGATCTCCTCAATTTTAGGAGCTATTAATTTTATTTCAACAGCTATAAATATACGACCATTCGGTATAAATTCTGAACGAGTTACTCTATTTACATGAGCTGTCCAAATTACAGCTATTTTACTTCTTCTTTCTCTTCCAGTTTTAGCCGGTGCAATTACAATACTTTTAACAGATCGAAATGTAAATACTACATTTTTTGACCCTGCTGGAGGGGGTGACCCAATTTTATATCAACATTTATTT
>Tychius_meliloti_BBCCM418-10_BOLD
AACCCTTTATTTTATTTTTGGATCATGAGCAGGAATAATTGGAACCTCATTAAGAATACTAATTCGTACTGAATTAGGAAATCCAGGTAGATTAATTGGAGATGATCAAATTTATAATAGAATTGTTACTGCTCATGCATTTATTATAATTTTTTTTATAGTAATACCAATCATAATTGGGGGATTTGGAAACTGATTAGTACCTTTAATACTTGGAGCTCCAGATATAGCATTTCCACGACTAAATAATATAAGATTTTGACTTTTACCACCAAGTATTT---------TTATAAGAAGAATTGTAAATAAAGGAGCAGGAACAGGATGAACAGTTTATCCTCCTCTATCATCAAATTTAGCCCATGAAGGAGCATCAGTTGATTTAGCCATTTTTAGTTTACACATAGCAGGGATCTCCTCAATTTTAGGAGCTATTAATTTTATTTCAACAGCTATAAATATACGACCATTCGGTATAAATTCTGAACGAGTTACTCTATTTACATGAGCTGTCCAAATTACAGCTATTTTACTTCTTCTTTCTCTTCCAGTTTTAGCCGGTGCAATTACAATACTTTTAACAGATCGAAATGTAAATACTACATTTTTTGACCCTGCTGGAGGGGGTGACCCAATTTTATATCAACATTTATTT
>Tychius_meliloti_BBCCM419-10_BOLD
AACCCTTTATTTTATTTTTGGATCATGAGCAGGAATAATTGGAACCTCATTAAGAATACTAATTCGTACTGAATTAGGAAATCCAGGTAGATTAATTGGAGATGATCAAATTTATAATAGAATTGTTACTGCTCATGCATTTATTATAATTTTTTTTATAGTAATACCAATCATAATTGGGGGATTTGGAAACTGATTAGTACCTTTAATACTTGGAGCTCCAGATATAGCATTTCCACGACTAAATAATATAAGATTTTGACTTTTACCGCCAAGTATTT---------TTATAAGAAGAATTGTAAATAAAGGAGCAGGAACAGGATGAACAGTTTACCCTCCTCTATCATCAAATTTAGCCCATGAAGGAGCATCAGTTGATTTAGCCATTTTTAGCTTACATATAGCAGGGATCTCCTCAATTTTAGGAGCTATTAATTTTATTTCAACAGCTATAAATATACGACCATTCGGTATAAATTCTGAACGAGTTACTCTATTTACATGAGCTGTCCAAATTACAGCTATTTTACTTCTTCTTTCTCTTCCAGTTTTAGCCGGTGCAATTACAATACTTTTAACAGATCGAAATGTAAATACTACATTTTTTGACCCTGCTGGAGGGGGTGACCCAATTTTATATCAACATTTATTT
>Tychius_meliloti_BBCCN472-10_BOLD
AACCCTTTATTTTATTTTTGGATCATGAGCAGGAATAATTGGAACCTCATTAAGAATACTAATTCGTACTGAATTAGGAAATCCAGGTAGATTAATTGGAGATGATCAAATTTATAATAGAATTGTTACTGCTCATGCATTTATTATAATTTTTTTTATAGTAATACCAATCATAATTGGTGGATTTGGAAACTGATTAGTACCTTTAATACTTGGAGCTCCAGATATAGCATTTCCACGACTAAATAATATAAGATTTTGACTTTTACCGCCAAGTATTT---------TTATAAGAAGAATTGTAAATAAAGGAGCAGGAACAGGATGAACAGTTTATCCTCCTCTATCATCAAATTTAGCCCATGAAGGAGCATCAGTTGATTTAGCCATTTTTAGTTTACACATAGCAGGGATCTCCTCAATTTTAGGAGCTATTAATTTTATTTCAACAGCTATAAATATACGACCATTCGGTATAAATTCTGAACGAGTTACTCTATTTACATGAGCTGTCCAAATTACAGCTATTTTACTTCTTCTTTCTCTTCCAGTTTTAGCCGGTGCAATTACAATACTTTTAACAGATCGAAATGTAAATACTACATTTTTTGACCCTGCTGGAGGGGGTGACCCAATTTTATATCAACATTTATTT
>Tychius_meliloti_BBCCN473-10_BOLD
AACCCTTTATTTTATTTTTGGATCATGAGCAGGAATAATTGGAACCTCATTAAGAATACTAATTCGTACTGAATTAGGAAATCCAGGTAGATTAATTGGAGATGATCAAATTTATAATAGAATTGTTACTGCTCATGCATTTATTATAATTTTTTTTATAGTAATACCAATCATAATTGGTGGATTTGGAAACTGATTAGTACCTTTAATACTTGGAGCTCCAGATATAGCATTTCCACGACTAAATAATATAAGATTTTGACTTTTACCGCCAAGTATTT---------TTATAAGAAGAATTGTAAATAAAGGAGCAGGAACAGGATGAACAGTTTACCCTCCTCTATCATCAAATTTAGCCCATGAAGGAGCATCAGTTGATTTAGCCATTTTTAGTTTACACATAGCAGGGATCTCCTCAATTTTAGGAGCTATTAATTTTATTTCAACAGCTATAAATATACGACCATTCGGTATAAATTCTGAACGAGTTACTCTATTTACATGAGCTGTCCAAATTACAGCTATTTTACTTCTTCTTTCTCTTCCAGTTTTAGCCGGTGCAATTACAATACTTTTAACAGATCGAAATGTAAATACTACATTTTTTGACCCTGCTGGAGGGGGTGACCCAATTTTATATCAACATTTATTT
>Tychius_meliloti_CNCCA2726-12_BOLD
???????????????????????????????????????????????????????????????????????????????????????????????????????????????????????????????????????????????????????????????????????????????????????????????????????????????????????????????????????????????????????????TAAGATTTTGACTTTTACCGCCAAGTATTT---------TTATAAGAAGAATTGTAAATAAAGGAGCAGGAACAGGATGAACAGTTTATCCTCCTCTATCATCAAATTTAGCCCATGAAGGAGCATCAGTTGATTTAGCCATTTTTAGTTTACACATAGCAGGGATCTCCTCAATTTTAGGAGCTATTAATTTTATTTCAACAGCTATAAATATACGACCATTCGGTATAAATTCTGAACGAGTTACTCTATTTACATGAGCTGTCCAAATTACAGCTATTTTACTTCTTCTTTCTCTTCCAGTTTTAGCCGGTGCAATTACAATACTTTTAACAGATCGAAATGTAAATACTACATTTTTTGACCCTGCTGGAGGGGGTGACCCAATTTTATATCAACATTTATTT
>Tychius_meliloti_CNGRC067-12_BOLD
AACCCTTTATTTTATTTTTGGATCATGAGCAGGAATAATTGGAACCTCATTAAGAATACTAATTCGTACTGAATTAGGAAATCCAGGTAGATTAATTGGAGATGATCAAATTTATAATAGAATTGTTACTGCTCATGCATTTATTATAATTTTTTTTATAGTAATACCAATCATAATTGGTGGATTTGGAAACTGATTAGTACCTTTAATACTTGGAGCTCCAGATATAGCATTTCCACGACTAAATAATATAAGATTTTGACTTTTACCGCCAAGTATTT---------TTATAAGAAGAATTGTAAATAAAGGAGCAGGAACAGGATGAACAGTTTATCCTCCTCTATCATCAAATTTAGCCCATGAAGGAGCATCAGTTGATTTAGCCATTTTTAGTTTACACATAGCAGGGATCTCCTCAATTTTAGGAGCTATTAATTTTATTTCAACAGCTATAAATATACGACCATTCGGTATAAATTCTGAACGAGTTACTCTATTTACATGAGCTGTCCAAATTACAGCTATTTTACTTCTTCTTTCTCTTCCAGTTTTAGCCGGTGCAATTACAATACTTTTAACAGATCGAAATGTAAATACTACATTTTTTGACCCTGCTGGAGGGGGTG??????????????????????????
>Tychius_meliloti_CNGRC068-12_BOLD
AACCCTTTATTTTATTTTTGGATCATGAGCAGGAATAATTGGAACCTCATTAAGAATACTAATTCGTACTGAATTAGGAAATCCAGGTAGATTAATTGGAGATGATCAAATTTATAATAGAATTGTTACTGCTCATGCATTTATTATAATTTTTTTTATAGTAATACCAATCATAATTGGTGGATTTGGAAACTGATTAGTACCTTTAATACTTGGAGCTCCAGATATAGCATTTCCACGACTAAATAATATAAGATTTTGACTTTTACCGCCAAGTATTT---------TTATAAGAAGAATTGTAAATAAAGGAGCAGGAACAGGATGAACAGTTTATCCTCCTCTATCATCAAATTTAGCCCATGAAGGAGCATCAGTTGATTTAGCCATTTTTAGTTTACACATAGCAGGGATCTCCTCAATTTTAGGAGCTATTAATTTTATTTCAACAGCTATAAATATACGACCATTCGGTATAAATTCTGAACGAGTTACTCTATTTACATGAGCTGTCCAAATTACAGCTATTTTACTTCTTCTTTCTCTTCCAGTTTTAGCCGGTGCAATTACAATACTTTTAACAGATCGAAATGTAAATACTACTTT?????????????????????????????????????????????????
>Tychius_meliloti_CNGRC069-12_BOLD
AACCCTTTATTTTATTTTTGGATCATGAGCAGGAATAATTGGAACCTCATTAAGAATACTAATTCGTACTGAATTAGGAAATCCAGGTAGATTAATTGGAGATGATCAAATTTATAATAGAATTGTTACTGCTCATGCATTTATTATAATTTTTTTTATAGTAATACCAATCATAATTGGTGGATTTGGAAACTGATTAGTACCTTTAATACTTGGAGCTCCAGATATAGCATTTCCACGACTAAATAATATAAGATTTTGACTTTTACCGCCAAGTATTT---------TTATAAGAAGAATTGTAAATAAAGGAGCAGGAACAGGATGAACAGTTTATCCTCCTCTATCATCAAATTTAGCCCATGAAGGAGCATCAGTTGATTTAGCCATTTTTAGTTTACACATAGCAGGGATCTCCTCAATTTTAGGAGCTATTAATTTTATTTCAACAGCTATAAATATACGACCATTCGGTATAAATTCTGAACGAGTTACTCTATTTACATGAGCTGTCCAAATTACAGCTATTTTACTTCTTCTTTCTCTTCCAGTTTTAGCCGGTGCAATTACAATACTTTTAACAGATCGAAATGTAAATACTACTTT?????????????????????????????????????????????????
>Tychius_meliloti_CNGRC071-12_BOLD
AACCCTTTATTTTATTTTTGGATCATGAGCAGGAATAATTGGAACCTCATTAAGAATACTAATTCGTACTGAATTAGGAAATCCAGGTAGATTAATTGGAGATGATCAAATTTATAATAGAATTGTTACTGCTCATGCATTTATTATAATTTTTTTTATAGTAATACCAATCATAATTGGTGGATTTGGAAACTGATTAGTACCTTTAATACTTGGAGCTCCAGATATAGCATTTCCACGACTAAATAATATAAGATTTTGACTTTTACCGCCAAGTATTT---------TTATAAGAAGAATTGTAAATAAAGGAGCAGGAACAGGATGAACAGTTTATCCTCCTCTATCATCAAATTTAGCCCATGAAGGAGCATCAGTTGATTTAGCCATTTTTAGTTTACACATAGCAGGGATCTCCTCAATTTTAGGAGCTATTAATTTTATTTCAACAGCTATAAATATACGACCATTCGGTATAAATTCTGAACGAGTTACTCTATTTACATGAGCTGTCCAAATTACAGCTATTTTACTTCTTCTTTCTCTTCCAGTTTTAGCCGGTGCAATTACAATACTTTTAACAGATCGAAATGTAAATACTACATTTTTTGACCCTGCTGGAGGGGGTGA?????????????????????????
>Tychius_meliloti_CNGRC073-12_BOLD
AACCCTTTATTTTATTTTTGGATCATGAGCAGGAATAATTGGAACCTCATTAAGAATACTAATTCGTACTGAATTAGGAAATCCAGGTAGATTAATTGGAGATGATCAAATTTATAATAGAATTGTTACTGCTCATGCATTTATTATAATTTTTTTTATAGTAATACCAATCATAATTGGTGGATTTGGAAACTGATTAGTACCTTTAATACTTGGAGCTCCAGATATAGCATTTCCACGACTAAATAATATAAGATTTTGACTTTTACCGCCAAGTATTT---------TTATAAGAAGAATTGTAAATAAAGGAGCAGGAACAGGATGAACAGTTTATCCTCCTCTATCATCAAATTTAGCCCATGAAGGAGCATCAGTTGATTTAGCCATTTTTAGTTTACACATAGCAGGGATCTCCTCAATTTTAGGAGCTATTAATTTTATTTCAACAGCTATAAATATACGACCATTCGGTATAAATTCTGAACGAGTTACTCTATTTACATGAGCTGTCCAAATTACAGCTATTTTACTTCTTCTTTCTCTTCCAGTTTTAGCCGGTGCAATTACAATACTTTTAACAGATCGAAATGTAAATACTACATTTTTTGACCCTGCT????????????????????????????????????
>Tychius_meliloti_CNGRD1038-12_BOLD
AACCCTTTATTTTATTTTTGGATCATGAGCAGGAATAATTGGAACCTCATTAAGAATACTAATTCGTACTGAATTAGGAAATCCAGGTAGATTAATTGGAGATGATCAAATTTATAATAGAATTGTTACTGCTCATGCATTTATTATAATTTTTTTTATAGTAATACCAATCATAATTGGGGGATTTGGAAACTGATTAGTACCTTTAATACTTGGAGCTCCAGATATAGCATTTCCACGACTAAATAATATAAGATTTTGACTTTTACCGCCAAGTATTT---------TTATAAGAAGAATTGTAAATAAAGGAGCAGGAACAGGATGAACAGTTTACCCTCCTCTATCATCAAATTTAGCCCATGAAGGAGCATCAGTTGATTTAGCCATTTTTAGCTTACATATAGCAGGGATCTCCTCAATTTTAGGAGCTATTAATTTTATTTCAACAGCTATAAATATACGACCATTCGGTATAAATTCTGAACGAGTTACTCTATTTACATGAGCTGTCCAAATTACAGCTATTTTACTTCTTCTTTCTCTTCCAGTTTTAGCCGGTGCAATTACAATACTTTTAACAGATCGAAATGTAAATACTACATTTTTTGACCCTGCTGGAGGGGGTG??????????????????????????
>Tychius_meliloti_CNGSC4246-15_BOLD
?ACCCTTTATTTTATTTTTGGATCATGAGCAGGAATAATTGGAACCTCATTAAGAATACTAATTCGTACTGAATTAGGAAATCCAGGTAGATTAATTGGAGATGATCAAATTTATAATAGAATTGTTACTGCTCATGCATTTATTATAATTTTTTTTATAGTAATACCAATCATAATTGGTGGATTTGGAAACTGATTAGTACCTTTAATACTTGGAGCTCCAGATATAGCATTTCCACGACTAAATAATATAAGATTTTGACTTTTACCGCCAAGTATTT---------TTATAAGAAGAATTGTAAATAAAGGAGCAGGAACAGGATGAACAGTTTATCCTCCTCTATCATCAAATTTAGCCCATGAAGGAGCATCAGTTGATTTAGCCATTTTTAGTTTACACATAGCAGGGATCTCCTCAATTTTAGGAGCTATTAATTTTATTTCAACAGCTATAAATATACGACCATTCGGTATAAATTCTGAACGAGTTACTCTATTTACATGAGCTGTCCAAATTACAGCTATTTTACTTCTTCTTTCTCTTCCAGTTTTAGCCGGTGCAATTACAATACTTTTAACAGATCGAAATGTAAATACTACATTT????????????????????????????????????????????????
>Tychius_meliloti_CNGSD9240-15_BOLD
?ACCCTTTATTTTATTTTTGGATCATGAGCAGGAATAATTGGAACCTCATTAAGAATACTAATTCGTACTGAATTAGGAAATCCAGGTAGATTAATTGGAGATGATCAAATTTATAATAGAATTGTTACTGCTCATGCATTTATTATAATTTTTTTTATAGTAATACCAATCATAATTGGGGGATTTGGAAACTGATTAGTACCTTTAATACTTGGAGCTCCAGATATAGCATTTCCACGACTAAATAATATAAGATTTTGACTTTTACCGCCAAGTATTT---------TTATAAGAAGAATTGTAAATAAAGGAGCAGGAACAGGATGAACAGTTTACCCTCCTCTATCATCAAATTTAGCCCATGAAGGAGCATCAGTTGATTTAGCCATTTTTAGCTTACATATAGCAGGGATCTCCTCAATTTTAGGAGCTATTAATTTTATTTCAACAGCTATAAATATACGACCATTCGGTATAAATTCTGAACGAGTTACTCTATTTACATGAGCTGTCCAAATTACAGCTATTTTANTTNTTCTTTCTCTTCCAGTTTTAGCCGGTGCAATTACAATACTTTTAACA????????????????????????????????????????????????????????????????????????
>Tychius_meliloti_CNGSD9247-15_BOLD
?ACCCTTTATTTTATTTTTGGATCATGAGCAGGAATAATTGGAACCTCATTAAGAATACTAATTCGTACTGAATTAGGAAATCCAGGTAGATTAATTGGAGATGATCAAATTTATAATAGAATTGTTACTGCTCATGCATTTATTATAATTTTTTTTATAGTAATACCAATCATAATTGGTGGATTTGGAAACTGATTAGTACCTTTAATACTTGGAGCTCCAGATATAGCATTTCCACGACTAAATAATATAAGATTTTGACTTTTACCGCCAAGTATTT---------TTATAAGAAGAATTGTAAATAAAGGAGCAGGAACAGGATGAACAGTTTATCCTCCTCTATCATCAAATTTAGCCCATGAAGGAGCATCAGTTGATTTAGCCATTTTTAGTTTACACATAGCAGGGATCTCCTCAATTTTAGGAGCTATTAATTTTATTTCAACAGCTATAAATATACGACCATTCGGTATAAATTCTGAACGAGTTACTCTATTTACATGAGCTGTCCAAATTACAGCTATTTTACTTTTTCTTTCTCTTCCAGTTTTAGCCGGTGCAATTACAATACATTTAACAGATCGAAATGTAAATACA??????????????????????????????????????????????????????
>Tychius_meliloti_ELPCG9276-17_BOLD
AACCCTTTATTTTATTTTTGGATCATGAGCAGGAATAATTGGAACCTCATTAAGAATACTAATTCGTACTGAATTAGGAAATCCAGGTAGATTAATTGGAGATGATCAAATTTATAATAGAATTGTTACTGCTCATGCATTTATTATAATTTTTTTTATAGTAATACCAATCATAATTGGTGGATTTGGAAACTGATTAGTACCTTTAATACTTGGAGCTCCAGATATAGCATTTCCACGACTAAATAATATAAGATTTTGACTTTTACCGCCAAGTATTT---------TTATAAGAAGAATTGTAAATAAAGGAGCAGGAACAGGATGAACAGTTTACCCTCCTCTATCATCAAATTTAGCCCATGAAGGAGCATCAGTTGATTTAGCCATTTTTAGTTTACACATAGCAGGGATCTCCTCAATTTTAGGAGCTATTAATTTTATTTCAACAGCTATAAATATACGACCATTCGGTATAAATTCTGAACGAGTTACTCTATTTACATGAGCTGTCCAAATTACAGCTATTTTACTTCTTCTTTCTCTTCCAGTTTTAGCCGGTGCAATTACAATACTTTTAACAGATCGAAATGTAAATACTACATTTTTTGACCCTGCTGGAGGGGGTGACCCAATTTTATATCAACATTTATTT
>Tychius_meliloti_FBCOB634-10_BOLD
AACCCTTTATTTTATTTTTGGATCATGAGCAGGAATAATTGGAACCTCATTAAGAATACTAATTCGTACTGAATTAGGAAATCCAGGTAGATTAATTGGAGATGATCAAATTTATAATAGAATTGTTACTGCTCATGCATTTATTATAATTTTTTTTATAGTAATACCAATCATAATTGGGGGATTTGGAAACTGATTAGTACCTTTAATACTTGGAGCTCCAGATATAGCATTTCCACGACTAAATAATATAAGATTTTGACTTTTACCACCAAGTATTT---------TTATAAGAAGAATTGTAAATAAAGGAGCAGGAACAGGATGAACAGTTTACCCTCCTCTATCATCAAATTTAGCCCATGAAGGAGCATCAGTTGATTTAGCCATTTTTAGTTTACATATAGCAGGGATCTCCTCAATTTTAGGAGCTATTAATTTTATTTCAACAGCTATAAATATNCNACCATTCGGTATAAATTCTGAACGAGTTACTCTATTTACATGAGCTGTCCAAATTACAGCTATTTTACTTCTTCTTTCTCTTCCAGTTTTAGCCGGNGCAATTACAATACTTTTAACAGATCGAAATGTAAATACTACATTTTTTGACCCCGC?????????????????????????????????????
>Tychius_meliloti_FBCOI848-12_BOLD
AACCCTTTATTTTATTTTTGGATCATGAGCAGGAATAATTGGAACCTCATTAAGAATACTAATTCGTACTGAATTAGGAAATCCAGGTAGATTAATTGGAGATGATCAAATTTATAATAGAATTGTTACTGCTCATGCATTTATTATAATTTTTTTTATAGTAATACCAATCATAATTGGGGGATTTGGAAACTGATTAGTACCTTTAATACTTGGAGCTCCAGATATAGCATTTCCACGACTAAATAATATAAGATTTTGACTTTTACCACCAAGTATTT---------TTATAAGAAGAATTGTAAATAAAGGAGCAGGAACAGGATGAACAGTTTACCCTCCTCTATCATCAAATTTAGCCCATGAAGGAGCATCAGTTGATTTAGCCATTTTTAGNTTACATATAGCAGGGATCTCCTCAATTTTAGGAGCTATTAATTTTATTTCAACAGCTATAAATATACGACCATTCGGTATAAATTCTGAACGAGTTACTCTATTTACATGAGCTGTCCAAATTACAGCAATTTTACTTCTTCTTTCTCTTCCAGTTTTAGCCGGGGCAATTACAATACTTTTAACAGATCGAAATGTAAATACTAC????????????????????????????????????????????????????
>Tychius_meliloti_GBCL49269-19_BOLD
??????????????????????????????????????????????????????????????????????????????????????????????????????????????????????????????????????????????????????????????????????????????????????GATTTGGAAACTGATTAGTACCTTTAATACTTGGAGCTCCAGATATAGCATTTCCACGACTAAATAATATAAGATTTTGACTTTTACCACCAAGTATTT---------TTATAAGAAGAATTGTAAATAAAGGAGCAGGAACAGGATGAACAGTTTATCCTCCTCTATCATCAAATTTAGCCCATGAAGGAGCATCAGTTGATTTAGCCATTTTTAGTTTACACATAGCAGGGATCTCCTCAATTTTAGGAGCTATTAATTTTATTTCAACAGCTATAAATATACGACCATTCGGTATAAATTCTGAACGAGTTACTCTATTTACATGAGCTGTCCAAATTACAGCTATTTTACTTCTTCTTTCTCTTCCAGTTTTAGCCGGTGCAATTACAATACTTTTAACAGATCGAAATGTAAATACTACATTT????????????????????????????????????????????????
>Tychius_meliloti_GBCOU2163-13_BOLD
AACCCTTTATTTTATTTTTGGATCATGAGCAGGAATAATTGGAACCTCATTAAGAATACTAATTCGTACTGAATTAGGAAATCCAGGTAGATTAATTGGAGATGATCAAATTTATAATAGAATTGTTACTGCTCATGCATTTATTATAATTTTTTTTATAGTAATACCAATCATAATTGGTGGATTTGGAAACTGATTAGTACCTTTAATACTTGGAGCTCCAGATATAGCATTTCCACGACTAAATAATATAAGATTTTGACTTTTACCGCCAAGTATTT---------TTATAAGAAGAATTGTAAATAAAGGAGCAGGAACAGGATGAACAGTTTACCCTCCTCTATCATCAAATTTAGCCCATGAAGGAGCATCAGTTGATTTAGCCATTTTTAGTTTACACATAGCAGGGATCTCCTCAATTTTAGGAGCTATTAATTTTATTTCAACAGCTATAAATATACGACCATTCGGTATAAATTCTGAACGAGTTACTCTATTTACATGAGCTGTCCAAATTACAGCTATTTTACTTNTTCTTTCTCTTCCAGTTTTAGCCGG??????????????????????????????????????????????????????????????????????????????????????????????
>Tychius_meliloti_GBMNE48151-22_BOLD
AACCCTTTATTTTATTTTTGGATCATGAGCAGGAATAATTGGAACCTCATTAAGAATACTAATTCGTACTGAATTAGGAAATCCAGGTAGATTAATTGGAGATGATCAAATTTATAATAGAATTGTTACTGCTCATGCATTTATTATAATTTTTTTTATAGTAATACCAATCATAATTGGTGGATTTGGAAACTGATTAGTACCTTTAATACTTGGAGCTCCAGATATAGCATTTCCACGACTAAATAATATAAGATTTTGACTTTTACCGCCAAGTATTT---------TTATAAGAAGAATTGTAAATAAAGGAGCAGGAACAGGATGAACAGTTTACCCTCCTCTATCATCAAATTTAGCCCATGAAGGAGCATCAGTTGATTTAGCCATTTTTAGTTTACACATAGCAGGGATCTCCTCAATTTTAGGAGCTATTAATTTTATTTCAACAGCTATAAATATACGACCATTCGGTATAAATTCTGAACGAGTTACTCTATTTACATGAGCTGTCCAAATTACAGCTATTTTACTTCTTCTTTCTCTTCCAGTTTTAGCCGGTGCAATTACAATACTTTTAACAGATCGAAATGTAAATACTACATTTTTTGACCCTGCTGGAGGGGGTGACCCAATTTTATATCAACATTTATTT
>Tychius_meliloti_GBMNF53941-22_BOLD
AACCCTTTATTTTATTTTTGGATCATGAGCAGGAATAATTGGAACCTCATTAAGAATACTAATTCGTACTGAATTAGGAAATCCAGGTAGATTAATTGGAGATGATCAAATTTATAATAGAATTGTTACTGCTCATGCATTTATTATAATTTTTTTTATAGTAATACCAATCATAATTGGGGGATTTGGAAACTGATTAGTACCTTTAATACTTGGAGCTCCAGATATAGCATTTCCACGACTAAATAATATAAGATTTTGACTTTTACCGCCAAGTATTT---------TTATAAGAAGAATTGTAAATAAAGGAGCAGGAACAGGATGAACAGTTTACCCTCCTCTATCATCAAATTTAGCCCATGAAGGAGCATCAGTTGATTTAGCCATTTTTAGCTTACATATAGCAGGGATCTCCTCAATTTTAGGAGCTATTAATTTTATTTCAACAGCTATAAATATACGACCATTCGGTATAAATTCTGAACGAGTTACTCTATTTACATGAGCTGTCCAAATTACAGCTATTTTACTTCTTCTTTCTCTTCCAGTTTTAGCCGGTGCAATTACAATACTTTTAACAGATCGAAATGTAAATACTACATTTTTTGACCCTGCTGGAGGGGGTGACCCAATTTTATATCAACATTTATTT
>Tychius_meliloti_GBMNF53942-22_BOLD
AACCCTTTATTTTATTTTTGGATCATGAGCAGGAATAATTGGAACCTCATTAAGAATACTAATTCGTACTGAATTAGGAAATCCAGGTAGATTAATTGGAGATGATCAAATTTATAATAGAATTGTTACTGCTCATGCATTTATTATAATTTTTTTTATAGTAATACCAATCATAATTGGGGGATTTGGAAACTGATTAGTACCTTTAATACTTGGAGCTCCAGATATAGCATTTCCACGACTAAATAATATAAGATTTTGACTTTTACCGCCAAGTATTT---------TTATAAGAAGAATTGTAAATAAAGGAGCAGGAACAGGATGAACAGTTTACCCTCCTCTATCATCAAATTTAGCCCATGAAGGAGCATCAGTTGATTTAGCCATTTTTAGCTTACATATAGCAGGGATCTCCTCAATTTTAGGAGCTATTAATTTTATTTCAACAGCTATAAATATACGACCATTCGGTATAAATTCTGAACGAGTTACTCTATTTACATGAGCTGTCCAAATTACAGCTATTTTACTTCTTCTTTCTCTTCCAGTTTTAGCCGGTGCAATTACAATACTTTTAACAGATCGAAATGTAAATACTACATTTTTTGACCCTGCTGGAGGGGGTGACCCAATTTTATATCAACATTTATTT
>Tychius_meliloti_GBMNF53943-22_BOLD
AACCCTTTATTTTATTTTTGGATCATGAGCAGGAATAATTGGAACCTCATTAAGAATACTAATTCGTACTGAATTAGGAAATCCAGGTAGATTAATTGGAGATGATCAAATTTATAATAGAATTGTTACTGCTCATGCATTTATTATAATTTTTTTTATAGTAATACCAATCATAATTGGGGGATTTGGAAACTGATTAGTACCTTTAATACTTGGAGCTCCAGATATAGCATTTCCACGACTAAATAATATAAGATTTTGACTTTTACCGCCAAGTATTT---------TTATAAGAAGAATTGTAAATAAAGGAGCAGGAACAGGATGAACAGTTTACCCTCCTCTATCATCAAATTTAGCCCATGAAGGAGCATCAGTTGATTTAGCCATTTTTAGCTTACATATAGCAGGGATCTCCTCAATTTTAGGAGCTATTAATTTTATTTCAACAGCTATAAATATACGACCATTCGGTATAAATTCTGAACGAGTTACTCTATTTACATGAGCTGTCCAAATTACAGCTATTTTACTTCTTCTTTCTCTTCCAGTTTTAGCCGGTGCAATTACAATACTTTTAACAGATCGAAATGTAAATACTACATTTTTTGACCCTGCTGGAGGGGGTGACCCAATTTTATATCAACATTTATTT
>Tychius_meliloti_GBMNF53944-22_BOLD
AACCCTTTATTTTATTTTTGGATCATGAGCAGGAATAATTGGAACCTCATTAAGAATACTAATTCGTACTGAATTAGGAAATCCAGGTAGATTAATTGGAGATGATCAAATTTATAATAGAATTGTTACTGCTCATGCATTTATTATAATTTTTTTTATAGTAATACCAATCATAATTGGGGGATTTGGAAACTGATTAGTACCTTTAATACTTGGAGCTCCAGATATAGCATTTCCACGACTAAATAATATAAGATTTTGACTTTTACCGCCAAGTATTT---------TTATAAGAAGAATTGTAAATAAAGGAGCAGGAACAGGATGAACAGTTTACCCTCCTCTATCATCAAATTTAGCCCATGAAGGAGCATCAGTTGATTTAGCCATTTTTAGTTTACATATAGCAGGGATCTCCTCAATTTTAGGAGCTATTAATTTTATTTCAACAGCTATAAATATACGACCATTCGGTATAAATTCTGAACGAGTTACTCTATTTACATGAGCTGTCCAAATTACAGCTATTTTACTTCTTCTTTCTCTTCCAGTTTTAGCCGGTGCAATTACAATACTTTTAACAGATCGAAATGTAAATACTACATTTTTTGACCCTGCTGGAGGGGGTGACCCAATTTTATATCAACATTTATTT
>Tychius_meliloti_GBMNF53945-22_BOLD
AACCCTTTATTTTATTTTTGGATCATGAGCAGGAATAATTGGAACCTCATTAAGAATACTAATTCGTACTGAATTAGGAAATCCAGGTAGATTAATTGGAGATGATCAAATTTATAATAGAATTGTTACTGCTCATGCATTTATTATAATTTTTTTTATAGTAATACCAATCATAATTGGGGGATTTGGAAACTGATTAGTACCTTTAATACTTGGAGCTCCAGATATAGCATTTCCACGACTAAATAATATAAGATTTTGACTTTTACCGCCAAGTATTT---------TTATAAGAAGAATTGTAAATAAAGGAGCAGGAACAGGATGAACAGTTTACCCTCCTCTATCATCAAATTTAGCCCATGAAGGAGCATCAGTTGATTTAGCCATTTTTAGTTTACATATAGCAGGGATCTCCTCAATTTTAGGAGCTATTAATTTTATTTCAACAGCTATAAATATACGACCATTCGGTATAAATTCTGAACGAGTTACTCTATTTACATGAGCTGTCCAAATTACAGCTATTTTACTTCTTCTTTCTCTTCCAGTTTTAGCCGGTGCAATTACAATACTTTTAACAGATCGAAATGTAAATACTACATTTTTTGACCCTGCTGGAGGGGGTGACCCAATTTTATATCAACATTTATTT
>Tychius_meliloti_GBMNF53946-22_BOLD
AACCCTTTATTTTATTTTTGGATCATGAGCAGGAATAATTGGAACCTCATTAAGAATACTAATTCGTACTGAATTAGGAAATCCAGGTAGATTAATTGGAGATGATCAAATTTATAATAGAATTGTTACTGCTCATGCATTTATTATAATTTTTTTTATAGTAATACCAATCATAATTGGGGGATTTGGAAACTGATTAGTACCTTTAATACTTGGAGCTCCAGATATAGCATTTCCACGACTAAATAATATAAGATTTTGACTTTTACCACCAAGTATTT---------TTATAAGAAGAATTGTAAATAAAGGAGCAGGAACAGGATGAACAGTTTACCCTCCTCTATCATCAAATTTAGCCCATGAAGGAGCATCAGTTGATTTAGCCATTTTTAGTTTACATATAGCAGGGATCTCCTCAATTTTAGGAGCTATTAATTTTATTTCAACAGCTATAAATATACGACCATTCGGTATAAATTCTGAACGAGTTACTCTATTTACATGAGCTGTCCAAATTACAGCTATTTTACTTCTTCTTTCTCTTCCAGTTTTAGCCGGTGCAATTACAATACTTTTAACAGATCGAAATGTAAATACTACATTTTTTGACCCTGCTGGAGGGGGTGACCCAATTTTATATCAACATTTATTT
>Tychius_meliloti_GCOL11821-16_BOLD
AACCCTTTATTTTATTTTTGGATCATGAGCAGGAATAATTGGAACCTCATTAAGAATACTAATTCGTACTGAATTAGGAAATCCAGGTAGATTAATTGGAGATGATCAAATTTATAATAGAATTGTTACTGCTCATGCATTTATTATAATTTTTTTTATAGTAATACCAATCATAATTGGTGGATTTGGAAACTGATTAGTACCTTTAATACTTGGAGCTCCAGATATAGCATTTCCACGACTAAATAATATAAGATTTTGACTTTTACCGCCAAGTATTT---------TTATAAGAAGAATTGTAAATAAAGGAGCAGGAACAGGATGAACAGTTTACCCTCCTCTATCATCAAATTTAGCCCATGAAGGAGCATCAGTTGATTTAGCCATTTTTAGTTTACACATAGCAGGGATCTCCTCAATTTTAGGAGCTATTAATTTTATTTCAACAGCTATAAATATACGACCATTCGGTATAAATTCTGAACGAGTTACTCTATTTACATGAGCTGTCCAAATTACAGCTATTTTACTTCTTCTTTCTCTTCCAGTTTTAGCCGGTGCAATTACAATACTTTTAACAGATCGAAATGTAAATACTACATTTTTTGACCCTGCTGGAGGGGGTGACCCAATTTTATATCAACATTTATTT
>Tychius_meliloti_GCOL12589-16_BOLD
AACCCTTTATTTTATTTTTGGATCATGAGCAGGAATAATTGGAACCTCATTAAGAATACTAATTCGTACTGAATTAGGAAATCCAGGTAGATTAATTGGAGATGATCAAATTTATAATAGAATTGTTACTGCTCATGCATTTATTATAATTTTTTTTATAGTAATACCAATCATAATTGGGGGATTTGGAAACTGATTAGTACCTTTAATACTTGGAGCTCCAGATATAGCATTTCCACGACTAAATAATATAAGATTTTGACTTTTACCGCCAAGTATTT---------TTATAAGAAGAATTGTAAATAAAGGAGCAGGAACAGGATGAACAGTTTACCCTCCTCTATCATCAAATTTAGCCCATGAAGGAGCATCAGTTGATTTAGCCATTTTTAGTTTACATATAGCAGGGATCTCCTCAATTTTAGGAGCTATTAATTTTATTTCAACAGCTATAAATATACGACCATTCGGTATAAATTCTGAACGAGTTACTCTATTTACATGAGCTGTCCAAATTACAGCTATTTTACTTCTTCTTTCTCTTCCAGTTTTAGCCGGTGCAATTACAATACTTTTAACAGATCGAAATGTAAATACTACATTTTTTGACCCTGCTGGAGGGGGTGACCCAATTTTATATCAACATTTATTT
>Tychius_meliloti_GMGMA153-14_BOLD
?ACCCTTTATTTTATTTTTGGATCATGAGCAGGAATAATTGGAACCTCATTAAGAATACTAATTCGTACNGAATTAGGAAATCCAGGTAGATTAATTGGAGATGATCAAATTTATAATAGAATTGTTACTGCTCATGCATTTATTATAATTTTTTTTATAGTAATACCAATCATAATTGGGGGATTTGGAAACTGATTAGTACCTTTAATACTTGGAGCTCCAGATATAGCATTTCCACGACTAAATAATATAAGATTTTGACTTTTACCGCCAAGTATTT---------TTATAAGAAGAATTGTAAATAAAGGAGCAGGAACAGGATGAACAGTTTACCCTCCTCTATCATCAAATTTAGCCCATGAAGGAGCATCAGTTGATTTAGCCATTTTTAGCTTACATATAGCAGGGATCTCCTCAATTTTAGGAGCTATTAATTTTATTTCAACAGCTATAAATATACGACCATTCGGTATAAATTCTGAACGAGTTACTCTATTTACATGAGCTGTCCAAATTACAGCTATTTTACTTNTTCTTTCTCTTCCAGTTTTAGCCGGTGCAATTACAATACTTTTAACAGATCGAAATGTAAATACTACATTT????????????????????????????????????????????????
>Tychius_meliloti_HQ582558.1_NCBI
AACCCTTTATTTTATTTTTGGATCATGAGCAGGAATAATTGGAACCTCATTAAGAATACTAATTCGTACTGAATTAGGAAATCCAGGTAGATTAATTGGAGATGATCAAATTTATAATAGAATTGTTACTGCTCATGCATTTATTATAATTTTTTTTATAGTAATACCAATCATAATTGGTGGATTTGGAAACTGATTAGTACCTTTAATACTTGGAGCTCCAGATATAGCATTTCCACGACTAAATAATATAAGATTTTGACTTTTACCGCCAAGTATTT---------TTATAAGAAGAATTGTAAATAAAGGAGCAGGAACAGGATGAACAGTTTATCCTCCTCTATCATCAAATTTAGCCCATGAAGGAGCATCAGTTGATTTAGCCATTTTTAGTTTACACATAGCAGGGATCTCCTCAATTTTAGGAGCTATTAATTTTATTTCAACAGCTATAAATATACGACCATTCGGTATAAATTCTGAACGAGTTACTCTATTTACATGAGCTGTCCAAATTACAGCTATTTTACTTCTTCTTTCTCTTCCAGTTTTAGCCGGTGCAATTACAATACTTTTAACAGATCGAAATGTAAATACTACATTTTTTGACCCTGCTGGAGGGGGTGACCCAATTTTATATCAACATTTATTT
>Tychius_meliloti_HQ582567.1_NCBI
AACCCTTTATTTTATTTTTGGATCATGAGCAGGAATAATTGGAACCTCATTAAGAATACTAATTCGTACTGAATTAGGAAATCCAGGTAGATTAATTGGAGATGATCAAATTTATAATAGAATTGTTACTGCTCATGCATTTATTATAATTTTTTTTATAGTAATACCAATCATAATTGGTGGATTTGGAAACTGATTAGTACCTTTAATACTTGGAGCTCCAGATATAGCATTTCCACGACTAAATAATATAAGATTTTGACTTTTACCGCCAAGTATTT---------TTATAAGAAGAATTGTAAATAAAGGAGCAGGAACAGGATGAACAGTTTATCCTCCTCTATCATCAAATTTAGCCCATGAAGGAGCATCAGTTGATTTAGCCATTTTTAGTTTACACATAGCAGGGATCTCCTCAATTTTAGGAGCTATTAATTTTATTTCAACAGCTATAAATATACGACCATTCGGTATAAATTCTGAACGAGTTACTCTATTTACATGAGCTGTCCAAATTACAGCTATTTTACTTCTTCTTTCTCTTCCAGTTTTAGCCGGTGCAATTACAATACTTTTAACAGATCGAAATGTAAATACTACATTTTTTGACCCTGCTGGAGGGGGTGACCCAATTTTATATCAACATTTATTT
>Tychius_meliloti_HQ954176.1_NCBI
AACCCTTTATTTTATTTTTGGATCATGAGCAGGAATAATTGGAACCTCATTAAGAATACTAATTCGTACTGAATTAGGAAATCCAGGTAGATTAATTGGAGATGATCAAATTTATAATAGAATTGTTACTGCTCATGCATTTATTATAATTTTTTTTATAGTAATACCAATCATAATTGGGGGATTTGGAAACTGATTAGTACCTTTAATACTTGGAGCTCCAGATATAGCATTTCCACGACTAAATAATATAAGATTTTGACTTTTACCACCAAGTATTT---------TTATAAGAAGAATTGTAAATAAAGGAGCAGGAACAGGATGAACAGTTTACCCTCCTCTATCATCAAATTTAGCCCATGAAGGAGCATCAGTTGATTTAGCCATTTTTAGTTTACATATAGCAGGGATCTCCTCAATTTTAGGAGCTATTAATTTTATTTCAACAGCTATAAATATNCNACCATTCGGTATAAATTCTGAACGAGTTACTCTATTTACATGAGCTGTCCAAATTACAGCTATTTTACTTCTTCTTTCTCTTCCAGTTTTAGCCGGNGCAATTACAATACTTTTAACAGATCGAAATGTAAATACTACATTTTTTGACCCCGC?????????????????????????????????????
>Tychius_meliloti_JBLRB1507-23_BOLD
??CCCTTTATTTTATTTTTGGATCATGAGCAGGAATAATTGGAACCTCATTAAGAATACTAATTCGTACTGAATTAGGAAATCCAGGTAGATTAATTGGAGATGATCAAATTTATAATAGAATTGTTACTGCTCATGCATTTATTATAATTTTTTTTATAGTAATACCAATCATAATTGGTGGATTTGGAAACTGATTAGTACCTTTAATACTTGGAGCTCCAGATATAGCATTTCCACGACTAAATAATATAAGATTTTGACTTTTACCGCCAAGTATTT---------TTATAAGAAGAATTGTAAATAAAGGAGCAGGAACAGGATGAACAGTTTATCCTCCTCTATCATCAAATTTAGCCCATGAAGGAGCATCAGTTGATTTAGCCATTTTTAGTTTACACATAGCAGGGATCTCCTCAATTTTAGGAGCTATTAATTTTATTTCAACAGCTATAAATATACGACCATTCGGTATAAATTCTGAACGAGTTACTCTATTTACATGAGCTGTCCAAATTACAGCTATTTTACTTCTTCTTTCTCTTCCAGTTTTAGCCGGTGCAATTACAATACTTTTAACAGATCGAAATGTAAATACTACATTTTTTGACCCTGCTGGAGGGGGTGACCCAATTTTATATCAACATTTAT??
>Tychius_meliloti_JBLRB1608-23_BOLD
???CCTTTATTTTATTTTTGGATCATGAGCAGGAATAATTGGAACCTCATTAAGAATACTAATTCGTACTGAATTAGGAAATCCAGGTAGATTAATTGGAGATGATCAAATTTATAATAGAATTGTTACTGCTCATGCATTTATTATAATTTTTTTTATAGTAATACCAATCATAATTGGTGGATTTGGAAACTGATTAGTACCTTTAATACTTGGAGCTCCAGATATAGCATTTCCACGACTAAATAATATAAGATTTTGACTTTTACCGCCAAGTATTT---------TTATAAGAAGAATTGTAAATAAAGGAGCAGGAACAGGATGAACAGTTTATCCTCCTCTATCATCAAATTTAGCCCATGAAGGAGCATCAGTTGATTTAGCCATTTTTAGTTTACACATAGCAGGGATCTCCTCAATTTTAGGAGCTATTAATTTTATTTCAACAGCTATAAATATACGACCATTCGGTATAAATTCTGAACGAGTTACTCTATTTACATGAGCTGTCCAAATTACAGCTATTTTACTTCTTCTTTCTCTTCCAGTTTTAGCCGGTGCAATTACAATACTTTTAACAGATCGAAATGTAAATACTACATTTTTTGACCCTGCTGGAGGGGGTGACCCAATTTTATATCAACATTTAT??
>Tychius_meliloti_JF888107.1_NCBI
AACCCTTTATTTTATTTTTGGATCATGAGCAGGAATAATTGGAACCTCATTAAGAATACTAATTCGTACTGAATTAGGAAATCCAGGTAGATTAATTGGAGATGATCAAATTTATAATAGAATTGTTACTGCTCATGCATTTATTATAATTTTTTTTATAGTAATACCAATCATAATTGGTGGATTTGGAAACTGATTAGTACCTTTAATACTTGGAGCTCCAGATATAGCATTTCCACGACTAAATAATATAAGATTTTGACTTTTACCGCCAAGTATTT---------TTATAAGAAGAATTGTAAATAAAGGAGCAGGAACAGGATGAACAGTTTATCCTCCTCTATCATCAAATTTAGCCCATGAAGGAGCATCAGTTGATTTAGCCATTTTTAGTTTACACATAGCAGGGATCTCCTCAATTTTAGGAGCTATTAATTTTATTTCAACAGCTATAAATATACGACCATTCGGTATAAATTCTGAACGAGTTACTCTATTTACATGAGCTGTCCAAATTACAGCTATTTTACTTCTTCTTTCTCTTCCAGTTTTAGCCGGTGCAATTACAATACTTTTAACAGATCGAAATGTAAATACTACATTTTTTGACCCTGCTGGAGGGGGTGACCCAATTTTATATCAACATTTATTT
>Tychius_meliloti_JF888108.1_NCBI
AACCCTTTATTTTATTTTTGGATCATGAGCAGGAATAATTGGAACCTCATTAAGAATACTAATTCGTACTGAATTAGGAAATCCAGGTAGATTAATTGGAGATGATCAAATTTATAATAGAATTGTTACTGCTCATGCATTTATTATAATTTTTTTTATAGTAATACCAATCATAATTGGTGGATTTGGAAACTGATTAGTACCTTTAATACTTGGAGCTCCAGATATAGCATTTCCACGACTAAATAATATAAGATTTTGACTTTTACCGCCAAGTATTT---------TTATAAGAAGAATTGTAAATAAAGGAGCAGGAACAGGATGAACAGTTTACCCTCCTCTATCATCAAATTTAGCCCATGAAGGAGCATCAGTTGATTTAGCCATTTTTAGTTTACACATAGCAGGGATCTCCTCAATTTTAGGAGCTATTAATTTTATTTCAACAGCTATAAATATACGACCATTCGGTATAAATTCTGAACGAGTTACTCTATTTACATGAGCTGTCCAAATTACAGCTATTTTACTTCTTCTTTCTCTTCCAGTTTTAGCCGGTGCAATTACAATACTTTTAACAGATCGAAATGTAAATACTACATTTTTTGACCCTGCTGGAGGGGGTGACCCAATTTTATATCAACATTTATTT
>Tychius_meliloti_KC784152.1_NCBI
AACCCTTTATTTTATTTTTGGATCATGAGCAGGAATAATTGGAACCTCATTAAGAATACTAATTCGTACTGAATTAGGAAATCCAGGTAGATTAATTGGAGATGATCAAATTTATAATAGAATTGTTACTGCTCATGCATTTATTATAATTTTTTTTATAGTAATACCAATCATAATTGGTGGATTTGGAAACTGATTAGTACCTTTAATACTTGGAGCTCCAGATATAGCATTTCCACGACTAAATAATATAAGATTTTGACTTTTACCGCCAAGTATTT---------TTATAAGAAGAATTGTAAATAAAGGAGCAGGAACAGGATGAACAGTTTACCCTCCTCTATCATCAAATTTAGCCCATGAAGGAGCATCAGTTGATTTAGCCATTTTTAGTTTACACATAGCAGGGATCTCCTCAATTTTAGGAGCTATTAATTTTATTTCAACAGCTATAAATATACGACCATTCGGTATAAATTCTGAACGAGTTACTCTATTTACATGAGCTGTCCAAATTACAGCTATTTTACTTCTTCTTTCTCTTCCAGTTTTAGCCGGTGCAATTACAATACTTTTAACAGATCGAAATGTAAATACTACATTTTTTGACCCTGCTGGAGGGGGTGACCCAATTTTATATCAACATTTATTT
>Tychius_meliloti_KM445751.1_NCBI
AACCCTTTATTTTATTTTTGGATCATGAGCAGGAATAATTGGAACCTCATTAAGAATACTAATTCGTACTGAATTAGGAAATCCAGGTAGATTAATTGGAGATGATCAAATTTATAATAGAATTGTTACTGCTCATGCATTTATTATAATTTTTTTTATAGTAATACCAATCATAATTGGTGGATTTGGAAACTGATTAGTACCTTTAATACTTGGAGCTCCAGATATAGCATTTCCACGACTAAATAATATAAGATTTTGACTTTTACCGCCAAGTATTT---------TTATAAGAAGAATTGTAAATAAAGGAGCAGGAACAGGATGAACAGTTTACCCTCCTCTATCATCAAATTTAGCCCATGAAGGAGCATCAGTTGATTTAGCCATTTTTAGTTTACACATAGCAGGGATCTCCTCAATTTTAGGAGCTATTAATTTTATTTCAACAGCTATAAATATACGACCATTCGGTATAAATTCTGAACGAGTTACTCTATTTACATGAGCTGTCCAAATTACAGCTATTTTACTTNTTCTTTCTCTTCCAGTTTTAGCCGG??????????????????????????????????????????????????????????????????????????????????????????????
>Tychius_meliloti_KM452380.1_NCBI
AACCCTTTATTTTATTTTTGGATCATGAGCAGGAATAATTGGAACCTCATTAAGAATACTAATTCGTACTGAATTAGGAAATCCAGGTAGATTAATTGGAGATGATCAAATTTATAATAGAATTGTTACTGCTCATGCATTTATTATAATTTTTTTTATAGTAATACCAATCATAATTGGGGGATTTGGAAACTGATTAGTACCTTTAATACTTGGAGCTCCAGATATAGCATTTCCACGACTAAATAATATAAGATTTTGACTTTTACCACCAAGTATTT---------TTATAAGAAGAATTGTAAATAAAGGAGCAGGAACAGGATGAACAGTTTACCCTCCTCTATCATCAAATTTAGCCCATGAAGGAGCATCAGTTGATTTAGCCATTTTTAGNTTACATATAGCAGGGATCTCCTCAATTTTAGGAGCTATTAATTTTATTTCAACAGCTATAAATATACGACCATTCGGTATAAATTCTGAACGAGTTACTCTATTTACATGAGCTGTCCAAATTACAGCAATTTTACTTCTTCTTTCTCTTCCAGTTTTAGCCGGGGCAATTACAATACTTTTAACAGATCGAAATGTAAATACTAC????????????????????????????????????????????????????
>Tychius_meliloti_KM841707.1_NCBI
AACCCTTTATTTTATTTTTGGATCATGAGCAGGAATAATTGGAACCTCATTAAGAATACTAATTCGTACTGAATTAGGAAATCCAGGTAGATTAATTGGAGATGATCAAATTTATAATAGAATTGTTACTGCTCATGCATTTATTATAATTTTTTTTATAGTAATACCAATCATAATTGGTGGATTTGGAAACTGATTAGTACCTTTAATACTTGGAGCTCCAGATATAGCATTTCCACGACTAAATAATATAAGATTTTGACTTTTACCGCCAAGTATTT---------TTATAAGAAGAATTGTAAATAAAGGAGCAGGAACAGGATGAACAGTTTATCCTCCTCTATCATCAAATTTAGCCCATGAAGGAGCATCAGTTGATTTAGCCATTTTTAGTTTACACATAGCAGGGATCTCCTCAATTTTAGGAGCTATTAATTTTATTTCAACAGCTATAAATATACGACCATTCGGTATAAATTCTGAACGAGTTACTCTATTTACATGAGCTGTCCAAATTACAGCTATTTTACTTCTTCTTTCTCTTCCAGTTTTAGCCGGTGCAATTACAATACTTTTAACAGATCGAAATGTAAATACTACTTT?????????????????????????????????????????????????
>Tychius_meliloti_KM841795.1_NCBI
AACCCTTTATTTTATTTTTGGATCATGAGCAGGAATAATTGGAACCTCATTAAGAATACTAATTCGTACTGAATTAGGAAATCCAGGTAGATTAATTGGAGATGATCAAATTTATAATAGAATTGTTACTGCTCATGCATTTATTATAATTTTTTTTATAGTAATACCAATCATAATTGGTGGATTTGGAAACTGATTAGTACCTTTAATACTTGGAGCTCCAGATATAGCATTTCCACGACTAAATAATATAAGATTTTGACTTTTACCGCCAAGTATTT---------TTATAAGAAGAATTGTAAATAAAGGAGCAGGAACAGGATGAACAGTTTATCCTCCTCTATCATCAAATTTAGCCCATGAAGGAGCATCAGTTGATTTAGCCATTTTTAGTTTACACATAGCAGGGATCTCCTCAATTTTAGGAGCTATTAATTTTATTTCAACAGCTATAAATATACGACCATTCGGTATAAATTCTGAACGAGTTACTCTATTTACATGAGCTGTCCAAATTACAGCTATTTTACTTCTTCTTTCTCTTCCAGTTTTAGCCGGTGCAATTACAATACTTTTAACAGATCGAAATGTAAATACTACATTTTTTGACCCTGCT????????????????????????????????????
>Tychius_meliloti_KM842748.1_NCBI
AACCCTTTATTTTATTTTTGGATCATGAGCAGGAATAATTGGAACCTCATTAAGAATACTAATTCGTACTGAATTAGGAAATCCAGGTAGATTAATTGGAGATGATCAAATTTATAATAGAATTGTTACTGCTCATGCATTTATTATAATTTTTTTTATAGTAATACCAATCATAATTGGTGGATTTGGAAACTGATTAGTACCTTTAATACTTGGAGCTCCAGATATAGCATTTCCACGACTAAATAATATAAGATTTTGACTTTTACCGCCAAGTATTT---------TTATAAGAAGAATTGTAAATAAAGGAGCAGGAACAGGATGAACAGTTTATCCTCCTCTATCATCAAATTTAGCCCATGAAGGAGCATCAGTTGATTTAGCCATTTTTAGTTTACACATAGCAGGGATCTCCTCAATTTTAGGAGCTATTAATTTTATTTCAACAGCTATAAATATACGACCATTCGGTATAAATTCTGAACGAGTTACTCTATTTACATGAGCTGTCCAAATTACAGCTATTTTACTTCTTCTTTCTCTTCCAGTTTTAGCCGGTGCAATTACAATACTTTTAACAGATCGAAATGTAAATACTACATTTTTTGACCCTGCTGGAGGGGGTG??????????????????????????
>Tychius_meliloti_KM842957.1_NCBI
AACCCTTTATTTTATTTTTGGATCATGAGCAGGAATAATTGGAACCTCATTAAGAATACTAATTCGTACTGAATTAGGAAATCCAGGTAGATTAATTGGAGATGATCAAATTTATAATAGAATTGTTACTGCTCATGCATTTATTATAATTTTTTTTATAGTAATACCAATCATAATTGGTGGATTTGGAAACTGATTAGTACCTTTAATACTTGGAGCTCCAGATATAGCATTTCCACGACTAAATAATATAAGATTTTGACTTTTACCGCCAAGTATTT---------TTATAAGAAGAATTGTAAATAAAGGAGCAGGAACAGGATGAACAGTTTATCCTCCTCTATCATCAAATTTAGCCCATGAAGGAGCATCAGTTGATTTAGCCATTTTTAGTTTACACATAGCAGGGATCTCCTCAATTTTAGGAGCTATTAATTTTATTTCAACAGCTATAAATATACGACCATTCGGTATAAATTCTGAACGAGTTACTCTATTTACATGAGCTGTCCAAATTACAGCTATTTTACTTCTTCTTTCTCTTCCAGTTTTAGCCGGTGCAATTACAATACTTTTAACAGATCGAAATGTAAATACTACATTTTTTGACCCTGCTGGAGGGGGTGA?????????????????????????
>Tychius_meliloti_KM843239.1_NCBI
AACCCTTTATTTTATTTTTGGATCATGAGCAGGAATAATTGGAACCTCATTAAGAATACTAATTCGTACTGAATTAGGAAATCCAGGTAGATTAATTGGAGATGATCAAATTTATAATAGAATTGTTACTGCTCATGCATTTATTATAATTTTTTTTATAGTAATACCAATCATAATTGGTGGATTTGGAAACTGATTAGTACCTTTAATACTTGGAGCTCCAGATATAGCATTTCCACGACTAAATAATATAAGATTTTGACTTTTACCGCCAAGTATTT---------TTATAAGAAGAATTGTAAATAAAGGAGCAGGAACAGGATGAACAGTTTATCCTCCTCTATCATCAAATTTAGCCCATGAAGGAGCATCAGTTGATTTAGCCATTTTTAGTTTACACATAGCAGGGATCTCCTCAATTTTAGGAGCTATTAATTTTATTTCAACAGCTATAAATATACGACCATTCGGTATAAATTCTGAACGAGTTACTCTATTTACATGAGCTGTCCAAATTACAGCTATTTTACTTCTTCTTTCTCTTCCAGTTTTAGCCGGTGCAATTACAATACTTTTAACAGATCGAAATGTAAATACTACTTT?????????????????????????????????????????????????
>Tychius_meliloti_KM844706.1_NCBI
AACCCTTTATTTTATTTTTGGATCATGAGCAGGAATAATTGGAACCTCATTAAGAATACTAATTCGTACTGAATTAGGAAATCCAGGTAGATTAATTGGAGATGATCAAATTTATAATAGAATTGTTACTGCTCATGCATTTATTATAATTTTTTTTATAGTAATACCAATCATAATTGGGGGATTTGGAAACTGATTAGTACCTTTAATACTTGGAGCTCCAGATATAGCATTTCCACGACTAAATAATATAAGATTTTGACTTTTACCGCCAAGTATTT---------TTATAAGAAGAATTGTAAATAAAGGAGCAGGAACAGGATGAACAGTTTACCCTCCTCTATCATCAAATTTAGCCCATGAAGGAGCATCAGTTGATTTAGCCATTTTTAGCTTACATATAGCAGGGATCTCCTCAATTTTAGGAGCTATTAATTTTATTTCAACAGCTATAAATATACGACCATTCGGTATAAATTCTGAACGAGTTACTCTATTTACATGAGCTGTCCAAATTACAGCTATTTTACTTCTTCTTTCTCTTCCAGTTTTAGCCGGTGCAATTACAATACTTTTAACAGATCGAAATGTAAATACTACATTTTTTGACCCTGCTGGAGGGGGTG??????????????????????????
>Tychius_meliloti_KM845340.1_NCBI
?ACCCTTTATTTTATTTTTGGATCATGAGCAGGAATAATTGGAACCTCATTAAGAATACTAATTCGTACTGAATTAGGAAATCCAGGTAGATTAATTGGAGATGATCAAATTTATAATAGAATTGTTACTGCTCATGCATTTATTATAATTTTTTTTATAGTAATACCAATCATAATTGGGGGATTTGGAAACTGATTAGTACCTTTAATACTTGGAGCTCCAGATATAGCATTTCCACGACTAAATAATATAAGATTTTGACTTTTACCNCCAAGTATTT---------TTATAANAAGAATTGTAAATAAAGGAGCAGGAACAGGATGAACAGTTTACCCTCCTCTATCATCAAATTTAGCCCATGAAGGAGCATCAGTTGATTTAGCCATTTTTAGNTTACATATAGCAGGGATCTCCTCAATTTTAGGAGCTATTAATTTTATTTCAACAGCTATAAATATACGACCATTCGGTATAAATTNTGAACGAGTTACTCTATTTACATGAGCTGTCCAAATTACAGCTATTTTACTTTTTCTTTCTCTTCCAGTTTTAGCCGGTGCAATTACAATACTTTTAACAGATCGAAAT???????????????????????????????????????????????????????????????
>Tychius_meliloti_KM845708.1_NCBI
AACCCTTTATTTTATTTTTGGATCATGAGCAGGAATAATTGGAACCTCATTAAGAATACTAATTCGTACTGAATTAGGAAATCCAGGTAGATTAATTGGAGATGATCAAATTTATAATAGAATTGTTACTGCTCATGCATTTATTATAATTTTTTTTATAGTAATACCAATCATAATTGGTGGATTTGGAAACTGATTAGTACCTTTAATACTTGGAGCTCCAGATATAGCATTTCCACGACTAAATAATATAAGATTTTGACTTTTACCGCCAAGTATTT---------TTATAAGAAGAATTGTAAATAAAGGAGCAGGAACAGGATGAACAGTTTATCCTCCTCTATCATCAAATTTAGCCCATGAAGGAGCATCAGTTGATTTAGCCATTTTTAGTTTACACATAGCAGGGATCTCCTCAATTTTAGGAGCTATTAATTTTATTTCAACAGCTATAAATATACGACCATTCGGTATAAATTCTGAACGAGTTACTCTATTTACATGAGCTGTCCAAATTACAGCTATTTTAC??????????????????????????????????????????????????????????????????????????????????????????????????????????????????????????
>Tychius_meliloti_KM849400.1_NCBI
?ACCCTTTATTTTATTTTTGGATCATGAGCAGGAATAATTGGAACCTCATTAAGAATACTAATTCGTACTGAATTAGGAAATCCAGGTAGATTAATTGGAGATGATCAAATTTATAATAGAATTGTTACTGCTCATGCATTTATTATAATTTTTTTTATAGTAATACCAATCATAATTGGTGGATTTGGAAACTGATTAGTACCTTTAATACTTGGAGCTCCAGATATAGCATTTCCACGACTAAATAATATAAGATTTTGACTTTTACCGCCAAGTATTT---------TTATAAGAAGAATTGTAAATAAAGGAGCAGGAACAGGATGAACAGTTTATCCTCCTCTATCATCAAATTTAGCCCATGAAGGAGCATCAGTTGATTTAGCCATTTTTAGTTTACACATAGCAGGGATCTCCTCAATTTTAGGAGCTATTAATTTTATTTCAACAGCTATAAATATACGACCATTCGGTATAAATTCTGAACGAGTTACTCTATTTACATGAGCTGTCCAAATTACAGCTATTTTANTTNTTCTTTCTCTTCCAGTTTTAGCCGGTGCAATTACAATACTTTTAACAGAT?????????????????????????????????????????????????????????????????????
>Tychius_meliloti_KR482859.1_NCBI
????????????TATTTTTGGATCATGAGCAGGAATAATTGGAACCTCATTAAGAATACTAATTCGTACTGAATTAGGAAATCCAGGTAGATTAATTGGAGATGATCAAATTTATAATAGAATTGTTACTGCTCATGCATTTATTATAATTTTTTTTATAGTAATACCAATCATAATTGGGGGATTTGGAAACTGATTAGTACCTTTAATACTTGGAGCTCCAGATATAGCATTTCCACGACTAAATAATATAAGATTTTGACTTTTACCGCCAAGTATTT---------TTATAAGAAGAATTGTAAATAAAGGAGCAGGAACAGGATGAACAGTTTACCCTCCTCTATCATCAAATTTAGCCCATGAAGGAGCATCAGTTGATTTAGCCATTTTTAGCTTACATATAGCAGGGATCTCCTCAATTTTAGGAGCTATTAATTTTATTTCAACAGCTATAAATATACGACCATTCGGTATAAATTCTGAACGAGTTACTCTATTTA????????????????????????????????????????????????????????????????????????????????????????????????????????????????????????????????????????????????????????
>Tychius_meliloti_KR483157.1_NCBI
????????????????????GATCATGAGCAGGAATAATTGGAACCTCATTAAGAATACTAATTCGTACTGAATTAGGAAATCCAGGTAGATTAATTGGAGATGATCAAATTTATAATAGAATTGTTACTGCTCATGCATTTATTATAATTTTTTTTATAGTAATACCAATCATAATTGGTGGATTTGGAAACTGATTAGTACCTTTAATACTTGGAGCTCCAGATATAGCATTTCCACGACTAAATAATATAAGATTTTGACTTTTACCGCCAAGTATTT---------TTATAAGAAGAATTGTAAATAAAGGAGCAGGAACAGGATGAACAGTTTACCCTCCTCTATCATCAAATTTAGCCCATGAAGGAGCATCAGTTGATTTAGCCATTTTTAGTTTACACATAGCAGGGATCTCCTCAATTTTAGGAGCTATTAATTTTATTTCAACAGCTATAAATATACGACCATTCGGTATAAATTCTGAACGAGTTACTCTATTTACATGAGCTGTCCAAATTACAGCTATTTTACTTCTTCTTTCTCTTCCAGTTTTAGCCGGTGCAATTACAATACTTTTAACAGATCGAAA????????????????????????????????????????????????????????????????
>Tychius_meliloti_KR485519.1_NCBI
????????ATTTTATTTTTGGATCATGAGCAGGAATAATTGGAACCTCATTAAGAATACTAATTCGTACTGAATTAGGAAATCCAGGTAGATTAATTGGAGATGATCAAATTTATAATAGAATTGTTACTGCTCATGCATTTATTATAATTTTTTTTATAGTAATACCAATCATAATTGGGGGATTTGGAAACTGATTAGTACCTTTAATACTTGGAGCTCCAGATATAGCATTTCCACGACTAAATAATATAAGATTTTGACTTTTACCGCCAAGTATTT---------TTATAAGAAGAATTGTAAATAAAGGAGCAGGAACAGGATGAACAGTTTACCCTCCTCTATCATCAAATTTAGCCCATGAAGGAGCATCAGTTGATTTAGCCATTTTTAGCTTACATATAGCAGGGATCTCCTCAATTTTAGGAGCTATTAATTTTATTTCAACAGCTATAAATATACGACCATTCGGTATAAATTCTGAACGAGTTACTCTATTTACATGAGCTGTCCAAATTACAGCTATTTTACTTCTTCTTTCTCTTCCAGTTTTAGCCGGTGCAATTACAATACTTTTAACAGATCGAAA????????????????????????????????????????????????????????????????
>Tychius_meliloti_KR485619.1_NCBI
AACCCTTTATTTTATTTTTGGATCATGAGCAGGAATAATTGGAACCTCATTAAGAATACTAATTCGTACTGAATTAGGAAATCCAGGTAGATTAATTGGAGATGATCAAATTTATAATAGAATTGTTACTGCTCATGCATTTATTATAATTTTTTTTATAGTAATACCAATCATAATTGGTGGATTTGGAAACTGATTAGTACCTTTAATACTTGGAGCTCCAGATATAGCATTTCCACGACTAAATAATATAAGATTTTGACTTTTACCGCCAAGTATTT---------TTATAAGAAGAATTGTAAATAAAGGAGCAGGAACAGGATGAACAGTTTATCCTCCTCTATCATCAAATTTAGCCCATGAAGGAGCATCAGTTGATTTAGCCATTTTTAGTTTACACATAGCAGGGATCTCCTCAATTTTAGGAGCTATTAATTTTATTTCAACAGCTATAAATATACGACCATTCGGTATAAATTCTGAACGAGTTACTCTATTTACATGAGCTGTCCAAATTACAGCTATTTTACTTCTTCTTTCTCTTCCAGTTTTAGCCGGTGCAATTACAATACT???????????????????????????????????????????????????????????????????????????????
>Tychius_meliloti_KR485638.1_NCBI
??????????TTTATTTTTGGATCATGAGCAGGAATAATTGGAACCTCATTAAGAATACTAATTCGTACTGAATTAGGAAATCCAGGTAGATTAATTGGAGATGATCAAATTTATAATAGAATTGTTACTGCTCATGCATTTATTATAATTTTTTTTATAGTAATACCAATCATAATTGGTGGATTTGGAAACTGATTAGTACCTTTAATACTTGGAGCTCCAGATATAGCATTTCCACGACTAAATAATATAAGATTTTGACTTTTACCGCCAAGTATTT---------TTATAAGAAGAATTGTAAATAAAGGAGCAGGAACAGGATGAACAGTTTACCCTCCTCTATCATCAAATTTAGCCCATGAAGGAGCATCAGTTGATTTAGCCATTTTTAGTTTACACATAGCAGGGATCTCCTCAATTTTAGGAGCTATTAATTTTATTTCAACAGCTATAAATATACGACCATTCGGTATAAATTCTGAACGAGTTACTCTATTTACATGAGCTGTCCAAATTACAGCTATTTTACTTCTTCTTTCTCTTCCAGTTTTAGCCGGTGCAATTACAATACTTTTAACAGATCGA??????????????????????????????????????????????????????????????????
>Tychius_meliloti_KR485720.1_NCBI
?ACCCTTTATTTTATTTTTGGATCATGAGCAGGAATAATTGGAACCTCATTAAGAATACTAATTCGTACTGAATTAGGAAATCCAGGTAGATTAATTGGAGATGATCAAATTTATAATAGAATTGTTACTGCTCATGCATTTATTATAATTTTTTTTATAGTAATACCAATCATAATTGGGGGATTTGGAAACTGATTAGTACCTTTAATACTTGGAGCTCCAGATATAGCATTTCCACGACTAAATAATATAAGATTTTGACTTTTACCGCCAAGTATTT---------TTATAAGAAGAATTGTAAATAAAGGAGCAGGAACAGGATGAACAGTTTACCCTCCTCTATCATCAAATTTAGCCCATGAAGGAGCATCAGTTGATTTAGCCATTTTTAGCTTACATATAGCAGGGATCTCCTCAATTTTAGGAGCTATTAATTTTATTTCAACAGCTATAAATATACGACCATTCGGTATAAATTCTGAACGAGTTACTCTATTTACATGAGCTGTCCAAATTACAGCTATTTTACTTNTTCTTTCTCTTCCAGTTTTAGCCGGTGCAATTACAATACTTTTAACAGATCGAAATGTAAATACTACATTTTTTGACCCT???????????????????????????????????????
>Tychius_meliloti_KR486332.1_NCBI
?ACCCTTTATTTTATTTTTGGATCATGAGCAGGAATAATTGGAACCTCATTAAGAATACTAATTCGTACTGAATTAGGAAATCCAGGTAGATTAATTGGAGATGATCAAATTTATAATAGAATTGTTACTGCTCATGCATTTATTATAATTTTTTTTATAGTAATACCAATCATAATTGGTGGATTTGGAAACTGATTAGTACCTTTAATACTTGGAGCTCCAGATATAGCATTTCCACGACTAAATAATATAAGATTTTGACTTTTACCGCCAAGTATTT---------TTATAAGAAGAATTGTAAATAAAGGAGCAGGAACAGGATGAACAGTTTATCCTCCTCTATCATCAAATTTAGCCCATGAAGGAGCATCAGTTGATTTAGCCATTTTTAGTTTACACATAGCAGGGATCTCCTCAATTTTAGGAGCTATTAATTTTATTTCAACAGCTATAAATATACGACCATTCGGTATAAATTCTGAACGAGTTACTCTATTTACATGAGCTGTCCAAATTACAGCTATTTTACTTCTTCTTTCTCTTCCAGTTTTAGCCGGTGCAATTACAATACTTTTAACAGATCGAAATGTAAATACTACATTTTTTGACCCT???????????????????????????????????????
>Tychius_meliloti_KR486566.1_NCBI
AACCCTTTATTTTATTTTTGGATCATGAGCAGGAATAATTGGAACCTCATTAAGAATACTAATTCGTACTGAATTAGGAAATCCAGGTAGATTAATTGGAGATGATCAAATTTATAATAGAATTGTTACTGCTCATGCATTTATTATAATTTTTTTTATAGTAATACCAATCATAATTGGTGGATTTGGAAACTGATTAGTACCTTTAATACTTGGAGCTCCAGATATAGCATTTCCACGACTAAATAATATAAGATTTTGACTTTTACCGCCAAGTATTT---------TTATAAGAAGAATTGTAAATAAAGGAGCAGGAACAGGATGAACAGTTTACCCTCCTCTATCATCAAATTTAGCCCATGAAGGAGCATCAGTTGATTTAGCCATTTTTAGTTTACACATAGCAGGGATCTCCTCAATTTTAGGAGCTATTAATTTTATTTCAACAGCTATAAATATACGACCATTCGGTATAAATTCTGAACGAGTTACTCTATTTACATGAGCTGTCCAAATTACAGCTATTTTACTTCTTCTTTCTCTTCCAGTT??????????????????????????????????????????????????????????????????????????????????????????????????????
>Tychius_meliloti_KR486862.1_NCBI
AACCCTTTATTTTATTTTTGGATCATGAGCAGGAATAATTGGAACCTCATTAAGAATACTAATTCGTACTGAATTAGGAAATCCAGGTAGATTAATTGGAGATGATCAAATTTATAATAGAATTGTTACTGCTCATGCATTTATTATAATTTTTTTTATAGTAATACCAATCATAATTGGTGGATTTGGAAACTGATTAGTACCTTTAATACTTGGAGCTCCAGATATAGCATTTCCACGACTAAATAATATAAGATTTTGACTTTTACCGCCAAGTATTT---------TTATAAGAAGAATTGTAAATAAAGGAGCAGGAACAGGATGAACAGTTTACCCTCCTCTATCATCAAATTTAGCCCATGAAGGAGCATCAGTTGATTTAGCCATTTTTAGTTTACACATAGCAGGGATCTCCTCAATTTTAGGAGCTATTAATTTTATTTCAACAGCTATAAATATACGACCATTCGGTATAAATTCTGAACGAGTTACTCTATTTACATGAGC?????????????????????????????????????????????????????????????????????????????????????????????????????????????????????????????????????????????????
>Tychius_meliloti_KR487845.1_NCBI
????????????TATTTTTGGATCATGAGCAGGAATAATTGGAACCTCATTAAGAATACTAATTCGTACTGAATTAGGAAATCCAGGTAGATTAATTGGAGATGATCAAATTTATAATAGAATTGTTACTGCTCATGCATTTATTATAATTTTTTTTATAGTAATACCAATCATAATTGGGGGATTTGGAAACTGATTAGTACCTTTAATACTTGGAGCTCCAGATATAGCATTTCCACGACTAAATAATATAAGATTTTGACTTTTACCGCCAAGTATTT---------TTATAAGAAGAATTGTAAATAAAGGAGCAGGAACAGGATGAACAGTTTACCCTCCTCTATCATCAAATTTAGCCCATGAAGGAGCATCAGTTGATTTAGCCATTTTTAGCTTACATATAGCAGGGATCTCCTCAATTTTAGGAGCTATTAATTTTATTTCAACAGCTATAAATATACGACCATTCGGTATAAATTCTGAACGAGTTACTCTATTTACATGAGCTGTCCAAATTACAGCTATTTTACTTCTTCTTTCTCTTCCAGTTTTAGCCGGTGCAATTACAATACTTTTAACAGATCGA??????????????????????????????????????????????????????????????????
>Tychius_meliloti_KR488734.1_NCBI
AACCCTTTATTTTATTTTTGGATCATGAGCAGGAATAATTGGAACCTCATTAAGAATACTAATTCGTACTGAATTAGGAAATCCAGGTAGATTAATTGGAGATGATCAAATTTATAATAGAATTGTTACTGCTCATGCATTTATTATAATTTTTTTTATAGTAATACCAATCATAATTGGTGGATTTGGAAACTGATTAGTACCTTTAATACTTGGAGCTCCAGATATAGCATTTCCACGACTAAATAATATAAGATTTTGACTTTTACCGCCAAGTATTT---------TTATAAGAAGAATTGTAAATAAAGGAGCAGGAACAGGATGAACAGTTTATCCTCCTCTATCATCAAATTTAGCCCATGAAGGAGCATCAGTTGATTTAGCCATTTTTAGTTTACACATAGCAGGGATCTCCTCAATTTTAGGAGCTATTAATTTTATTTCAACAGCTATAAATATACGACCATTCGGTATAAATTCTGAACGAGTTACTCTATTTACATGAGCTGTCCAAATTACAGCTATTTTACTTCTTCTTTCTCTTCCAGTTTTAGCCGGTGCAATTACAATACTTTTAACAG???????????????????????????????????????????????????????????????????????
>Tychius_meliloti_KR489144.1_NCBI
?ACCCTTTATTTTATTTTTGGATCATGAGCAGGAATAATTGGAACCTCATTAAGAATACTAATTCGTACTGAATTAGGAAATCCAGGTAGATTAATTGGAGATGATCAAATTTATAATAGAATTGTTACTGCTCATGCATTTATTATAATTTTTTTTATAGTAATACCAATCATAATTGGGGGATTTGGAAACTGATTAGTACCTTTAATACTTGGAGCTCCAGATATAGCATTTCCACGACTAAATAATATAAGATTTTGACTTTTACCGCCAAGTATTT---------TTATAAGAAGAATTGTAAATAAAGGAGCAGGAACAGGATGAACAGTTTACCCTCCTCTATCATCAAATTTAGCCCATGAAGGAGCATCAGTTGATTTAGCCATTTTTAGCTTACATATAGCAGGGATCTCCTCAATTTTAGGAGCTATTAATTTTATTTCAACAGCTATAAATATACGACCATTCGGTATAAATTCTGAACGAGTTACTCTATTTACATGAGCTGTCCAAATTACAGCTATTTTACTTCTTCTTTCTCTTCCAGTTTTAGCCGGTGCAATTACAATACTTTTAACAGAT?????????????????????????????????????????????????????????????????????
>Tychius_meliloti_KR489269.1_NCBI
AACCCTTTATTTTATTTTTGGATCATGAGCAGGAATAATTGGAACCTCATTAAGAATACTAATTCGTACTGAATTAGGAAATCCAGGTAGATTAATTGGAGATGATCAAATTTATAATAGAATTGTTACTGCTCATGCATTTATTATAATTTTTTTTATAGTAATACCAATCATAATTGGTGGATTTGGAAACTGATTAGTACCTTTAATACTTGGAGCTCCAGATATAGCATTTCCACGACTAAATAATATAAGATTTTGACTTTTACCGCCAAGTATTT---------TTATAAGAAGAATTGTAAATAAAGGAGCAGGAACAGGATGAACAGTTTACCCTCCTCTATCATCAAATTTAGCCCATGAAGGAGCATCAGTTGATTTAGCCATTTTTAGTTTACACATAGCAGGGATCTCCTCAATTTTAGGAGCTATTAATTTTATTTCAACAGCTATAAATATACGACCATTCGGTATAAATTCTGAACGAGTTACTCTATTTACATGAGCTGTCCAAATTACAGCTATTTTANTTNTTCTTTCTCTTCCAGTTTTAGCCGGTGCAATTA??????????????????????????????????????????????????????????????????????????????????????
>Tychius_meliloti_KR489451.1_NCBI
?????????TTTTATTTTTGGATCATGAGCAGGAATAATTGGAACCTCATTAAGAATACTAATTCGTACTGAATTAGGAAATCCAGGTAGATTAATTGGAGATGATCAAATTTATAATAGAATTGTTACTGCTCATGCATTTATTATAATTTTTTTTATAGTAATACCAATCATAATTGGTGGATTTGGAAACTGATTAGTACCTTTAATACTTGGAGCTCCAGATATAGCATTTCCACGACTAAATAATATAAGATTTTGACTTTTACCGCCAAGTATTT---------TTATAAGAAGAATTGTAAATAAAGGAGCAGGAACAGGATGAACAGTTTACCCTCCTCTATCATCAAATTTAGCCCATGAAGGAGCATCAGTTGATTTAGCCATTTTTAGTTTACACATAGCAGGGATCTCCTCAATTTTAGGAGCTATTAATTTTATTTCAACAGCTATAAATATACGACCATTCGGTATAAATTCTGAACGAGTTACTCTATTTACATGAGCTGTCCAAATTACAGCTATTTTACTTCTTCTTTCTCTTCCAGTTTTAGCCGGTGCAATTACAATACTTTTAA??????????????????????????????????????????????????????????????????????????
>Tychius_meliloti_KR489719.1_NCBI
AACCCTTTATTTTATTTTTGGATCATGAGCAGGAATAATTGGAACCTCATTAAGAATACTAATTCGTACTGAATTAGGAAATCCAGGTAGATTAATTGGAGATGATCAAATTTATAATAGAATTGTTACTGCTCATGCATTTATTATAATTTTTTTTATAGTAATACCAATCATAATTGGTGGATTTGGAAACTGATTAGTACCTTTAATACTTGGAGCTCCAGATATAGCATTTCCACGACTAAATAATATAAGATTTTGACTTTTACCGCCAAGTATTT---------TTATAAGAAGAATTGTAAATAAAGGAGCAGGAACAGGATGAACAGTTTATCCTCCTCTATCATCAAATTTAGCCCATGAAGGAGCATCAGTTGATTTAGCCATTTTTAGTTTACACATAGCAGGGATCTCCTCAATTTTAGGAGCTATTAATTTTATTTCAACAGCTATAAATATACGACCATTCGGTATAAATTCTGAACGAGTTACTCTATTTACATGAGCTGTCCAAATTACAGCTATTTTACTTCTTCTTTCTCTTCCAGTTTTAGCCGGTGCAATTACAATACTTTTAACAGATCGAAATGTAAATACTACATTTT???????????????????????????????????????????????
>Tychius_meliloti_KR491095.1_NCBI
?????????????ATTTTTGGATCATGAGCAGGAATAATTGGAACCTCATTAAGAATANTAATTCGTACTGAATTAGGAAATCCAGGTAGATTAATTGGAGATGATCAAATTTATAATAGAATTGTTACTGCTCATGCATTTATTATAATTTTTTTTATAGTAATACCAATCATAATTGGTGGATTTGGAAACTGATTAGTACCTTTAATACTTGGAGCTCCAGATATAGCATTTCCACGACTAAATAATATAAGATTTTGACTTTTACCGCCAAGTATTT---------TTATAAGAAGAATTGTAAATAAAGGAGCAGGAACAGGATGAACAGTTTATCCTCCTCTATCATCAAATTTAGCCCATGAAGGAGCATCAGTTGATTTAGCCATTTTTAGTTTACACATAGCAGGGATCTCCTCAATTTTAGGAGCTATTAATTTTATTTCAACAGCTATAAATATACGACCATTCGGTATAAATTCTGAACGAGTTACTCTATTTACATGAGCTGTCCAAATTACAGCTATTTTACTTCTTCTTTCTCTTCCAGTTTTAGCCGGTGCAATTA??????????????????????????????????????????????????????????????????????????????????????
>Tychius_meliloti_KR491111.1_NCBI
?????????????ATTTTTGGATCATGAGCAGGAATAATTGGAACCTCATTAAGAATACTAATTCGTACTGAATTAGGAAATCCAGGTAGATTAATTGGAGATGATCAAATTTATAATAGAATTGTTACTGCTCATGCATTTATTATAATTTTTTTTATAGTAATACCAATCATAATTGGTGGATTTGGAAACTGATTAGTACCTTTAATACTTGGAGCTCCAGATATAGCATTTCCACGACTAAATAATATAAGATTTTGACTTTTACCGCCAAGTATTT---------TTATAAGAAGAATTGTAAATAAAGGAGCAGGAACAGGATGAACAGTTTACCCTCCTCTATCATCAAATTTAGCCCATGAAGGAGCATCAGTTGATTTAGCCATTTTTAGTTTACACATAGCAGGGATCTCCTCAATTTTAGGAGCTATTAATTTTATTTCAACAGCTATAAATATACGACCATTCGGTATAAATTCTGAACGAGTTACTCTATTTACATGAGCTGTCCAAATTACAGCTATTTTACTTCTTCTTTCTCTTCCAGTTTTAGCCGGTGCAATTACAATACTTTTAACAGATCGA??????????????????????????????????????????????????????????????????
>Tychius_meliloti_KT706821.1_NCBI
?ACCCTTTATTTTATTTTTGGATCATGAGCAGGAATAATTGGAACCTCATTAAGAATANTAATTCGTACTGAATTAGGAAATCCAGGTAGATTAATTGGAGATGATCAAATTTATAATAGAATTGTTACTGCTCATGCATTTATTATAATTTTTTTTATAGTAATACCAATCATAATTGGGGGATTTGGAAACTGATTAGTACCTTTAATACTTGGAGCTCCAGATATAGCATTTCCACGANTAAATAATATAAGATTTTGACTTTTACCACCAAGTATTT---------TTATAAGAAGAATTGTAAATAAAGGAGCAGGAACAGGATGAACAGTTTACCCTCCTCTATCATCAAATTTAGCCCATGAAGGAGCATCAGTTGATTTAGCCATTTTTAGTTTACATATAGCAGGGATCTCCTCAATTTTAGGAGCTATTAATTTTATTTCAACAGCTATAAATATACGACCATTCGGTATAAATTCTGAACGAGTTACTCTATTTACATGA???????????????????????????????????????????????????????????????????????????????????????????????????????????????????????????????????????????????????
>Tychius_meliloti_KT707047.1_NCBI
?????????????ATTTTTGGATCATGAGCAGGAATAATTGGAACCTCATTAAGAATACTAATTCGTACTGAATTAGGAAATCCAGGTAGATTAATTGGAGATGATCAAATTTATAATAGAATTGTTACTGCTCATGCATTTATTATAATTTTTTTTATAGTAATACCAATCATAATTGGGGGATTTGGAAACTGATTAGTACCTTTAATACTTGGAGCTCCAGATATAGCATTTCCACGACTAAATAATATAAGATTTTGACTTTTACCGCCAAGTATTT---------TTATAAGAAGAATTGTAAATAAAGGAGCAGGAACAGGATGAACAGTTTACCCTCCTCTATCATCAAATTTAGCCCATGAAGGAGCATCAGTTGATTTAGCCATTTTTAGTTTACACATAGCAGGGATCTCCTCAATTTTAGGAGCTATTAATTTTATTTCAACAGCTATAAATATACGACCATTCGGTATAAATTCTGAACGAGTTACTCTATTTACATGAGCTGTCCAAATTACAGCTATTTTACTTNTTCTTTCTCTTCCAGTTTTAGCCGGTGCAATTACAATACTTTTAACAGAT?????????????????????????????????????????????????????????????????????
>Tychius_meliloti_KU907723.1_NCBI
AACCCTTTATTTTATTTTTGGATCATGAGCAGGAATAATTGGAACCTCATTAAGAATACTAATTCGTACTGAATTAGGAAATCCAGGTAGATTAATTGGAGATGATCAAATTTATAATAGAATTGTTACTGCTCATGCATTTATTATAATTTTTTTTATAGTAATACCAATCATAATTGGTGGATTTGGAAACTGATTAGTACCTTTAATACTTGGAGCTCCAGATATAGCATTTCCACGACTAAATAATATAAGATTTTGACTTTTACCGCCAAGTATTT---------TTATAAGAAGAATTGTAAATAAAGGAGCAGGAACAGGATGAACAGTTTACCCTCCTCTATCATCAAATTTAGCCCATGAAGGAGCATCAGTTGATTTAGCCATTTTTAGTTTACACATAGCAGGGATCTCCTCAATTTTAGGAGCTATTAATTTTATTTCAACAGCTATAAATATACGACCATTCGGTATAAATTCTGAACGAGTTACTCTATTTACATGAGCTGTCCAAATTACAGCTATTTTACTTCTTCTTTCTCTTCCAGTTTTAGCCGGTGCAATTACAATACTTTTAACAGATCGAAATGTAAATACTACATTTTTTGACCCTGCTGGAGGGGGTGACCCAATTTTATATCAACATTTATTT
>Tychius_meliloti_KU916569.1_NCBI
AACCCTTTATTTTATTTTTGGATCATGAGCAGGAATAATTGGAACCTCATTAAGAATACTAATTCGTACTGAATTAGGAAATCCAGGTAGATTAATTGGAGATGATCAAATTTATAATAGAATTGTTACTGCTCATGCATTTATTATAATTTTTTTTATAGTAATACCAATCATAATTGGGGGATTTGGAAACTGATTAGTACCTTTAATACTTGGAGCTCCAGATATAGCATTTCCACGACTAAATAATATAAGATTTTGACTTTTACCGCCAAGTATTT---------TTATAAGAAGAATTGTAAATAAAGGAGCAGGAACAGGATGAACAGTTTACCCTCCTCTATCATCAAATTTAGCCCATGAAGGAGCATCAGTTGATTTAGCCATTTTTAGTTTACATATAGCAGGGATCTCCTCAATTTTAGGAGCTATTAATTTTATTTCAACAGCTATAAATATACGACCATTCGGTATAAATTCTGAACGAGTTACTCTATTTACATGAGCTGTCCAAATTACAGCTATTTTACTTCTTCTTTCTCTTCCAGTTTTAGCCGGTGCAATTACAATACTTTTAACAGATCGAAATGTAAATACTACATTTTTTGACCCTGCTGGAGGGGGTGACCCAATTTTATATCAACATTTATTT
>Tychius_meliloti_KY364281.1_NCBI
??????????????????????????????????????????????????????????????????????????????????????????????????????????????????????????????????????????????????????????????????????????????????????GATTTGGAAACTGATTAGTACCTTTAATACTTGGAGCTCCAGATATAGCATTTCCACGACTAAATAATATAAGATTTTGACTTTTACCACCAAGTATTT---------TTATAAGAAGAATTGTAAATAAAGGAGCAGGAACAGGATGAACAGTTTATCCTCCTCTATCATCAAATTTAGCCCATGAAGGAGCATCAGTTGATTTAGCCATTTTTAGTTTACACATAGCAGGGATCTCCTCAATTTTAGGAGCTATTAATTTTATTTCAACAGCTATAAATATACGACCATTCGGTATAAATTCTGAACGAGTTACTCTATTTACATGAGCTGTCCAAATTACAGCTATTTTACTTCTTCTTTCTCTTCCAGTTTTAGCCGGTGCAATTACAATACTTTTAACAGATCGAAATGTAAATACTACATTT????????????????????????????????????????????????
>Tychius_meliloti_LFBC3937-18_BOLD
AACCCTTTATTTTATTTTTGGATCATGAGCAGGAATAATTGGAACCTCATTAAGAATACTAATTCGTACTGAATTAGGAAATCCAGGTAGATTAATTGGAGATGATCAAATTTATAATAGAATTGTTACTGCTCATGCATTTATTATAATTTTTTTTATAGTAATACCAATCATAATTGGTGGATTTGGAAACTGATTAGTACCTTTAATACTTGGAGCTCCAGATATAGCATTTCCACGACTAAATAATATAAGATTTTGACTTTTACCGCCAAGTATTT---------TTATAAGAAGAATTGTAAATAAAGGAGCAGGAACAGGATGAACAGTTTATCCTCCTCTATCATCAAATTTAGCCCATGAAGGAGCATCAGTTGATTTAGCCATTTTTAGTTTACACATAGCAGGGATCTCCTCAATTTTAGGAGCTATTAATTTTATTTCAACAGCTATAAATATACGACCATTCGGTATAAATTCTGAACGAGTTACTCTATTTACATGAGCTGTCCAAATTACAGCTATTTTACTTCTTCTTTCTCTTCCAGTTTTAGCCGGTGCAATTACAATACTTTTAACAGATCGAAATGTAAATACTACATTTTTTGACCCTGCTGGAGGGGGTGACCCAATTTTATATCAACATTTATTT
>Tychius_meliloti_MBIOE1537-13_BOLD
?ACCCTTTATTTTATTTTTGGATCATGAGCAGGAATAATTGGAACCTCATTAAGAATACTAATTCGTACTGAATTAGGAAATCCAGGTAGATTAATTGGAGATGATCAAATTTATAATAGAATTGTTACTGCTCATGCATTTATTATAATTTTTTTTATAGTAATACCAATCATAATTGGGGGATTTGGAAACTGATTAGTACCTTTAATACTTGGAGCTCCAGATATAGCATTTCCACGACTAAATAATATAAGATTTTGACTTTTACCGCCAAGTATTT---------TTATAAGAAGAATTGTAAATAAAGGAGCAGGAACAGGATGAACAGTTTACCCTCCTCTATCATCAAATTTAGCCCATGAAGGAGCATCAGTTGATTTAGCCATTTTTAGCTTACATATAGCAGGGATCTCCTCAATTTTAGGAGCTATTAATTTTATTTCAACAGCTATAAATATACGACCATTCGGTATAAATTCTGAACGAGTTACTCTATTTACATGAGCTGTCCAAATTACAGCTATTTTACTTCTTCTTTCTCTTCCAGTTTTAGCCGGTGCAATTACAATACTTTTAACAGAT?????????????????????????????????????????????????????????????????????
>Tychius_meliloti_MF639044.1_NCBI
?ACCCTTTATTTTATTTTTGGATCATGAGCAGGAATAATTGGAACCTCATTAAGAATACTAATTCGTACTGAATTAGGAAATCCAGGTAGATTAATTGGAGATGATCAAATTTATAATAGAATTGTTACTGCTCATGCATTTATTATAATTTTTTTTATAGTAATACCAATCATAATTGGTGGATTTGGAAACTGATTAGTACCTTTAATACTTGGAGCTCCAGATATAGCATTTCCACGACTAAATAATATAAGATTTTGACTTTTACCGCCAAGTATTT---------TTATAAGAAGAATTGTAAATAAAGGAGCAGGAACAGGATGAACAGTTTATCCTCCTCTATCATCAAATTTAGCCCATGAAGGAGCATCAGTTGATTTAGCCATTTTTAGTTTACACATAGCAGGGATCTCCTCAATTTTAGGAGCTATTAATTTTATTTCAACAGCTATAAATATACGACCATTCGGTATAAATTCTGAACGAGTTACTCTATTTACATGAGCTGTCCAAATTACAGCTATTTTACTTCTTCTTTCTCTTCCAGTTTTAGCCGGTGCAATTACAATACTTTTAACAGATCGAAATGTAAATACTACATTT????????????????????????????????????????????????
>Tychius_meliloti_MF640401.1_NCBI
?ACCCTTTATTTTATTTTTGGATCATGAGCAGGAATAATTGGAACCTCATTAAGAATACTAATTCGTACTGAATTAGGAAATCCAGGTAGATTAATTGGAGATGATCAAATTTATAATAGAATTGTTACTGCTCATGCATTTATTATAATTTTTTTTATAGTAATACCAATCATAATTGGGGGATTTGGAAACTGATTAGTACCTTTAATACTTGGAGCTCCAGATATAGCATTTCCACGACTAAATAATATAAGATTTTGACTTTTACCGCCAAGTATTT---------TTATAAGAAGAATTGTAAATAAAGGAGCAGGAACAGGATGAACAGTTTACCCTCCTCTATCATCAAATTTAGCCCATGAAGGAGCATCAGTTGATTTAGCCATTTTTAGCTTACATATAGCAGGGATCTCCTCAATTTTAGGAGCTATTAATTTTATTTCAACAGCTATAAATATACGACCATTCGGTATAAATTCTGAACGAGTTACTCTATTTACATGAGCTGTCCAAATTACAGCTATTTTANTTNTTCTTTCTCTTCCAGTTTTAGCCGGTGCAATTACAATACTTTTAACA????????????????????????????????????????????????????????????????????????
>Tychius_meliloti_MF641582.1_NCBI
?ACCCTTTATTTTATTTTTGGATCATGAGCAGGAATAATTGGAACCTCATTAAGAATACTAATTCGTACTGAATTAGGAAATCCAGGTAGATTAATTGGAGATGATCAAATTTATAATAGAATTGTTACTGCTCATGCATTTATTATAATTTTTTTTATAGTAATACCAATCATAATTGGTGGATTTGGAAACTGATTAGTACCTTTAATACTTGGAGCTCCAGATATAGCATTTCCACGACTAAATAATATAAGATTTTGACTTTTACCGCCAAGTATTT---------TTATAAGAAGAATTGTAAATAAAGGAGCAGGAACAGGATGAACAGTTTATCCTCCTCTATCATCAAATTTAGCCCATGAAGGAGCATCAGTTGATTTAGCCATTTTTAGTTTACACATAGCAGGGATCTCCTCAATTTTAGGAGCTATTAATTTTATTTCAACAGCTATAAATATACGACCATTCGGTATAAATTCTGAACGAGTTACTCTATTTACATGAGCTGTCCAAATTACAGCTATTTTACTTTTTCTTTCTCTTCCAGTTTTAGCCGGTGCAATTACAATACATTTAACAGATCGAAATGTAAATACA??????????????????????????????????????????????????????
>Tychius_meliloti_MG053565.1_NCBI
?ACCCTTTATTTTATTTTTGGATCATGAGCAGGAATAATTGGAACCTCATTAAGAATACTAATTCGTACTGAATTAGGAAATCCAGGTAGATTAATTGGAGATGATCAAATTTATAATAGAATTGTTACTGCTCATGCATTTATTATAATTTTTTTTATAGTAATACCAATCATAATTGGGGGATTTGGAAACTGATTAGTACCTTTAATACTTGGAGCTCCAGATATAGCATTTCCACGACTAAATAATATAAGATTTTGACTTTTACCGCCAAGTATTT---------TTATAAGAAGAATTGTAAATAAAGGAGCAGGAACAGGATGAACAGTTTACCCTCCTCTATCATCAAATTTAGCCCATGAAGGAGCATCAGTTGATTTAGCCATTTTTAGTTTACACATAGCAGGGATCTCCTCAATTTTAGGAGCTATTAATTTTATTTCAACAGCTATAAATATACGACCATTCGGTATAAATTCTGAACGAGTTACTCTATTTACATGAGCTGTCCAAATTACAGCTATTTTACTTCTTCTTTCTCTTCCAGTTTTAGCCGGTGCAATTACAATACTTTTAACAGATCGA??????????????????????????????????????????????????????????????????
>Tychius_meliloti_MG055242.1_NCBI
???????????????????GGATCATGAGCAGGAATAATTGGAACCTCATTAAGAATACTAATTCGTACTGAATTAGGAAATCCAGGTAGATTAATTGGAGATGATCAAATTTATAATAGAATTGTTACTGCTCATGCATTTATTATAATTTTTTTTATAGTAATACCAATCATAATTGGTGGATTTGGAAACTGATTAGTACCTTTAATACTTGGAGCTCCAGATATAGCATTTCCACGACTAAATAATATAAGATTTTGACTTTTACCGCCAAGTATTT---------TTATAAGAAGAATTGTAAATAAAGGAGCAGGAACAGGATGAACAGTTTACCCTCCTCTATCATCAAATTTAGCCCATGAAGGAGCATCAGTTGATTTAGCCATTTTTAGTTTACACATAGCAGGGATCTCCTCAATTTTAGGAGCTATTAATTTTATTTCAACAGCTATAAATATACGACCATTCGGTATAAATTCTGAACGAGTTACTCTATTTACATGAGCTGTCCAAATTACAGCTATTTTACTTCTTCTTTCTCTTCCAGTTTTAGCCGGT?????????????????????????????????????????????????????????????????????????????????????????????
>Tychius_meliloti_MG055641.1_NCBI
?ACCCTTTATTTTATTTTTGGATCATGAGCAGGAATAATTGGAACCTCATTAAGAATACTAATTCGTACTGAATTAGGAAATCCAGGTAGATTAATTGGAGATGATCAAATTTATAATAGAATTGTTACTGCTCATGCATTTATTATAATTTTTTTTATAGTAATACCAATCATAATTGGTGGATTTGGAAACTGATTAGTACCTTTAATACTTGGAGCTCCAGATATAGCATTTCCACGACTAAATAATATAAGATTTTGACTTTTACCGCCAAGTATTT---------TTATAAGAAGAATTGTAAATAAAGGAGCAGGAACAGGATGAACAGTTTATCCTCCTCTATCATCAAATTTAGCCCATGAAGGAGCATCAGTTGATTTAGCCATTTTTAGTTTACACATAGCAGGGATCTCCTCAATTTTAGGAGCTATTAATTTTATTTCAACAGCTATAAATATACGACCATTCGGTATAAATTCTGAACGAGTTACTCTATTTACATGAGCTGTCCAAATTACAGCTATTTTACTTCTTCTTTCTCTTCCAGTTTTAGCCGGTGCAATTACAATACTTTTAACAGATCGAAATGTAAATACTACATTTTTT?????????????????????????????????????????????
>Tychius_meliloti_MK891930.1_NCBI
AACCCTTTATTTTATTTTTGGATCATGAGCAGGAATAATTGGAACCTCATTAAGAATACTAATTCGTACTGAATTAGGAAATCCAGGTAGATTAATTGGAGATGATCAAATTTATAATAGAATTGTTACTGCTCATGCATTTATTATAATTTTTTTTATAGTAATACCAATCATAATTGGGGGATTTGGAAACTGATTAGTACCTTTAATACTTGGAGCTCCAGATATAGCATTTCCACGACTAAATAATATAAGATTTTGACTTTTACCACCAAGTATTT---------TTATAAGAAGAATTGTAAATAAAGGAGCAGGAACAGGATGAACAGTTTACCCTCCTCTATCATCAAATTTAGCCCATGAAGGAGCATCAGTTGATTTAGCCATTTTTAGCTTACATATAGCAGGGATCTCCTCAATTTTAGGAGCTATTAATTTTATTTCAACAGCTATAAATATACGACCATTCGGTATAAATTCTGAACGAGTTACTCTATTTACATGAGCTGTCCAAATTACAGCTATTTTACTTCTTCTTTCTCTTCCAGTTTTAGCCGGTGCAATTACAATACTTTTAACAGATCGAAATGTAAATACTACATTTTTTGACCCTGCTGGAGGGGGTGACCCAATTTTATATCAACATTTATTT
>Tychius_meliloti_MK892279.1_NCBI
AACCCTTTATTTTATTTTTGGATCATGAGCAGGAATAATTGGAACCTCATTAAGAATACTAATTCGTACTGAATTAGGAAATCCAGGTAGATTAATTGGAGATGATCAAATTTATAATAGAATTGTTACTGCTCATGCATTTATTATAATTTTTTTTATAGTAATACCAATCATAATTGGGGGATTTGGAAACTGATTAGTACCTTTAATACTTGGAGCTCCAGATATAGCATTTCCACGACTAAATAATATAAGATTTTGACTTTTACCGCCAAGTATTT---------TTATAAGAAGAATTGTAAATAAAGGAGCAGGAACAGGATGAACAGTTTACCCTCCTCTATCATCAAATTTAGCCCATGAAGGAGCATCAGTTGATTTAGCCATTTTTAGCTTACATATAGCAGGGATCTCCTCAATTTTAGGAGCTATTAATTTTATTTCAACAGCTATAAATATACGACCATTCGGTATAAATTCTGAACGAGTTACTCTATTTACATGAGCTGTCCAAATTACAGCTATTTTACTTCTTCTTTCTCTTCCAGTTTTAGCCGGTGCAATTACAATACTTTTAACAGATCGAAATGTAAATACTACATTTTTTGACCCTGCTGGAGGGGGTGACCCAATTTTATATCAACATTTATTT
>Tychius_meliloti_MPGF1633-19_BOLD
????CTTTATTTTATTTTTGGATCATGAGCAGGAATAATTGGAACCTCATTAAGAATACTAATTCGTACTGAATTAGGAAATCCAGGTAGATTAATTGGAGATGATCAAATTTATAATAGAATTGTTACTGCTCATGCATTTATTATAATTTTTTTTATAGTAATACCAATCATAATTGGGGGATTTGGAAACTGATTAGTACCTTTAATACTTGGAGCTCCAGATATAGCATTTCCACGACTAAATAATATAAGATTTTGACTTTTACCGCCAAGTATTT---------TTATAAGAAGAATTGTAAATAAAGGAGCAGGAACAGGATGAACAGTTTACCCTCCTCTATCATCAAATTTAGCCCATGAAGGAGCATCAGTTGATTTAGCCATTTTTAGCTTACATATAGCAGGGATCTCCTCAATTTTAGGAGCTATTAATTTTATTTCAACAGCTATAAATATACGACCATTCGGTATAAATTCTGAACGAGTTACTCTATTTACATGAGCTGTCCAAATTACAGCTATTTTACTTCTTCTTTCTCTTCCAGTTTTAGCCGGTGCAATTACAATACTTTTAACAGATCGAAATGTAAATACTACATTTTTTGACCCTGCTGGAGGGGGTGACCCAATTTTATATCAACATTTAT??
>Tychius_meliloti_NGNAA1782-13_BOLD
AACCCTTTATTTTATTTTTGGATCATGAGCAGGAATAATTGGAACCTCATTAAGAATACTAATTCGTACTGAATTAGGAAATCCAGGTAGATTAATTGGAGATGATCAAATTTATAATAGAATTGTTACTGCTCATGCATTTATTATAATTTTTTTTATAGTAATACCAATCATAATTGGTGGATTTGGAAACTGATTAGTACCTTTAATACTTGGAGCTCCAGATATAGCATTTCCACGACTAAATAATATAAGATTTTGACTTTTACCGCCAAGTATTT---------TTATAAGAAGAATTGTAAATAAAGGAGCAGGAACAGGATGAACAGTTTACCCTCCTCTATCATCAAATTTAGCCCATGAAGGAGCATCAGTTGATTTAGCCATTTTTAGTTTACACATAGCAGGGATCTCCTCAATTTTAGGAGCTATTAATTTTATTTCAACAGCTATAAATATACGACCATTCGGTATAAATTCTGAACGAGTTACTCTATTTACATGAGCTGTCCAAATTACAGCTATTTTANTTNTTCTTTCTCTTCCAGTTTTAGCCGGTGCAATTA??????????????????????????????????????????????????????????????????????????????????????
>Tychius_meliloti_NGNAB1306-13_BOLD
????????????TATTTTTGGATCATGAGCAGGAATAATTGGAACCTCATTAAGAATACTAATTCGTACTGAATTAGGAAATCCAGGTAGATTAATTGGAGATGATCAAATTTATAATAGAATTGTTACTGCTCATGCATTTATTATAATTTTTTTTATAGTAATACCAATCATAATTGGGGGATTTGGAAACTGATTAGTACCTTTAATACTTGGAGCTCCAGATATAGCATTTCCACGACTAAATAATATAAGATTTTGACTTTTACCGCCAAGTATTT---------TTATAAGAAGAATTGTAAATAAAGGAGCAGGAACAGGATGAACAGTTTACCCTCCTCTATCATCAAATTTAGCCCATGAAGGAGCATCAGTTGATTTAGCCATTTTTAGCTTACATATAGCAGGGATCTCCTCAATTTTAGGAGCTATTAATTTTATTTCAACAGCTATAAATATACGACCATTCGGTATAAATTCTGAACGAGTTACTCTATTTACATGAGCTGTCCAAATTACAGCTATTTTACTTCTTCTTTCTCTTCCAGTTTTAGCCGGTGCAATTACAATACTTTTAACAGATCGA??????????????????????????????????????????????????????????????????
>Tychius_meliloti_NGNAC2971-13_BOLD
?????????????ATTTTTGGATCATGAGCAGGAATAATTGGAACCTCATTAAGAATANTAATTCGTACTGAATTAGGAAATCCAGGTAGATTAATTGGAGATGATCAAATTTATAATAGAATTGTTACTGCTCATGCATTTATTATAATTTTTTTTATAGTAATACCAATCATAATTGGTGGATTTGGAAACTGATTAGTACCTTTAATACTTGGAGCTCCAGATATAGCATTTCCACGACTAAATAATATAAGATTTTGACTTTTACCGCCAAGTATTT---------TTATAAGAAGAATTGTAAATAAAGGAGCAGGAACAGGATGAACAGTTTATCCTCCTCTATCATCAAATTTAGCCCATGAAGGAGCATCAGTTGATTTAGCCATTTTTAGTTTACACATAGCAGGGATCTCCTCAATTTTAGGAGCTATTAATTTTATTTCAACAGCTATAAATATACGACCATTCGGTATAAATTCTGAACGAGTTACTCTATTTACATGAGCTGTCCAAATTACAGCTATTTTACTTCTTCTTTCTCTTCCAGTTTTAGCCGGTGCAATTA??????????????????????????????????????????????????????????????????????????????????????
>Tychius_meliloti_NGNAC2974-13_BOLD
????????????TATTTTTGGATCATGAGCAGGAATAATTGGAACCTCATTAAGAATACTAATTCGTACTGAATTAGGAAATCCAGGTAGATTAATTGGAGATGATCAAATTTATAATAGAATTGTTACTGCTCATGCATTTATTATAATTTTTTTTATAGTAATACCAATCATAATTGGGGGATTTGGAAACTGATTAGTACCTTTAATACTTGGAGCTCCAGATATAGCATTTCCACGACTAAATAATATAAGATTTTGACTTTTACCGCCAAGTATTT---------TTATAAGAAGAATTGTAAATAAAGGAGCAGGAACAGGATGAACAGTTTACCCTCCTCTATCATCAAATTTAGCCCATGAAGGAGCATCAGTTGATTTAGCCATTTTTAGCTTACATATAGCAGGGATCTCCTCAATTTTAGGAGCTATTAATTTTATTTCAACAGCTATAAATATACGACCATTCGGTATAAATTCTGAACGAGTTACTCTATTTA????????????????????????????????????????????????????????????????????????????????????????????????????????????????????????????????????????????????????????
>Tychius_meliloti_NGNAD1359-13_BOLD
AACCCTTTATTTTATTTTTGGATCATGAGCAGGAATAATTGGAACCTCATTAAGAATACTAATTCGTACTGAATTAGGAAATCCAGGTAGATTAATTGGAGATGATCAAATTTATAATAGAATTGTTACTGCTCATGCATTTATTATAATTTTTTTTATAGTAATACCAATCATAATTGGTGGATTTGGAAACTGATTAGTACCTTTAATACTTGGAGCTCCAGATATAGCATTTCCACGACTAAATAATATAAGATTTTGACTTTTACCGCCAAGTATTT---------TTATAAGAAGAATTGTAAATAAAGGAGCAGGAACAGGATGAACAGTTTATCCTCCTCTATCATCAAATTTAGCCCATGAAGGAGCATCAGTTGATTTAGCCATTTTTAGTTTACACATAGCAGGGATCTCCTCAATTTTAGGAGCTATTAATTTTATTTCAACAGCTATAAATATACGACCATTCGGTATAAATTCTGAACGAGTTACTCTATTTACATGAGCTGTCCAAATTACAGCTATTTTACTTCTTCTTTCTCTTCCAGTTTTAGCCGGTGCAATTACAATACTTTTAACAGATCGAAATGTAAATACTACATTTT???????????????????????????????????????????????
>Tychius_meliloti_NGNAG1375-13_BOLD
?????????????ATTTTTGGATCATGAGCAGGAATAATTGGAACCTCATTAAGAATACTAATTCGTACTGAATTAGGAAATCCAGGTAGATTAATTGGAGATGATCAAATTTATAATAGAATTGTTACTGCTCATGCATTTATTATAATTTTTTTTATAGTAATACCAATCATAATTGGTGGATTTGGAAACTGATTAGTACCTTTAATACTTGGAGCTCCAGATATAGCATTTCCACGACTAAATAATATAAGATTTTGACTTTTACCGCCAAGTATTT---------TTATAAGAAGAATTGTAAATAAAGGAGCAGGAACAGGATGAACAGTTTACCCTCCTCTATCATCAAATTTAGCCCATGAAGGAGCATCAGTTGATTTAGCCATTTTTAGTTTACACATAGCAGGGATCTCCTCAATTTTAGGAGCTATTAATTTTATTTCAACAGCTATAAATATACGACCATTCGGTATAAATTCTGAACGAGTTACTCTATTTACATGAGCTGTCCAAATTACAGCTATTTTACTTCTTCTTTCTCTTCCAGTTTTAGCCGGTGCAATTACAATACTTTTAACAGATCGA??????????????????????????????????????????????????????????????????
>Tychius_meliloti_NGNAH1201-13_BOLD
AACCCTTTATTTTATTTTTGGATCATGAGCAGGAATAATTGGAACCTCATTAAGAATACTAATTCGTACTGAATTAGGAAATCCAGGTAGATTAATTGGAGATGATCAAATTTATAATAGAATTGTTACTGCTCATGCATTTATTATAATTTTTTTTATAGTAATACCAATCATAATTGGTGGATTTGGAAACTGATTAGTACCTTTAATACTTGGAGCTCCAGATATAGCATTTCCACGACTAAATAATATAAGATTTTGACTTTTACCGCCAAGTATTT---------TTATAAGAAGAATTGTAAATAAAGGAGCAGGAACAGGATGAACAGTTTATCCTCCTCTATCATCAAATTTAGCCCATGAAGGAGCATCAGTTGATTTAGCCATTTTTAGTTTACACATAGCAGGGATCTCCTCAATTTTAGGAGCTATTAATTTTATTTCAACAGCTATAAATATACGACCATTCGGTATAAATTCTGAACGAGTTACTCTATTTACATGAGCTGTCCAAATTACAGCTATTTTACTTCTTCTTTCTCTTCCAGTTTTAGCCGGTGCAATTACAATACT???????????????????????????????????????????????????????????????????????????????
>Tychius_meliloti_NGNAH1203-13_BOLD
AACCCTTTATTTTATTTTTGGATCATGAGCAGGAATAATTGGAACCTCATTAAGAATACTAATTCGTACTGAATTAGGAAATCCAGGTAGATTAATTGGAGATGATCAAATTTATAATAGAATTGTTACTGCTCATGCATTTATTATAATTTTTTTTATAGTAATACCAATCATAATTGGTGGATTTGGAAACTGATTAGTACCTTTAATACTTGGAGCTCCAGATATAGCATTTCCACGACTAAATAATATAAGATTTTGACTTTTACCGCCAAGTATTT---------TTATAAGAAGAATTGTAAATAAAGGAGCAGGAACAGGATGAACAGTTTATCCTCCTCTATCATCAAATTTAGCCCATGAAGGAGCATCAGTTGATTTAGCCATTTTTAGTTTACACATAGCAGGGATCTCCTCAATTTTAGGAGCTATTAATTTTATTTCAACAGCTATAAATATACGACCATTCGGTATAAATTCTGAACGAGTTACTCTATTTACATGAGCTGTCCAAATTACAGCTATTTTACTTCTTCTTTCTCTTCCAGTTTTAGCCGGTGCAATTACAATACTTTTAACAG???????????????????????????????????????????????????????????????????????
>Tychius_meliloti_NGNAI123-13_BOLD
????????????????????GATCATGAGCAGGAATAATTGGAACCTCATTAAGAATACTAATTCGTACTGAATTAGGAAATCCAGGTAGATTAATTGGAGATGATCAAATTTATAATAGAATTGTTACTGCTCATGCATTTATTATAATTTTTTTTATAGTAATACCAATCATAATTGGTGGATTTGGAAACTGATTAGTACCTTTAATACTTGGAGCTCCAGATATAGCATTTCCACGACTAAATAATATAAGATTTTGACTTTTACCGCCAAGTATTT---------TTATAAGAAGAATTGTAAATAAAGGAGCAGGAACAGGATGAACAGTTTACCCTCCTCTATCATCAAATTTAGCCCATGAAGGAGCATCAGTTGATTTAGCCATTTTTAGTTTACACATAGCAGGGATCTCCTCAATTTTAGGAGCTATTAATTTTATTTCAACAGCTATAAATATACGACCATTCGGTATAAATTCTGAACGAGTTACTCTATTTACATGAGCTGTCCAAATTACAGCTATTTTACTTCTTCTTTCTCTTCCAGTTTTAGCCGGTGCAATTACAATACTTTTAACAGATCGAAA????????????????????????????????????????????????????????????????
>Tychius_meliloti_NGNAI130-13_BOLD
AACCCTTTATTTTATTTTTGGATCATGAGCAGGAATAATTGGAACCTCATTAAGAATACTAATTCGTACTGAATTAGGAAATCCAGGTAGATTAATTGGAGATGATCAAATTTATAATAGAATTGTTACTGCTCATGCATTTATTATAATTTTTTTTATAGTAATACCAATCATAATTGGTGGATTTGGAAACTGATTAGTACCTTTAATACTTGGAGCTCCAGATATAGCATTTCCACGACTAAATAATATAAGATTTTGACTTTTACCGCCAAGTATTT---------TTATAAGAAGAATTGTAAATAAAGGAGCAGGAACAGGATGAACAGTTTACCCTCCTCTATCATCAAATTTAGCCCATGAAGGAGCATCAGTTGATTTAGCCATTTTTAGTTTACACATAGCAGGGATCTCCTCAATTTTAGGAGCTATTAATTTTATTTCAACAGCTATAAATATACGACCATTCGGTATAAATTCTGAACGAGTTACTCTATTTACATGAGCTGTCCAAATTACAGCTATTTTACTTCTTCTTTCTCTTCCAGTT??????????????????????????????????????????????????????????????????????????????????????????????????????
>Tychius_meliloti_NGNAI131-13_BOLD
?????????TTTTATTTTTGGATCATGAGCAGGAATAATTGGAACCTCATTAAGAATACTAATTCGTACTGAATTAGGAAATCCAGGTAGATTAATTGGAGATGATCAAATTTATAATAGAATTGTTACTGCTCATGCATTTATTATAATTTTTTTTATAGTAATACCAATCATAATTGGTGGATTTGGAAACTGATTAGTACCTTTAATACTTGGAGCTCCAGATATAGCATTTCCACGACTAAATAATATAAGATTTTGACTTTTACCGCCAAGTATTT---------TTATAAGAAGAATTGTAAATAAAGGAGCAGGAACAGGATGAACAGTTTACCCTCCTCTATCATCAAATTTAGCCCATGAAGGAGCATCAGTTGATTTAGCCATTTTTAGTTTACACATAGCAGGGATCTCCTCAATTTTAGGAGCTATTAATTTTATTTCAACAGCTATAAATATACGACCATTCGGTATAAATTCTGAACGAGTTACTCTATTTACATGAGCTGTCCAAATTACAGCTATTTTACTTCTTCTTTCTCTTCCAGTTTTAGCCGGTGCAATTACAATACTTTTAA??????????????????????????????????????????????????????????????????????????
>Tychius_meliloti_NGNAI136-13_BOLD
????????ATTTTATTTTTGGATCATGAGCAGGAATAATTGGAACCTCATTAAGAATACTAATTCGTACTGAATTAGGAAATCCAGGTAGATTAATTGGAGATGATCAAATTTATAATAGAATTGTTACTGCTCATGCATTTATTATAATTTTTTTTATAGTAATACCAATCATAATTGGGGGATTTGGAAACTGATTAGTACCTTTAATACTTGGAGCTCCAGATATAGCATTTCCACGACTAAATAATATAAGATTTTGACTTTTACCGCCAAGTATTT---------TTATAAGAAGAATTGTAAATAAAGGAGCAGGAACAGGATGAACAGTTTACCCTCCTCTATCATCAAATTTAGCCCATGAAGGAGCATCAGTTGATTTAGCCATTTTTAGCTTACATATAGCAGGGATCTCCTCAATTTTAGGAGCTATTAATTTTATTTCAACAGCTATAAATATACGACCATTCGGTATAAATTCTGAACGAGTTACTCTATTTACATGAGCTGTCCAAATTACAGCTATTTTACTTCTTCTTTCTCTTCCAGTTTTAGCCGGTGCAATTACAATACTTTTAACAGATCGAAA????????????????????????????????????????????????????????????????
>Tychius_meliloti_NGNAS1258-14_BOLD
AACCCTTTATTTTATTTTTGGATCATGAGCAGGAATAATTGGAACCTCATTAAGAATACTAATTCGTACTGAATTAGGAAATCCAGGTAGATTAATTGGAGATGATCAAATTTATAATAGAATTGTTACTGCTCATGCATTTATTATAATTTTTTTTATAGTAATACCAATCATAATTGGTGGATTTGGAAACTGATTAGTACCTTTAATACTTGGAGCTCCAGATATAGCATTTCCACGACTAAATAATATAAGATTTTGACTTTTACCGCCAAGTATTT---------TTATAAGAAGAATTGTAAATAAAGGAGCAGGAACAGGATGAACAGTTTACCCTCCTCTATCATCAAATTTAGCCCATGAAGGAGCATCAGTTGATTTAGCCATTTTTAGTTTACACATAGCAGGGATCTCCTCAATTTTAGGAGCTATTAATTTTATTTCAACAGCTATAAATATACGACCATTCGGTATAAATTCTGAACGAGTTACTCTATTTACATGAGC?????????????????????????????????????????????????????????????????????????????????????????????????????????????????????????????????????????????????
>Tychius_meliloti_NGNAX4731-14_BOLD
?ACCCTTTATTTTATTTTTGGATCATGAGCAGGAATAATTGGAACCTCATTAAGAATACTAATTCGTACTGAATTAGGAAATCCAGGTAGATTAATTGGAGATGATCAAATTTATAATAGAATTGTTACTGCTCATGCATTTATTATAATTTTTTTTATAGTAATACCAATCATAATTGGGGGATTTGGAAACTGATTAGTACCTTTAATACTTGGAGCTCCAGATATAGCATTTCCACGACTAAATAATATAAGATTTTGACTTTTACCGCCAAGTATTT---------TTATAAGAAGAATTGTAAATAAAGGAGCAGGAACAGGATGAACAGTTTACCCTCCTCTATCATCAAATTTAGCCCATGAAGGAGCATCAGTTGATTTAGCCATTTTTAGCTTACATATAGCAGGGATCTCCTCAATTTTAGGAGCTATTAATTTTATTTCAACAGCTATAAATATACGACCATTCGGTATAAATTCTGAACGAGTTACTCTATTTACATGAGCTGTCCAAATTACAGCTATTTTACTTNTTCTTTCTCTTCCAGTTTTAGCCGGTGCAATTACAATACTTTTAACAGATCGAAATGTAAATACTACATTTTTTGACCCT???????????????????????????????????????
>Tychius_meliloti_NGNAX4734-14_BOLD
??????????TTTATTTTTGGATCATGAGCAGGAATAATTGGAACCTCATTAAGAATACTAATTCGTACTGAATTAGGAAATCCAGGTAGATTAATTGGAGATGATCAAATTTATAATAGAATTGTTACTGCTCATGCATTTATTATAATTTTTTTTATAGTAATACCAATCATAATTGGTGGATTTGGAAACTGATTAGTACCTTTAATACTTGGAGCTCCAGATATAGCATTTCCACGACTAAATAATATAAGATTTTGACTTTTACCGCCAAGTATTT---------TTATAAGAAGAATTGTAAATAAAGGAGCAGGAACAGGATGAACAGTTTACCCTCCTCTATCATCAAATTTAGCCCATGAAGGAGCATCAGTTGATTTAGCCATTTTTAGTTTACACATAGCAGGGATCTCCTCAATTTTAGGAGCTATTAATTTTATTTCAACAGCTATAAATATACGACCATTCGGTATAAATTCTGAACGAGTTACTCTATTTACATGAGCTGTCCAAATTACAGCTATTTTACTTCTTCTTTCTCTTCCAGTTTTAGCCGGTGCAATTACAATACTTTTAACAGATCGA??????????????????????????????????????????????????????????????????
>Tychius_meliloti_NGNAX4737-14_BOLD
?ACCCTTTATTTTATTTTTGGATCATGAGCAGGAATAATTGGAACCTCATTAAGAATACTAATTCGTACTGAATTAGGAAATCCAGGTAGATTAATTGGAGATGATCAAATTTATAATAGAATTGTTACTGCTCATGCATTTATTATAATTTTTTTTATAGTAATACCAATCATAATTGGTGGATTTGGAAACTGATTAGTACCTTTAATACTTGGAGCTCCAGATATAGCATTTCCACGACTAAATAATATAAGATTTTGACTTTTACCGCCAAGTATTT---------TTATAAGAAGAATTGTAAATAAAGGAGCAGGAACAGGATGAACAGTTTATCCTCCTCTATCATCAAATTTAGCCCATGAAGGAGCATCAGTTGATTTAGCCATTTTTAGTTTACACATAGCAGGGATCTCCTCAATTTTAGGAGCTATTAATTTTATTTCAACAGCTATAAATATACGACCATTCGGTATAAATTCTGAACGAGTTACTCTATTTACATGAGCTGTCCAAATTACAGCTATTTTACTTCTTCTTTCTCTTCCAGTTTTAGCCGGTGCAATTACAATACTTTTAACAGATCGAAATGTAAATACTACATTTTTTGACCCT???????????????????????????????????????
>Tychius_meliloti_NOCLP752-16_BOLD
AACCCTTTATTTTATTTTTGGATCATGAGCAGGAATAATTGGAACCTCATTAAGAATACTAATTCGTACTGAATTAGGAAATCCAGGTAGATTAATTGGAGATGATCAAATTTATAATAGAATTGTTACTGCTCATGCATTTATTATAATTTTTTTTATAGTAATACCAATCATAATTGGGGGATTTGGAAACTGATTAGTACCTTTAATACTTGGAGCTCCAGATATAGCATTTCCACGACTAAATAATATAAGATTTTGACTTTTACCGCCAAGTATTT---------TTATAAGAAGAATTGTAAATAAAGGAGCAGGAACAGGATGAACAGTTTACCCTCCTCTATCATCAAATTTAGCCCATGAAGGAGCATCAGTTGATTTAGCCATTTTTAGCTTACATATAGCAGGGATCTCCTCAATTTTAGGAGCTATTAATTTTATTTCAACAGCTATAAATATACGACCATTCGGTATAAATTCTGAACGAGTTACTCTATTTACATGAGCTGTCCAAATTACAGCTATTTTACTTCTTCTTTCTCTTCCAGTTTTAGCCGGTGCAATTACAATACTTTTAACAGATCGAAATGTAAATACTACATTTTTTGACCCTGCTGGAGGGGGTGACCCAATTTTATATCAACATTTATTT
>Tychius_meliloti_NOCLP753-16_BOLD
AACCCTTTATTTTATTTTTGGATCATGAGCAGGAATAATTGGAACCTCATTAAGAATACTAATTCGTACTGAATTAGGAAATCCAGGTAGATTAATTGGAGATGATCAAATTTATAATAGAATTGTTACTGCTCATGCATTTATTATAATTTTTTTTATAGTAATACCAATCATAATTGGGGGATTTGGAAACTGATTAGTACCTTTAATACTTGGAGCTCCAGATATAGCATTTCCACGACTAAATAATATAAGATTTTGACTTTTACCGCCAAGTATTT---------TTATAAGAAGAATTGTAAATAAAGGAGCAGGAACAGGATGAACAGTTTACCCTCCTCTATCATCAAATTTAGCCCATGAAGGAGCATCAGTTGATTTAGCCATTTTTAGCTTACATATAGCAGGGATCTCCTCAATTTTAGGAGCTATTAATTTTATTTCAACAGCTATAAATATACGACCATTCGGTATAAATTCTGAACGAGTTACTCTATTTACATGAGCTGTCCAAATTACAGCTATTTTACTTCTTCTTTCTCTTCCAGTTTTAGCCGGTGCAATTACAATACTTTTAACAGATCGAAATGTAAATACTACATTTTTTGACCCTGCTGGAGGGGGTGACCCAATTTTATATCAACATTTATTT
>Tychius_meliloti_NOCLP758-16_BOLD
AACCCTTTATTTTATTTTTGGATCATGAGCAGGAATAATTGGAACCTCATTAAGAATACTAATTCGTACTGAATTAGGAAATCCAGGTAGATTAATTGGAGATGATCAAATTTATAATAGAATTGTTACTGCTCATGCATTTATTATAATTTTTTTTATAGTAATACCAATCATAATTGGGGGATTTGGAAACTGATTAGTACCTTTAATACTTGGAGCTCCAGATATAGCATTTCCACGACTAAATAATATAAGATTTTGACTTTTACCGCCAAGTATTT---------TTATAAGAAGAATTGTAAATAAAGGAGCAGGAACAGGATGAACAGTTTACCCTCCTCTATCATCAAATTTAGCCCATGAAGGAGCATCAGTTGATTTAGCCATTTTTAGCTTACATATAGCAGGGATCTCCTCAATTTTAGGAGCTATTAATTTTATTTCAACAGCTATAAATATACGACCATTCGGTATAAATTCTGAACGAGTTACTCTATTTACATGAGCTGTCCAAATTACAGCTATTTTACTTCTTCTTTCTCTTCCAGTTTTAGCCGGTGCAATTACAATACTTTTAACAGATCGAAATGTAAATACTACATTTTTTGACCCTGCTGGAGGGGGTGACCCAATTTTATATCAACATTTATTT
>Tychius_meliloti_NOCLP760-16_BOLD
AACCCTTTATTTTATTTTTGGATCATGAGCAGGAATAATTGGAACCTCATTAAGAATACTAATTCGTACTGAATTAGGAAATCCAGGTAGATTAATTGGAGATGATCAAATTTATAATAGAATTGTTACTGCTCATGCATTTATTATAATTTTTTTTATAGTAATACCAATCATAATTGGGGGATTTGGAAACTGATTAGTACCTTTAATACTTGGAGCTCCAGATATAGCATTTCCACGACTAAATAATATAAGATTTTGACTTTTACCACCAAGTATTT---------TTATAAGAAGAATTGTAAATAAAGGAGCAGGAACAGGATGAACAGTTTATCCTCCTCTATCATCAAATTTAGCCCATGAAGGAGCATCAGTTGATTTAGCCATTTTTAGTTTACACATAACAGGGATCTCCTCAATTTTAGGAGCTATTAATTTTATTTCAACAGCTATAAATATACGACCATTCGGTATAAATTCTGAACGAGTTACTCTATTTACATGAGCTGTCCAAATTACAGCTATTTTACTTCTTCTTTCTCTTCCAGTTTTAGCCGGTGCAATTACAATACTTTTAACAGATCGAAATGTAAATACTACATTTTTTGATCCCGCTGGAGGGGGTGACCCAATTTTATATCAACATTTATTT
>Tychius_meliloti_OM772975.1_NCBI
AACCCTTTATTTTATTTTTGGATCATGAGCAGGAATAATTGGAACCTCATTAAGAATACTAATTCGTACTGAATTAGGAAATCCAGGTAGATTAATTGGAGATGATCAAATTTATAATAGAATTGTTACTGCTCATGCATTTATTATAATTTTTTTTATAGTAATACCAATCATAATTGGGGGATTTGGAAACTGATTAGTACCTTTAATACTTGGAGCTCCAGATATAGCATTTCCACGACTAAATAATATAAGATTTTGACTTTTACCGCCAAGTATTT---------TTATAAGAAGAATTGTAAATAAAGGAGCAGGAACAGGATGAACAGTTTACCCTCCTCTATCATCAAATTTAGCCCATGAAGGAGCATCAGTTGATTTAGCCATTTTTAGCTTACATATAGCAGGGATCTCCTCAATTTTAGGAGCTATTAATTTTATTTCAACAGCTATAAATATACGACCATTCGGTATAAATTCTGAACGAGTTACTCTATTTACATGAGCTGTCCAAATTACAGCTATTTTACTTCTTCTTTCTCTTCCAGTTTTAGCCGGTGCAATTACAATACTTTTAACAGATCGAAATGTAAATACTACATTTTTTGACCCTGCTGGAGGGGGTGACCCAATTTTATATCAACATTTATTT
>Tychius_meliloti_OM772976.1_NCBI
AACCCTTTATTTTATTTTTGGATCATGAGCAGGAATAATTGGAACCTCATTAAGAATACTAATTCGTACTGAATTAGGAAATCCAGGTAGATTAATTGGAGATGATCAAATTTATAATAGAATTGTTACTGCTCATGCATTTATTATAATTTTTTTTATAGTAATACCAATCATAATTGGGGGATTTGGAAACTGATTAGTACCTTTAATACTTGGAGCTCCAGATATAGCATTTCCACGACTAAATAATATAAGATTTTGACTTTTACCGCCAAGTATTT---------TTATAAGAAGAATTGTAAATAAAGGAGCAGGAACAGGATGAACAGTTTACCCTCCTCTATCATCAAATTTAGCCCATGAAGGAGCATCAGTTGATTTAGCCATTTTTAGCTTACATATAGCAGGGATCTCCTCAATTTTAGGAGCTATTAATTTTATTTCAACAGCTATAAATATACGACCATTCGGTATAAATTCTGAACGAGTTACTCTATTTACATGAGCTGTCCAAATTACAGCTATTTTACTTCTTCTTTCTCTTCCAGTTTTAGCCGGTGCAATTACAATACTTTTAACAGATCGAAATGTAAATACTACATTTTTTGACCCTGCTGGAGGGGGTGACCCAATTTTATATCAACATTTATTT
>Tychius_meliloti_OM772977.1_NCBI
AACCCTTTATTTTATTTTTGGATCATGAGCAGGAATAATTGGAACCTCATTAAGAATACTAATTCGTACTGAATTAGGAAATCCAGGTAGATTAATTGGAGATGATCAAATTTATAATAGAATTGTTACTGCTCATGCATTTATTATAATTTTTTTTATAGTAATACCAATCATAATTGGGGGATTTGGAAACTGATTAGTACCTTTAATACTTGGAGCTCCAGATATAGCATTTCCACGACTAAATAATATAAGATTTTGACTTTTACCGCCAAGTATTT---------TTATAAGAAGAATTGTAAATAAAGGAGCAGGAACAGGATGAACAGTTTACCCTCCTCTATCATCAAATTTAGCCCATGAAGGAGCATCAGTTGATTTAGCCATTTTTAGCTTACATATAGCAGGGATCTCCTCAATTTTAGGAGCTATTAATTTTATTTCAACAGCTATAAATATACGACCATTCGGTATAAATTCTGAACGAGTTACTCTATTTACATGAGCTGTCCAAATTACAGCTATTTTACTTCTTCTTTCTCTTCCAGTTTTAGCCGGTGCAATTACAATACTTTTAACAGATCGAAATGTAAATACTACATTTTTTGACCCTGCTGGAGGGGGTGACCCAATTTTATATCAACATTTATTT
>Tychius_meliloti_OM772978.1_NCBI
AACCCTTTATTTTATTTTTGGATCATGAGCAGGAATAATTGGAACCTCATTAAGAATACTAATTCGTACTGAATTAGGAAATCCAGGTAGATTAATTGGAGATGATCAAATTTATAATAGAATTGTTACTGCTCATGCATTTATTATAATTTTTTTTATAGTAATACCAATCATAATTGGGGGATTTGGAAACTGATTAGTACCTTTAATACTTGGAGCTCCAGATATAGCATTTCCACGACTAAATAATATAAGATTTTGACTTTTACCGCCAAGTATTT---------TTATAAGAAGAATTGTAAATAAAGGAGCAGGAACAGGATGAACAGTTTACCCTCCTCTATCATCAAATTTAGCCCATGAAGGAGCATCAGTTGATTTAGCCATTTTTAGTTTACATATAGCAGGGATCTCCTCAATTTTAGGAGCTATTAATTTTATTTCAACAGCTATAAATATACGACCATTCGGTATAAATTCTGAACGAGTTACTCTATTTACATGAGCTGTCCAAATTACAGCTATTTTACTTCTTCTTTCTCTTCCAGTTTTAGCCGGTGCAATTACAATACTTTTAACAGATCGAAATGTAAATACTACATTTTTTGACCCTGCTGGAGGGGGTGACCCAATTTTATATCAACATTTATTT
>Tychius_meliloti_OM772979.1_NCBI
AACCCTTTATTTTATTTTTGGATCATGAGCAGGAATAATTGGAACCTCATTAAGAATACTAATTCGTACTGAATTAGGAAATCCAGGTAGATTAATTGGAGATGATCAAATTTATAATAGAATTGTTACTGCTCATGCATTTATTATAATTTTTTTTATAGTAATACCAATCATAATTGGGGGATTTGGAAACTGATTAGTACCTTTAATACTTGGAGCTCCAGATATAGCATTTCCACGACTAAATAATATAAGATTTTGACTTTTACCGCCAAGTATTT---------TTATAAGAAGAATTGTAAATAAAGGAGCAGGAACAGGATGAACAGTTTACCCTCCTCTATCATCAAATTTAGCCCATGAAGGAGCATCAGTTGATTTAGCCATTTTTAGTTTACATATAGCAGGGATCTCCTCAATTTTAGGAGCTATTAATTTTATTTCAACAGCTATAAATATACGACCATTCGGTATAAATTCTGAACGAGTTACTCTATTTACATGAGCTGTCCAAATTACAGCTATTTTACTTCTTCTTTCTCTTCCAGTTTTAGCCGGTGCAATTACAATACTTTTAACAGATCGAAATGTAAATACTACATTTTTTGACCCTGCTGGAGGGGGTGACCCAATTTTATATCAACATTTATTT
>Tychius_meliloti_OM772980.1_NCBI
AACCCTTTATTTTATTTTTGGATCATGAGCAGGAATAATTGGAACCTCATTAAGAATACTAATTCGTACTGAATTAGGAAATCCAGGTAGATTAATTGGAGATGATCAAATTTATAATAGAATTGTTACTGCTCATGCATTTATTATAATTTTTTTTATAGTAATACCAATCATAATTGGGGGATTTGGAAACTGATTAGTACCTTTAATACTTGGAGCTCCAGATATAGCATTTCCACGACTAAATAATATAAGATTTTGACTTTTACCACCAAGTATTT---------TTATAAGAAGAATTGTAAATAAAGGAGCAGGAACAGGATGAACAGTTTACCCTCCTCTATCATCAAATTTAGCCCATGAAGGAGCATCAGTTGATTTAGCCATTTTTAGTTTACATATAGCAGGGATCTCCTCAATTTTAGGAGCTATTAATTTTATTTCAACAGCTATAAATATACGACCATTCGGTATAAATTCTGAACGAGTTACTCTATTTACATGAGCTGTCCAAATTACAGCTATTTTACTTCTTCTTTCTCTTCCAGTTTTAGCCGGTGCAATTACAATACTTTTAACAGATCGAAATGTAAATACTACATTTTTTGACCCTGCTGGAGGGGGTGACCCAATTTTATATCAACATTTATTT
>Tychius_meliloti_PGURB285-16_BOLD
?ACCCTTTATTTTATTTTTGGATCATGAGCAGGAATAATTGGAACCTCATTAAGAATACTAATTCGTACTGAATTAGGAAATCCAGGTAGATTAATTGGAGATGATCAAATTTATAATAGAATTGTTACTGCTCATGCATTTATTATAATTTTTTTTATAGTAATACCAATCATAATTGGTGGATTTGGAAACTGATTAGTACCTTTAATACTTGGAGCTCCAGATATAGCATTTCCACGACTAAATAATATAAGATTTTGACTTTTACCGCCAAGTATTT---------TTATAAGAAGAATTGTAAATAAAGGAGCAGGAACAGGATGAACAGTTTATCCTCCTCTATCATCAAATTTAGCCCATGAAGGAGCATCAGTTGATTTAGCCATTTTTAGTTTACACATAGCAGGGATCTCCTCAATTTTAGGAGCTATTAATTTTATTTCAACAGCTATAAATATACGACCATTCGGTATAAATTCTGAACGAGTTACTCTATTTACATGAGCTGTNCAAATTACAGCTATTTTACTTTTTCTTTCTCTTCCAGTTTTAGCCGGTGCAATTACAATACTTTTAACAGATCGAAATGTAAATACT??????????????????????????????????????????????????????
>Tychius_meliloti_RRMFD1684-15_BOLD
?????????????ATTTTTGGATCATGAGCAGGAATAATTGGAACCTCATTAAGAATACTAATTCGTACTGAATTAGGAAATCCAGGTAGATTAATTGGAGATGATCAAATTTATAATAGAATTGTTACTGCTCATGCATTTATTATAATTTTTTTTATAGTAATACCAATCATAATTGGGGGATTTGGAAACTGATTAGTACCTTTAATACTTGGAGCTCCAGATATAGCATTTCCACGACTAAATAATATAAGATTTTGACTTTTACCGCCAAGTATTT---------TTATAAGAAGAATTGTAAATAAAGGAGCAGGAACAGGATGAACAGTTTACCCTCCTCTATCATCAAATTTAGCCCATGAAGGAGCATCAGTTGATTTAGCCATTTTTAGTTTACACATAGCAGGGATCTCCTCAATTTTAGGAGCTATTAATTTTATTTCAACAGCTATAAATATACGACCATTCGGTATAAATTCTGAACGAGTTACTCTATTTACATGAGCTGTCCAAATTACAGCTATTTTACTTCTTCTTTCTCTTCCAGTTTTAGCCGGTGCAATTACAATACTTTTAACAGATCGAAATGTAAATACTACATTTTTTGACCCTGCTGGAGGGGGTGACCCAATTTTATATCAACATTTATTT
>Tychius_meliloti_RRSSA4196-15_BOLD
?ACCCTTTATTTTATTTTTGGATCATGAGCAGGAATAATTGGAACCTCATTAAGAATANTAATTCGTACTGAATTAGGAAATCCAGGTAGATTAATTGGAGATGATCAAATTTATAATAGAATTGTTACTGCTCATGCATTTATTATAATTTTTTTTATAGTAATACCAATCATAATTGGGGGATTTGGAAACTGATTAGTACCTTTAATACTTGGAGCTCCAGATATAGCATTTCCACGANTAAATAATATAAGATTTTGACTTTTACCACCAAGTATTT---------TTATAAGAAGAATTGTAAATAAAGGAGCAGGAACAGGATGAACAGTTTACCCTCCTCTATCATCAAATTTAGCCCATGAAGGAGCATCAGTTGATTTAGCCATTTTTAGTTTACATATAGCAGGGATCTCCTCAATTTTAGGAGCTATTAATTTTATTTCAACAGCTATAAATATACGACCATTCGGTATAAATTCTGAACGAGTTACTCTATTTACATGA???????????????????????????????????????????????????????????????????????????????????????????????????????????????????????????????????????????????????
>Tychius_meliloti_SMTPP3242-15_BOLD
?ACCCTTTATTTTATTTTTGGATCATGAGCAGGAATAATTGGAACCTCATTAAGAATACTAATTCGTACTGAATTAGGAAATCCAGGTAGATTAATTGGAGATGATCAAATTTATAATAGAATTGTTACTGCTCATGCATTTATTATAATTTTTTTTATAGTAATACCAATCATAATTGGGGGATTTGGAAACTGATTAGTACCTTTAATACTTGGAGCTCCAGATATAGCATTTCCACGACTAAATAATATAAGATTTTGACTTTTACCGCCAAGTATTT---------TTATAAGAAGAATTGTAAATAAAGGAGCAGGAACAGGATGAACAGTTTACCCTCCTCTATCATCAAATTTAGCCCATGAAGGAGCATCAGTTGATTTAGCCATTTTTAGTTTACACATAGCAGGGATCTCCTCAATTTTAGGAGCTATTAATTTTATTTCAACAGCTATAAATATACGACCATTCGGTATAAATTCTGAACGAGTTACTCTATTTACATGAGCTGTCCAAATTACAGCTATTTTACTTCTTCTTTCTCTTCCAGTTTTAGCCGGTGCAATTACAATACTTTTAACAGATCGA??????????????????????????????????????????????????????????????????
>Tychius_meliloti_SMTPR9035-16_BOLD
?ACCCTTTATTTTATTTTTGGATCATGAGCAGGAATAATTGGAACCTCATTAAGAATACTAATTCGTACTGAATTAGGAAATCCAGGTAGATTAATTGGAGATGATCAAATTTATAATAGAATTGTTACTGCTCATGCATTTATTATAATTTTTTTTATAGTAATACCAATCATAATTGGTGGATTTGGAAACTGATTAGTACCTTTAATACTTGGAGCTCCAGATATAGCATTTCCACGACTAAATAATATAAGATTTTGACTTTTACCGCCAAGTATTT---------TTATAAGAAGAATTGTAAATAAAGGAGCAGGAACAGGATGAACAGTTTATCCTCCTCTATCATCAAATTTAGCCCATGAAGGAGCATCAGTTGATTTAGCCATTTTTAGTTTACACATAGCAGGGATCTCCTCAATTTTAGGAGCTATTAATTTTATTTCAACAGCTATAAATATACGACCATTCGGTATAAATTCTGAACGAGTTACTCTATTTACATGAGCTGTCCAAATTACAGCTATTTTACTTCTTCTTTCTCTTCCAGTTTTAGCCGGTGCAATTACAATACTTTTAACAGATCGAAATGTAAATACTACATTTTTT?????????????????????????????????????????????
>Tychius_meliloti_SMTPR9037-16_BOLD
???????????????????GGATCATGAGCAGGAATAATTGGAACCTCATTAAGAATACTAATTCGTACTGAATTAGGAAATCCAGGTAGATTAATTGGAGATGATCAAATTTATAATAGAATTGTTACTGCTCATGCATTTATTATAATTTTTTTTATAGTAATACCAATCATAATTGGTGGATTTGGAAACTGATTAGTACCTTTAATACTTGGAGCTCCAGATATAGCATTTCCACGACTAAATAATATAAGATTTTGACTTTTACCGCCAAGTATTT---------TTATAAGAAGAATTGTAAATAAAGGAGCAGGAACAGGATGAACAGTTTACCCTCCTCTATCATCAAATTTAGCCCATGAAGGAGCATCAGTTGATTTAGCCATTTTTAGTTTACACATAGCAGGGATCTCCTCAATTTTAGGAGCTATTAATTTTATTTCAACAGCTATAAATATACGACCATTCGGTATAAATTCTGAACGAGTTACTCTATTTACATGAGCTGTCCAAATTACAGCTATTTTACTTCTTCTTTCTCTTCCAGTTTTAGCCGGT?????????????????????????????????????????????????????????????????????????????????????????????
>Tychius_meliloti_SSWLA2506-13_BOLD
?ACCCTTTATTTTATTTTTGGATCATGAGCAGGAATAATTGGAACCTCATTAAGAATACTAATTCGTACTGAATTAGGAAATCCAGGTAGATTAATTGGAGATGATCAAATTTATAATAGAATTGTTACTGCTCATGCATTTATTATAATTTTTTTTATAGTAATACCAATCATAATTGGGGGATTTGGAAACTGATTAGTACCTTTAATACTTGGAGCTCCAGATATAGCATTTCCACGACTAAATAATATAAGATTTTGACTTTTACCNCCAAGTATTT---------TTATAANAAGAATTGTAAATAAAGGAGCAGGAACAGGATGAACAGTTTACCCTCCTCTATCATCAAATTTAGCCCATGAAGGAGCATCAGTTGATTTAGCCATTTTTAGNTTACATATAGCAGGGATCTCCTCAATTTTAGGAGCTATTAATTTTATTTCAACAGCTATAAATATACGACCATTCGGTATAAATTNTGAACGAGTTACTCTATTTACATGAGCTGTCCAAATTACAGCTATTTTACTTTTTCTTTCTCTTCCAGTTTTAGCCGGTGCAATTACAATACTTTTAACAGATCGAAAT???????????????????????????????????????????????????????????????
>Tychius_meliloti_SSWLB5821-13_BOLD
?ACCCTTTATTTTATTTTTGGATCATGAGCAGGAATAATTGGAACCTCATTAAGAATACTAATTCGTACTGAATTAGGAAATCCAGGTAGATTAATTGGAGATGATCAAATTTATAATAGAATTGTTACTGCTCATGCATTTATTATAATTTTTTTTATAGTAATACCAATCATAATTGGTGGATTTGGAAACTGATTAGTACCTTTAATACTTGGAGCTCCAGATATAGCATTTCCACGACTAAATAATATAAGATTTTGACTTTTACCGCCAAGTATTT---------TTATAAGAAGAATTGTAAATAAAGGAGCAGGAACAGGATGAACAGTTTATCCTCCTCTATCATCAAATTTAGCCCATGAAGGAGCATCAGTTGATTTAGCCATTTTTAGTTTACACATAGCAGGGATCTCCTCAATTTTAGGAGCTATTAATTTTATTTCAACAGCTATAAATATACGACCATTCGGTATAAATTCTGAACGAGTTACTCTATTTACATGAGCTGTCCAAATTACAGCTATTTTANTTNTTCTTTCTCTTCCAGTTTTAGCCGGTGCAATTACAATACTTTTAACAGAT?????????????????????????????????????????????????????????????????????
>Tychius_meliloti_SSWLB6156-13_BOLD
AACCCTTTATTTTATTTTTGGATCATGAGCAGGAATAATTGGAACCTCATTAAGAATACTAATTCGTACTGAATTAGGAAATCCAGGTAGATTAATTGGAGATGATCAAATTTATAATAGAATTGTTACTGCTCATGCATTTATTATAATTTTTTTTATAGTAATACCAATCATAATTGGTGGATTTGGAAACTGATTAGTACCTTTAATACTTGGAGCTCCAGATATAGCATTTCCACGACTAAATAATATAAGATTTTGACTTTTACCGCCAAGTATTT---------TTATAAGAAGAATTGTAAATAAAGGAGCAGGAACAGGATGAACAGTTTATCCTCCTCTATCATCAAATTTAGCCCATGAAGGAGCATCAGTTGATTTAGCCATTTTTAGTTTACACATAGCAGGGATCTCCTCAATTTTAGGAGCTATTAATTTTATTTCAACAGCTATAAATATACGACCATTCGGTATAAATTCTGAACGAGTTACTCTATTTACATGAGCTGTCCAAATTACAGCTATTTTAC??????????????????????????????????????????????????????????????????????????????????????????????????????????????????????????
>Tychius_meliloti_UMAAI192-22_BOLD
???CCTTTATTTTATTTTTGGATCATGAGCAGGAATAATTGGAACCTCATTAAGAATACTAATTCGTACTGAATTAGGAAATCCAGGTAGATTAATTGGAGATGATCAAATTTATAATAGAATTGTTACTGCTCATGCATTTATTATAATTTTTTTTATAGTAATACCAATCATAATTGGGGGATTTGGAAACTGATTAGTACCTTTAATACTTGGAGCTCCAGATATAGCATTTCCACGACTAAATAATATAAGATTTTGACTTTTACCGCCAAGTATTT---------TTATAAGAAGAATTGTAAATAAAGGAGCAGGAACAGGATGAACAGTTTACCCTCCTCTATCATCAAATTTAGCCCATGAAGGAGCATCAGTTGATTTAGCCATTTTTAGTTTACACATAGCAGGGATCTCCTCAATTTTAGGAGCTATTAATTTTATTTCAACAGCTATAAATATACGACCATTCGGTATAAATTCTGAACGAGTTACTCTATTTACATGAGCTGTCCAAATTACAGCTATTTTACTTCTTCTTTCTCTTCCAGTTTTAGCCGGTGCAATTACAATACTTTTAACAGATCGAAATGTAAATACTACATTTTTTGACCCTGCTGGAGGGGGTGACCCAATTTTATATCAACATTTATT?
>Tychius_meliloti_UMAAI220-22_BOLD
??CCCTTTATTTTATTTTTGGATCATGAGCAGGAATAATTGGAACCTCATTAAGAATACTAATTCGTACTGAATTAGGAAATCCAGGTAGATTAATTGGAGATGATCAAATTTATAATAGAATTGTTACTGCTCATGCATTTATTATAATTTTTTTTATAGTAATACCAATCATAATTGGGGGATTTGGAAACTGATTAGTACCTTTAATACTTGGAGCTCCAGATATAGCATTTCCACGACTAAATAATATAAGATTTTGACTTTTACCGCCAAGTATTT---------TTATAAGAAGAATTGTAAATAAAGGAGCAGGAACAGGATGAACAGTTTACCCTCCTCTATCATCAAATTTAGCCCATGAAGGAGCATCAGTTGATTTAGCCATTTTTAGCTTACATATAGCAGGGATCTCCTCAATTTTAGGAGCTATTAATTTTATTTCAACAGCTATAAATATACGACCATTCGGTATAAATTCTGAACGAGTTACTCTATTTACATGAGCTGTCCAAATTACAGCTATTTTACTTCTTCTTTCTCTTCCAGTTTTAGCCGGTGCAATTACAATACTTTTAACAGATCGAAATGTAAATACTACATTTTTTGACCCTGCTGGAGGGGGTGACCCAATTTTATATCAACATTTATT?
>Tychius_meliloti_USCOC033-10_BOLD
AACCCTTTATTTTATTTTTGGATCATGAGCAGGAATAATTGGAACCTCATTAAGAATACTAATTCGTACTGAATTAGGAAATCCAGGTAGATTAATTGGAGATGATCAAATTTATAATAGAATTGTTACTGCTCATGCATTTATTATAATTTTTTTTATAGTAATACCAATCATAATTGGTGGATTTGGAAACTGATTAGTACCTTTAATACTTGGAGCTCCAGATATAGCATTTCCACGACTAAATAATATAAGATTTTGACTTTTACCGCCAAGTATTT---------TTATAAGAAGAATTGTAAATAAAGGAGCAGGAACAGGATGAACAGTTTATCCTCCTCTATCATCAAATTTAGCCCATGAAGGAGCATCAGTTGATTTAGCCATTTTTAGTTTACACATAGCAGGGATCTCCTCAATTTTAGGAGCTATTAATTTTATTTCAACAGCTATAAATATACGACCATTCGGTATAAATTCTGAACGAGTTACTCTATTTACATGAGCTGTCCAAATTACAGCTATTTTACTTCTTCTTTCTCTTCCAGTTTTAGCCGGTGCAATTACAATACTTTTAACAGATCGAAATGTAAATACTACATTTTTTGACCCTGCTGGAGGGGGTGACCCAATTTTATATCAACATTTATTT
>Tychius_meliloti_USCOC045-10_BOLD
AACCCTTTATTTTATTTTTGGATCATGAGCAGGAATAATTGGAACCTCATTAAGAATACTAATTCGTACTGAATTAGGAAATCCAGGTAGATTAATTGGAGATGATCAAATTTATAATAGAATTGTTACTGCTCATGCATTTATTATAATTTTTTTTATAGTAATACCAATCATAATTGGTGGATTTGGAAACTGATTAGTACCTTTAATACTTGGAGCTCCAGATATAGCATTTCCACGACTAAATAATATAAGATTTTGACTTTTACCGCCAAGTATTT---------TTATAAGAAGAATTGTAAATAAAGGAGCAGGAACAGGATGAACAGTTTATCCTCCTCTATCATCAAATTTAGCCCATGAAGGAGCATCAGTTGATTTAGCCATTTTTAGTTTACACATAGCAGGGATCTCCTCAATTTTAGGAGCTATTAATTTTATTTCAACAGCTATAAATATACGACCATTCGGTATAAATTCTGAACGAGTTACTCTATTTACATGAGCTGTCCAAATTACAGCTATTTTACTTCTTCTTTCTCTTCCAGTTTTAGCCGGTGCAATTACAATACTTTTAACAGATCGAAATGTAAATACTACATTTTTTGACCCTGCTGGAGGGGGTGACCCAATTTTATATCAACATTTATTT
>Tychius_parallelus_DTNHM9147-23_BOLD
TACATTATATTTTATTTTTGGTTCATGGTCAGGAATAGTAGGAACCTCTTTAAGAATACTAATCCGTACTGAATTAGGAAATCCAGGTAGAATAATTGGAGATGACCAAATCTATAATAGAATTGTTACTGCTCATGCATTTATTATAATTTTTTTCATAGTAATACCCATTATAATTGGGGGATTTGGAAATTGACTTGTACCGTTAATACTAGGAGCCCCAGATATAGCATTCCCACGATTAAATAATATAAGATTTTGACTTTTACCTCCTAGAATTACTATTTTATTAATAAGAAGAATTGTTAATAAAGGGGCAGGAACAGGATGAACAGTTTATCCTCCTCTATCCTCAAATATTTCTCATGAAGGAGCATCAGTAGATCTAGCAATTTTTAGATTGCATATAGCCGGAATTTCATCTATTTTAGGAGCAATTAATTTTATTTCAACAGTAATAAATATACGTCCATTTGGGATACATTCAGAACATATTACTTTATTTACTTGAGCCGTAAAAATCACTGCAATTCTCCTTTTATTATCCCTACCTGTACTTGCTGGAGCAATTACTATATTATTAACAGATCGAAATGTAAATACATCTTTTTTTGACCCAGCCGGCGGAGGAGACCCAATTTTATACCAACATTTATTT
>Tychius_parallelus_DTNHM9243-23_BOLD
TACATTATATTTTATTTTTGGTTCATGGTCAGGAATAGTAGGAACCTCTTTAAGAATACTAATCCGTACTGAATTAGGAAATCCAGGTAGAATAATTGGAGATGACCAAATCTATAATAGAATTGTTACTGCTCATGCATTTATTATAATTTTTTTCATAGTAATACCCATTATAATTGGGGGATTTGGAAATTGACTTGTACCGTTAATACTAGGAGCCCCAGATATAGCATTCCCACGATTAAATAATATAAGATTTTGACTTTTACCTCCTAGAATTACTATTTTATTAATAAGAAGAATTGTTAATAAAGGGGCAGGAACAGGATGAACAGTTTATCCTCCTCTATCCTCAAATATTTCTCATGAAGGAGCATCAGTAGATCTAGCAATTTTTAGATTGCATATAGCCGGAATTTCATCTATTTTAGGAGCAATTAATTTTATTTCAACAGTAATAAATATACGTCCATTTGGGATACATTCAGAACATATTACTTTATTTACTTGAGCCGTAAAAATCACTGCAATTCTCCTTTTATTATCCCTACCTGTACTTGCTGGAGCAATTACTATATTATTAACAGATCGAAATGTAAATACATCTTTTTTTGACCCAGCCGGCGGAGGAGACCCAATTTTATACCAACATTTATTT
>Tychius_parallelus_FBCOA259-10_BOLD
TACATTATATTTTATTTTTGGTTCATGGTCAGGAATAGTAGGAACCTCTTTAAGAATACTAATCCGTACTGAATTAGGAAATCCAGGTAGAATAATTGGAGATGACCAAATCTATAATAGAATTGTTACTGCTCATGCATTTATTATAATTTTTTTCATAGTAATACCCATTATAATTGGGGGATTTGGAAATTGACTTGTACCGTTAATACTAGGAGCCCCAGATATAGCATTCCCACGATTAAATAATATAAGATTTTGACTTTTACCTCCTAGAATTACTATTTTATTAATAAGAAGAATTGTTAATAAAGGGGCAGGAACAGGATGAACAGTTTATCCTCCTCTATCCTCAAATATTTCTCATGAAGGAGCATCAGTAGATCTAGCAATTTTTAGATTGCATATAGCCGGAATTTCATCTATTTTAGGAGCAATTAATTTTATTTCAACAGTAATAAATATACGTCCATTTGGGATACATTCAGAACATATTACTTTATTTACTTGAGCCGTAAAAATCACTGCAATTCTCCTTTTATTATCCCTACCTGTACTTGCCGGAGCAATTACTATATTATTAACAGATCGAAATGTAAATACATCTTTTTTTGACCCAGCCGGTGGAGGAGACCCAATTTTATACCAACATTTATTT
>Tychius_parallelus_FBCOC392-10_BOLD
???????????????????????????????????????????????????????????????????????????????????????????????????????????????????????????????????????????????????????????????????????????????????????????????????????????????????????????????????????????????????????????TAAGATTTTGACTTTTACCTCCTAGAATTACTATTTTATTAATAAGAAGAATTGTTAATAAAGGGGCAGGAACAGGATGAACAGTTTATCCTCCTCTATCCTCAAATATTTCTCATGAAGGAGCATCAGTAGATCTAGCAATTTTTAGATTGCATATAGCCGGAATTTCATCTATTTTAGGAGCAATTAATTTTATTTCAACAGTAATAAATATACGTCCATTTGGGATACATTCAGAACATATTACTTTATTTACTTGAGCCGTAAAAATCACTGCAATTCTCCTTTTATTATCCCTACCTGTACTTGCCGGAGCAATTACTATATTATTAACAGATCGAAATGTAAATACATCTTTTTTTGACCCAGCCGGTGGAGGAGACCCAATTTTATACCAACATTTATTT
>Tychius_parallelus_FBCOP239-13_BOLD
TACATTATATTTTATTTTTGGTTCATGATCAGGAATAGTAGGAACCTCTTTAAGAATACTCATCCGTACTGAATTAGGAAATCCAGGTAGAATAATTGGAGATGATCAAATCTATAATAGAATTGTTACTGCTCATGCATTTATTATAATTTTTTTCATAGTAATACCCATTATAATTGGGGGATTTGGAAATTGACTTGTACCGTTAATACTAGGAGCCCCAGATATAGCATTCCCACGATTAAATAATATAAGATTTTGACTTTTACCTCCTAGAATTACTATTTTATTAATAAGAAGAATTGTTAATAAAGGAGCAGGAACAGGATGAACAGTTTATCCTCCTCTATCCTCAAATATTTCTCATGAAGGAGCATCAGTAGATCTAGCAATTTTTAGATTACATATAGCCGGAATTTCCTCTATTTTAGGAGCAATTAATTTTATTTCAACAGTAATAAATATACGTCCATTTGGGATACATTCAGANCATATTACTCTATTTACTTGAGCCGTAAAAATCACTGCAATTCTCCTTTTATTATCTCTACCTGTACTTGCCGGAGCAATTACCATATTATTAACAGATCGAAATGTAAATACATCTTTTTTTGACCCAGCCGGNGGAGGAGACCCAATTTTATACCAACATTTATTT
>Tychius_parallelus_FBCOP879-13_BOLD
????????????????????????????TCAGGAATAGTAGGAACCTCTTTAAGAATACTCATCCGTACTGAATTAGGAAATCCAGGTAGAATAATTGGAGATGATCAAATCTATAATAGAATTGTTACTGCTCATGCATTTATTATAATTTTTTTCATAGTAATACCCATTATAATTGGGGGATTTGGAAATTGACTTGTACCGTTAATACTAGGAGCCCCAGATATAGCATTCCCACGATTAAATAATATAAGATTTTGACTTTTACCTCCTAGAATTACTATTTTATTAATAAGAAGAATTGTTAATAAAGGAGCAGGAACAGGATGAACAGTTTATCCTCCTCTATCCTCAAATATTTCTCATGAAGGAGCATCAGTAGATCTAGCAATTTTTAGATTACATATAGCCGGAATTTCATCTATTTTAGGAGCAATTAATTTTATTTCAACAGTAATAAATATACGTCCATTTGGGATACATTCAGAACATATTACTTTATTTACTTGAGCCGTAAAAATCACTGCAATTCTCCTTTTATTATCNCTACCTGTACTTGCCGGAGCAATTACCATATTATTAACAGATCGAAATGTAAATACATCTTTTTTTGACCCAGCCGGTGGAGGAGACCCAATTTTATACCAACATTTATTT
>Tychius_parallelus_GBCOU7448-14_BOLD
TACATTATATTTTATTTTTGGTTCATGGTCAGGAATAGTAGGAACCTCTTTAAGAATACTNATCCGTACTGAATTAGGAAATCCAGGTAGAATAATTGGAGATGACCAAATCTATAATAGAATTGTTACTGCTCATGCATTTATTATAATTTTTTTCATAGTAATACCCATTATAATTGGGGGATTTGGAAATTGACTTGTACCGTTAATACTAGGAGCCCCAGATATAGCATTCCCACGATTAAATAATATAAGATTTTGACTTTTACCTCCTAGAATTACTATTTTATTAATAAGAAGAATTGTTAATAAAGGGGCAGGAACAGGATGAACAGTTTATCCTCCTCTATCCTCAAATATTTCTCATGAAGGAGCATCAGTAGATCTAGCAATTTTTAGATTGCATATAGCCGGAATTTCATCTATTTTAGGAGCAATTAATTTTATTTCAACAGTAATAAATATACGTCCATTTGGGATACATTCAGAACATATTACTTTATTTACTTGAGCCGTAAAAATCACTGCAATTCTCCTTTTATTATCCCTACCTGTACTTGCCGGAGCAATTACTATATTATTAACAGATCGAAATGTAAATACATCTTTTTTTGACCCAGCCGGTGGAGGAGACCCAATTTTATACCAACATTTATTT
>Tychius_parallelus_GBCOU7449-14_BOLD
??????????????????????????GGTCAGGAATAGTAGGAACCTCTTTAAGAATACTAATCCGTACTGAATTAGGAAATCCAGGTAGAATAATTGGAGATGACCAAATCTATAATAGAATTGTTACTGCTCATGCATTTATTATAATTTTTTTCATAGTAATACCCATTATAATTGGGGGATTTGGAAATTGACTTGTACCGTTAATACTAGGAGCCCCAGATATAGCATTCCCACGATTAAATAATATAAGATTTTGACTTTTACCTCCTAGAATTACTATTTTATTAATAAGAAGAATTGTTAATAAAGGGGCAGGAACAGGATGAACAGTTTATCCTCCTCTATCCTCAAATATTTCTCATGAAGGAGCATCAGTAGATCTAGCAATTTTTAGATTGCATATAGCCGGAATTTCATCTATTTTAGGAGCAATTAATTTTATTTCAACAGTAATAAATATACGTCCATTTGGGATACATTCAGAACATATTACTTTATTTACTTGAGCCGTAAAAATCACTGCAATTCTCCTTTTATTATCCCTACCTGTACTTGCCGGAGCAATTACTATATTATTAACAGATCGAAATGTAAATACATCTTTTTTTGACCCAGCCGGTGGAGGAGACCCAATTTTATACCAACATTTATTT
>Tychius_parallelus_GBCOU9201-15_BOLD
TACATTATATTTTATTTTTGGTTCATGGTCAGGAATAGTAGGAACCTCTTTAAGAATACTAATCCGTACTGAATTAGGAAATCCAGGTAGAATAATTGGAGATGACCAAATCTATAATAGAATTGTTACTGCTCATGCATTTATTATAATTTTTTTCATAGTAATACCCATTATAATTGGGGGATTTGGAAATTGACTTGTACCGTTAATACTAGGAGCCCCAGATATAGCATTCCCACGATTAAATAATATAAGATTTTGACTTTTACCTCCTAGAATTACTATTTTATTAATAAGAAGAATTGTTAATAAAGGGGCAGGAACAGGATGAACAGTTTATCCTCCTCTATCCTCAAATATTTCTCATGAAGGAGCATCAGTAGATCTAGCAATTTTTAGATTGCATATAGCCGGAATTTCATCTATTTTAGGAGCAATTAATTTTATTTCAACAGTAATAAATATACGTCCATTTGGGATACATTCAGAACATATTACTTTATTTACTTGAGCCGTAAAAATCACTGCAATTCTCCTTTTATTATCCCTACCTGTACTTGCCGGAGCAATTACTATATTATTAACAGATCGAAATGTAAATACATCTTTTTTTGACCCAGCCGGTGGAGGAGACCCAATTTTATACCAACATTTATTT
>Tychius_parallelus_GCOL10620-16_BOLD
TACATTATATTTTATTTTTTGTTCATGGTCAGGAATAGTAGGAACCTCTTTAAGAATACTAATCCGTACTGAATTAGGAAATCCAGGTAGAATAATTGGAGATGACCAAATCTATAATAGAATTGTTACTGCTCATGCATTTATTATAATTTTTTTCATAGTAATACCCATTATAATTGGGGGATTTGGAAATTGACTTGTACCGTTAATACTAGGAGCCCCAGATATAGCATTCCCACGATTAAATAATATAAGATTTTGACTTTTACCTCCTAGAATTACTATTTTATTAATAAGAAGAATTGTTAATAAAGGGGCAGGAACAGGATGAACAGTTTATCCTCCTCTATCCTCAAATATTTCTCATGAAGGAGCATCAGTAGATCTAGCAATTTTTAGATTGCATATAGCCGGAATTTCATCTATTTTAGGAGCAATTAATTTTATTTCAACAGTAATAAATATACGTCCATTTGGGATACATTCAGAACATATTACTTTATTTACTTGAGCCGTAAAAATCACTGCAATTCTCCTTTTATTATCCCTACCTGTACTTGCCGGAGCAATTACTATATTATTAACAGATCGAAATGTAAATACATCTTTTTTTGACCCAGCCGGTGGAGGAGACCCAATTTTATACCAACATTTATTT
>Tychius_parallelus_GCOL10627-16_BOLD
TACATTATATTTTATTTTTGGTTCATGGTCAGGAATAGTAGGAACCTCTTTAAGAATACTAATCCGTACTGAATTAGGAAATCCAGGTAGAATAATTGGAGATGACCAAATCTATAATAGAATTGTTACTGCTCATGCATTTATTATAATTTTTTTCATAGTAATACCCATTATAATTGGGGGATTTGGAAATTGACTTGTACCGTTAATACTAGGAGCCCCAGATATAGCATTCCCACGATTAAATAATATAAGATTTTGACTTTTACCTCCTAGAATTACTATTTTATTAATAAGAAGAATTGTTAATAAAGGGGCAGGAACAGGATGAACAGTTTATCCTCCTCTATCCTCAAATATTTCTCATGAAGGAGCATCAGTAGATCTAGCAATTTTTAGATTGCATATAGCCGGAATTTCATCTATTTTAGGAGCAATTAATTTTATTTCAACAGTAATAAATATACGTCCATTTGGGATACATTCAGAACATATTACTTTATTTACTTGAGCCGTAAAAATCACTGCAATTCTCCTTTTATTATCCCTACCTGTACTTGCCGGAGCAATTACTATATTATTAACAGATCGAAATGTAAATACATCTTTTTTTGACCCAGCCGGTGGAGGAGACCCAATTTTATACCAACATTTATTT
>Tychius_parallelus_GCOL5011-16_BOLD
TACATTATATTTTATTTTTGGTTCATGGTCAGGAATAGTAGGAACCTCTTTAAGAATACTAATCCGTACTGAATTAGGAAATCCAGGTAGAATAATTGGAGATGACCAAATCTATAATAGAATTGTTACTGCTCATGCATTTATTATAATTTTTTTCATAGTAATACCCATTATAATTGGGGGATTTGGAAATTGACTTGTACCGTTAATACTAGGAGCCCCAGATATAGCATTCCCACGATTAAATAATATAAGATTTTGACTTTTACCTCCTAGAATTACTATTTTATTAATAAGAAGAATTGTTAATAAAGGGGCAGGAACAGGATGAACAGTTTATCCTCCTCTATCCTCAAATATTTCTCATGAAGGAGCATCAGTAGATCTAGCAATTTTTAGATTGCATATAGCCGGAATTTCATCTATTTTAGGAGCAATTAATTTTATTTCAACAGTAATAAATATACGTCCATTTGGGATACATTCAGAACATATTACTTTATTTACTTGAGCCGTAAAAATCACTGCAATTCTCCTTTTATTATCCCTACCTGTACTTGCCGGAGCAATTACTATATTATTAACAGATCGAAATGTAAATACATCTTTTTTTGACCCAGCCGGTGGAGGAGACCCAATTTTATACCAACATTTATTT
>Tychius_parallelus_GCOL5045-16_BOLD
TACATTATATTTTATTTTTGGTTCATGGTCAGGAATAGTAGGAACCTCTTTAAGAATACTAATCCGTACTGAATTAGGAAATCCAGGTAGAATAATTGGAGATGACCAAATCTATAATAGAATTGTTACTGCTCATGCATTTATTATAATTTTTTTCATAGTAATACCCATTATAATTGGGGGATTTGGAAATTGACTTGTACCGTTAATACTAGGAGCCCCAGATATAGCATTCCCACGATTAAATAATATAAGATTTTGACTTTTACCTCCTAGAATTACTATTTTATTAATAAGAAGAATTGTTAATAAAGGGGCAGGAACAGGATGAACAGTTTATCCTCCTCTATCCTCAAATATTTCTCATGAAGGAGCATCAGTAGATCTAGCAATTTTTAGATTGCATATAGCCGGAATTTCATCTATTTTAGGAGCAATTAATTTTATTTCAACAGTAATAAATATACGTCCATTTGGGATACATTCAGAACATATTACTTTATTTACTTGAGCCGTAAAAATCACTGCAATTCTCCTTTTATTATCCCTACCTGTACTTGCCGGAGCAATTACTATATTATTAACAGATCGAAATGTAAATACATCTTTTTTTGACCCAGCCGGTGGAGGAGACCCAATTTTATACCAACATTTATTT
>Tychius_parallelus_GCOL5056-16_BOLD
TACATTATATTTTATTTTTGGTTCATGGTCAGGAATAGTAGGAACCTCTTTAAGAATACTAATCCGTACTGAATTAGGAAATCCAGGTAGAATAATTGGAGATGACCAAATCTATAATAGAATTGTTACTGCTCATGCATTTATTATAATTTTTTTCATAGTAATACCCATTATAATTGGGGGATTTGGAAATTGACTTGTACCGTTAATACTAGGAGCCCCAGATATAGCATTCCCACGATTAAATAATATAAGATTTTGACTTTTACCTCCTAGAATTACTATTTTATTAATAAGAAGAATTGTTAATAAAGGGGCAGGAACAGGATGAACAGTTTATCCTCCTCTATCCTCAAATATTTCTCATGAAGGAGCATCAGTAGATCTAGCAATTTTTAGATTGCATATAGCCGGAATTTCATCTATTTTAGGAGCAATTAATTTTATTTCAACAGTAATAAATATACGTCCATTTGGGATACATTCAGAACATATTACTTTATTTACTTGAGCCGTAAAAATCACTGCAATTCTCCTTTTATTATCCCTACCTGTACTTGCCGGAGCAATTACTATATTATTAACAGATCGAAATGTAAATACATCTTTTTTTGACCCAGCCGGTGGAGGAGACCCAATTTTATACCAACATTTATTT
>Tychius_parallelus_KM446083.1_NCBI
TACATTATATTTTATTTTTGGTTCATGGTCAGGAATAGTAGGAACCTCTTTAAGAATACTAATCCGTACTGAATTAGGAAATCCAGGTAGAATAATTGGAGATGACCAAATCTATAATAGAATTGTTACTGCTCATGCATTTATTATAATTTTTTTCATAGTAATACCCATTATAATTGGGGGATTTGGAAATTGACTTGTACCGTTAATACTAGGAGCCCCAGATATAGCATTCCCACGATTAAATAATATAAGATTTTGACTTTTACCTCCTAGAATTACTATTTTATTAATAAGAAGAATTGTTAATAAAGGGGCAGGAACAGGATGAACAGTTTATCCTCCTCTATCCTCAAATATTTCTCATGAAGGAGCATCAGTAGATCTAGCAATTTTTAGATTGCATATAGCCGGAATTTCATCTATTTTAGGAGCAATTAATTTTATTTCAACAGTAATAAATATACGTCCATTTGGGATACATTCAGAACATATTACTTTATTTACTTGAGCCGTAAAAATCACTGCAATTCTCCTTTTATTATCCCTACCTGTACTTGCCGGAGCAATTACTATATTATTAACAGATCGAAATGTAAATACATCTTTTTTTGACCCAGCCGGTGGAGGAGACCCAATTTTATACCAACATTTATTT
>Tychius_parallelus_KM448630.1_NCBI
TACATTATATTTTATTTTTGGTTCATGATCAGGAATAGTAGGAACCTCTTTAAGAATACTCATCCGTACTGAATTAGGAAATCCAGGTAGAATAATTGGAGATGATCAAATCTATAATAGAATTGTTACTGCTCATGCATTTATTATAATTTTTTTCATAGTAATACCCATTATAATTGGGGGATTTGGAAATTGACTTGTACCGTTAATACTAGGAGCCCCAGATATAGCATTCCCACGATTAAATAATATAAGATTTTGACTTTTACCTCCTAGAATTACTATTTTATTAATAAGAAGAATTGTTAATAAAGGAGCAGGAACAGGATGAACAGTTTATCCTCCTCTATCCTCAAATATTTCTCATGAAGGAGCATCAGTAGATCTAGCAATTTTTAGATTACATATAGCCGGAATTTCCTCTATTTTAGGAGCAATTAATTTTATTTCAACAGTAATAAATATACGTCCATTTGGGATACATTCAGANCATATTACTCTATTTACTTGAGCCGTAAAAATCACTGCAATTCTCCTTTTATTATCTCTACCTGTACTTGCCGGAGCAATTACCATATTATTAACAGATCGAAATGTAAATACATCTTTTTTTGACCCAGCCGGNGGAGGAGACCCAATTTTATACCAACATTTATTT
>Tychius_parallelus_KM452098.1_NCBI
????????????????????????????TCAGGAATAGTAGGAACCTCTTTAAGAATACTCATCCGTACTGAATTAGGAAATCCAGGTAGAATAATTGGAGATGATCAAATCTATAATAGAATTGTTACTGCTCATGCATTTATTATAATTTTTTTCATAGTAATACCCATTATAATTGGGGGATTTGGAAATTGACTTGTACCGTTAATACTAGGAGCCCCAGATATAGCATTCCCACGATTAAATAATATAAGATTTTGACTTTTACCTCCTAGAATTACTATTTTATTAATAAGAAGAATTGTTAATAAAGGAGCAGGAACAGGATGAACAGTTTATCCTCCTCTATCCTCAAATATTTCTCATGAAGGAGCATCAGTAGATCTAGCAATTTTTAGATTACATATAGCCGGAATTTCATCTATTTTAGGAGCAATTAATTTTATTTCAACAGTAATAAATATACGTCCATTTGGGATACATTCAGAACATATTACTTTATTTACTTGAGCCGTAAAAATCACTGCAATTCTCCTTTTATTATCNCTACCTGTACTTGCCGGAGCAATTACCATATTATTAACAGATCGAAATGTAAATACATCTTTTTTTGACCCAGCCGGTGGAGGAGACCCAATTTTATACCAACATTTATTT
>Tychius_parallelus_KU907152.1_NCBI
TACATTATATTTTATTTTTGGTTCATGGTCAGGAATAGTAGGAACCTCTTTAAGAATACTAATCCGTACTGAATTAGGAAATCCAGGTAGAATAATTGGAGATGACCAAATCTATAATAGAATTGTTACTGCTCATGCATTTATTATAATTTTTTTCATAGTAATACCCATTATAATTGGGGGATTTGGAAATTGACTTGTACCGTTAATACTAGGAGCCCCAGATATAGCATTCCCACGATTAAATAATATAAGATTTTGACTTTTACCTCCTAGAATTACTATTTTATTAATAAGAAGAATTGTTAATAAAGGGGCAGGAACAGGATGAACAGTTTATCCTCCTCTATCCTCAAATATTTCTCATGAAGGAGCATCAGTAGATCTAGCAATTTTTAGATTGCATATAGCCGGAATTTCATCTATTTTAGGAGCAATTAATTTTATTTCAACAGTAATAAATATACGTCCATTTGGGATACATTCAGAACATATTACTTTATTTACTTGAGCCGTAAAAATCACTGCAATTCTCCTTTTATTATCCCTACCTGTACTTGCCGGAGCAATTACTATATTATTAACAGATCGAAATGTAAATACATCTTTTTTTGACCCAGCCGGTGGAGGAGACCCAATTTTATACCAACATTTATTT
>Tychius_parallelus_KU910879.1_NCBI
TACATTATATTTTATTTTTGGTTCATGGTCAGGAATAGTAGGAACCTCTTTAAGAATACTAATCCGTACTGAATTAGGAAATCCAGGTAGAATAATTGGAGATGACCAAATCTATAATAGAATTGTTACTGCTCATGCATTTATTATAATTTTTTTCATAGTAATACCCATTATAATTGGGGGATTTGGAAATTGACTTGTACCGTTAATACTAGGAGCCCCAGATATAGCATTCCCACGATTAAATAATATAAGATTTTGACTTTTACCTCCTAGAATTACTATTTTATTAATAAGAAGAATTGTTAATAAAGGGGCAGGAACAGGATGAACAGTTTATCCTCCTCTATCCTCAAATATTTCTCATGAAGGAGCATCAGTAGATCTAGCAATTTTTAGATTGCATATAGCCGGAATTTCATCTATTTTAGGAGCAATTAATTTTATTTCAACAGTAATAAATATACGTCCATTTGGGATACATTCAGAACATATTACTTTATTTACTTGAGCCGTAAAAATCACTGCAATTCTCCTTTTATTATCCCTACCTGTACTTGCCGGAGCAATTACTATATTATTAACAGATCGAAATGTAAATACATCTTTTTTTGACCCAGCCGGTGGAGGAGACCCAATTTTATACCAACATTTATTT
>Tychius_parallelus_KU912640.1_NCBI
TACATTATATTTTATTTTTGGTTCATGGTCAGGAATAGTAGGAACCTCTTTAAGAATACTAATCCGTACTGAATTAGGAAATCCAGGTAGAATAATTGGAGATGACCAAATCTATAATAGAATTGTTACTGCTCATGCATTTATTATAATTTTTTTCATAGTAATACCCATTATAATTGGGGGATTTGGAAATTGACTTGTACCGTTAATACTAGGAGCCCCAGATATAGCATTCCCACGATTAAATAATATAAGATTTTGACTTTTACCTCCTAGAATTACTATTTTATTAATAAGAAGAATTGTTAATAAAGGGGCAGGAACAGGATGAACAGTTTATCCTCCTCTATCCTCAAATATTTCTCATGAAGGAGCATCAGTAGATCTAGCAATTTTTAGATTGCATATAGCCGGAATTTCATCTATTTTAGGAGCAATTAATTTTATTTCAACAGTAATAAATATACGTCCATTTGGGATACATTCAGAACATATTACTTTATTTACTTGAGCCGTAAAAATCACTGCAATTCTCCTTTTATTATCCCTACCTGTACTTGCCGGAGCAATTACTATATTATTAACAGATCGAAATGTAAATACATCTTTTTTTGACCCAGCCGGTGGAGGAGACCCAATTTTATACCAACATTTATTT
>Tychius_parallelus_KU914197.1_NCBI
TACATTATATTTTATTTTTGGTTCATGGTCAGGAATAGTAGGAACCTCTTTAAGAATACTAATCCGTACTGAATTAGGAAATCCAGGTAGAATAATTGGAGATGACCAAATCTATAATAGAATTGTTACTGCTCATGCATTTATTATAATTTTTTTCATAGTAATACCCATTATAATTGGGGGATTTGGAAATTGACTTGTACCGTTAATACTAGGAGCCCCAGATATAGCATTCCCACGATTAAATAATATAAGATTTTGACTTTTACCTCCTAGAATTACTATTTTATTAATAAGAAGAATTGTTAATAAAGGGGCAGGAACAGGATGAACAGTTTATCCTCCTCTATCCTCAAATATTTCTCATGAAGGAGCATCAGTAGATCTAGCAATTTTTAGATTGCATATAGCCGGAATTTCATCTATTTTAGGAGCAATTAATTTTATTTCAACAGTAATAAATATACGTCCATTTGGGATACATTCAGAACATATTACTTTATTTACTTGAGCCGTAAAAATCACTGCAATTCTCCTTTTATTATCCCTACCTGTACTTGCCGGAGCAATTACTATATTATTAACAGATCGAAATGTAAATACATCTTTTTTTGACCCAGCCGGTGGAGGAGACCCAATTTTATACCAACATTTATTT
>Tychius_parallelus_KU916344.1_NCBI
TACATTATATTTTATTTTTTGTTCATGGTCAGGAATAGTAGGAACCTCTTTAAGAATACTAATCCGTACTGAATTAGGAAATCCAGGTAGAATAATTGGAGATGACCAAATCTATAATAGAATTGTTACTGCTCATGCATTTATTATAATTTTTTTCATAGTAATACCCATTATAATTGGGGGATTTGGAAATTGACTTGTACCGTTAATACTAGGAGCCCCAGATATAGCATTCCCACGATTAAATAATATAAGATTTTGACTTTTACCTCCTAGAATTACTATTTTATTAATAAGAAGAATTGTTAATAAAGGGGCAGGAACAGGATGAACAGTTTATCCTCCTCTATCCTCAAATATTTCTCATGAAGGAGCATCAGTAGATCTAGCAATTTTTAGATTGCATATAGCCGGAATTTCATCTATTTTAGGAGCAATTAATTTTATTTCAACAGTAATAAATATACGTCCATTTGGGATACATTCAGAACATATTACTTTATTTACTTGAGCCGTAAAAATCACTGCAATTCTCCTTTTATTATCCCTACCTGTACTTGCCGGAGCAATTACTATATTATTAACAGATCGAAATGTAAATACATCTTTTTTTGACCCAGCCGGTGGAGGAGACCCAATTTTATACCAACATTTATTT
>Tychius_parallelus_MK890953.1_NCBI
TACATTATATTTTATTTTTGGTTCATGGTCAGGAATAGTAGGAACCTCTTTAAGAATACTAATCCGTACTGAATTAGGAAATCCAGGTAGAATAATTGGAGATGACCAAATCTATAATAGAATTGTTACTGCTCATGCATTTATTATAATTTTTTTCATAGTAATACCCATTATAATTGGGGGATTTGGAAATTGACTTGTACCGTTAATACTAGGAGCCCCAGATATAGCATTCCCACGATTAAATAATATAAGATTTTGACTTTTACCTCCTAGAATTACTATTTTATTAATAAGAAGAATTGTTAATAAAGGGGCAGGAACAGGATGAACAGTTTATCCTCCTCTATCCTCAAATATTTCTCATGAAGGAGCATCAGTAGATCTAGCAATTTTTAGATTACATATAGCCGGAATTTCATCTATTTTAGGAGCAATTAATTTTATTTCAACAGTAATAAATATACGTCCATTTGGGATACATTCAGAACATATTACTTTATTTACTTGAGCCGTAAAAATCACTGCAATTCTCCTTTTATTATCCCTACCTGTACTTGCTGGAGCAATTACTATATTATTAACAGATCGAAATGTAAATACATCTTTTTTTGATCCAGCCGGCGGAGGAGACCCAATTTTATACCAACATTTATTT
>Tychius_parallelus_MK891006.1_NCBI
TACATTATATTTTATTTTTGGTTCATGGTCAGGAATAGTAGGAACCTCTTTAAGAATACTAATCCGTACTGAATTAGGAAATCCAGGTAGAATAATTGGAGATGACCAAATCTATAATAGAATTGTTACTGCTCATGCATTTATTATAATTTTTTTCATAGTAATACCCATTATAATTGGGGGATTTGGAAATTGACTTGTACCGTTAATACTAGGAGCCCCAGATATAGCATTCCCACGATTAAATAATATAAGATTTTGACTTTTACCTCCTAGAATTACTATTTTATTAATAAGAAGAATTGTTAATAAAGGGGCAGGAACAGGATGAACAGTTTATCCTCCTCTATCCTCAAATATTTCTCATGAAGGAGCATCAGTAGATCTAGCAATTTTTAGATTGCATATAGCCGGAATTTCATCTATTTTAGGAGCAATTAATTTTATTTCAACAGTAATAAATATACGTCCATTTGGGATACATTCAGAACATATTACTTTATTTACTTGAGCCGTAAAAATCACTGCAATTCTCCTTTTATTATCCCTACCTGTACTTGCCGGAGCAATTACTATATTATTAACAGATCGAAATGTAAATACATCTTTTTTTGACCCAGCCGGTGGAGGAGACCCAATTTTATACCAACATTTATTT
>Tychius_parallelus_MK891110.1_NCBI
TACATTATATTTTATTTTTGGTTCATGGTCAGGAATAGTAGGAACCTCTTTAAGAATACTAATCCGTACTGAATTAGGAAATCCAGGTAGAATAATTGGAGATGACCAAATCTATAATAGAATTGTTACTGCTCATGCATTTATTATAATTTTTTTCATAGTAATACCCATTATAATTGGGGGATTTGGAAATTGACTTGTACCGTTAATACTAGGAGCCCCAGATATAGCATTCCCACGATTAAATAATATAAGATTTTGACTTTTACCTCCTAGAATTACTATTTTATTAATAAGAAGAATTGTTAATAAAGGGGCAGGAACAGGATGAACAGTTTATCCTCCTCTATCCTCAAATATTTCTCATGAAGGAGCATCAGTAGATCTAGCAATTTTTAGATTGCATATAGCCGGAATTTCATCTATTTTAGGAGCAATTAATTTTATTTCAACAGTAATAAATATACGTCCATTTGGGATACATTCAGAACATATTACTTTATTTACTTGAGCCGTAAAAATCACTGCAATTCTCCTTTTATTATCCCTACCTGTACTTGCCGGAGCAATTACTATATTATTAACAGATCGAAATGTAAATACATCTTTTTTTGACCCAGCCGGTGGAGGAGACCCAATTTTATACCAACATTTATTT
>Tychius_parallelus_MK891827.1_NCBI
TACATTATATTTTATTTTTGGTTCATGATCAGGAATAGTAGGAACCTCTTTAAGAATACTCATCCGTACTGAATTAGGAAATCCAGGTAGAATAATTGGAGATGACCAAATCTATAATAGAATTGTTACTGCTCATGCATTTATTATAATTTTTTTCATAGTAATACCCATTATAATTGGGGGATTTGGAAATTGACTTGTACCGTTAATACTAGGAGCCCCAGATATAGCATTCCCACGATTAAATAATATAAGATTTTGACTTTTACCTCCTAGAATTACTATTTTATTAATAAGAAGAATTGTTAATAAAGGGGCAGGAACAGGATGAACAGTTTATCCTCCTCTATCCTCAAATATTTCTCATGAAGGAGCATCAGTAGATCTAGCAATTTTTAGATTACATATAGCCGGAATTTCATCTATTTTAGGAGCAATTAATTTTATTTCAACAGTAATAAATATACGTCCATTTGGGATACATTCAGAACATATTACTCTATTTACTTGAGCCGTAAAAATCACTGCAATTCTCCTTTTATTATCTCTACCTGTACTTGCTGGAGCAATTACCATATTATTAACAGATCGAAATGTAAATACATCTTTTTTTGACCCAGCTGGCGGAGGAGATCCAATTTTATACCAACATTTATTT
>Tychius_picirostris_AGMPF120-18_BOLD
AACATTATATTTTATTTTTGGATCATGATCAGGAATAGTAGGAACATCCCTTAGAATACTAATTCGTACTGAATTAGGAAACCCAGGTAGTTTAATTGGAGATGATCAAATTTATAATAGAATTGTAACTGCTCATGCATTTATTATAATTTTTTTTATAGTAATACCAATCATAATTGGAGGATTTGGAAATTGATTAATTCCTCTAATATTAGGAGCCCCCGATATAGCCTATCCACGACTTAATAATATAAGATTCTGACTTTTACCCCCAAGAATCTCTTTATTATTAATAAGAAGAATTGTTAATAAAGGAGCTGGAACAGGCTGAACAGTTTATCCCCCATTATCCTCAAATATTGCTCATGAAGGTGCTTCAGTAGATCTAGCTATTTTTAGTCTACATATAGCAGGAATATCCTCAATTTTAGGAGCAATTAATTTTATCTCTACAATAATAAATATACGACCATTTGGTATAAATTCTGAAAAAGTAACTTTATTTTCTTGAGCTGTTCAAGTAACTGCTATTCTACTCTTACTATCATTACCTGTGCTAGCAGGAGCAATTACTATACTCTTAACTGATCGAAATGTAAATACTTCCTTTTTTGACCCCGCTGGAGGAGGTGATCCAATTTTATACCAACACTTATTT
>Tychius_picirostris_BARSB217-16_BOLD
AACATTATATTTTATTTTTGGATCATGATCAGGAATAGTAGGAACATCCCTTAGAATACTAATTCGTACTGAATTAGGAAACCCAGGTAGTTTAATTGGAGATGATCAAATTTATAATAGAATTGTAACTGCTCATGCATTTATTATAATTTTTTTTATAGTAATACCAATCATAATTGGAGGATTTGGAAATTGATTAATTCCTCTAATATTAGGAGCCCCCGATATAGCCTATCCACGACTTAATAATATAAGATTCTGACTTTTACCCCCAAGAATCTCTTTATTATTAATAAGAAGAATTGTTAATAAAGGAGCTGGAACAGGCTGAACAGTTTATCCCCCATTATCCTCAAATATTGCTCATGAAGGTGCTTCAGTAGATCTAGCTATTTTTAGTCTACATATAGCAGGAATATCCTCAATTTTAGGAGCAATTAATTTTATCTCTACAATAATAAATATACGACCATTTGGTATAAATTCTGAAAAAGTAACTTTATTTTCTTGAGCTGTTCAAGTAACTGCTATTCTACTCTTACTATCATTACCTGTGCTAGCAGGAGCAATTACTATACTCTTAACTGATCGAAATGTAAATACTTCCTTTTTTGACCCCGCTGGAGGAGGTGATCCAATTTTATACCAACACTTATTT
>Tychius_picirostris_BARSM1020-17_BOLD
AACATTATATTTTATTTTTGGATCATGATCAGGAATAGTAGGAACATCCCTTAGAATACTAATTCGTACTGAATTAGGAAACCCAGGTAGTTTAATTGGAGATGATCAAATTTATAATAGAATTGTAACTGCTCATGCATTTATTATAATTTTTTTTATAGTAATACCAATCATAATTGGAGGATTTGGAAATTGATTAATTCCTCTAATATTAGGAGCCCCCGATATAGCCTATCCACGACTTAATAATATAAGATTCTGACTTTTACCCCCAAGAATCTCTTTATTATTAATAAGAAGAATTGTTAATAAAGGAGCTGGAACAGGCTGAACAGTTTATCCCCCATTATCCTCAAATATTGCTCATGAAGGTGCTTCAGTAGATCTAGCTATTTTTAGTCTACATATAGCAGGAATATCCTCAATTTTAGGAGCAATTAATTTTATCTCTACAATAATAAATATACGACCATTTGGTATAAATTCTGAAAAAGTAACTTTATTTTCTTGAGCTGTTCAAGTAACTGCTATTCTACTCTTACTATCATTACCTGTGCTAGCAGGAGCAATTACTATACTCTTAACTGATCGAAATGTAAATACTTCCTTTTTTGACCCCGCTGGAGGAGGTGATCCAATTTTATACCAACACTTATTT
>Tychius_picirostris_BBCCN159-10_BOLD
AACATTATATTTTATTTTTGGATCATGATCAGGAATAGTAGGAACATCCCTTAGAATACTAATTCGTACTGAATTAGGAAACCCAGGTAGTTTAATTGGAGATGATCAAATTTATAATAGAATTGTAACTGCTCATGCATTTATTATAATTTTTTTTATAGTAATACCAATCATAATTGGAGGATTTGGAAATTGATTAATTCCTCTAATATTAGGAGCCCCCGATATAGCCTATCCACGACTTAATAATATAAGATTCTGACTTTTACCCCCAAGAATCTCTTTATTATTAATAAGAAGAATTGTTAATAAAGGAGCTGGAACAGGCTGAACAGTTTATCCCCCATTATCCTCAAATATTGCTCATGAAGGTGCTTCAGTAGATCTAGCTATTTTTAGTCTACATATAGCAGGAATATCCTCAATTTTAGGAGCAATTAATTTTATCTCTACAATAATAAATATACGACCATTTGGTATAAATTCTGAAAAAGTAACTTTATTTTCTTGAGCTGTTCAAGTAACTGCTATTCTACTCTTACTATCATTACCTGTGCTAGCAGGAGCAATTACTATACTCTTAACTGATCGAAATGTAAATACTTCCTTTTTTGACCCCGCTGGAGGAGGTGATCCAATTTTATACCAACACTTATTT
>Tychius_picirostris_BBCCN166-10_BOLD
AACATTATATTTTATTTTTGGATCATGATCAGGAATAGTAGGAACATCCCTTAGAATACTAATTCGTACTGAATTAGGAAACCCAGGTAGTTTAATTGGAGATGATCAAATTTATAATAGAATTGTAACTGCTCATGCATTTATTATAATTTTTTTTATAGTAATACCAATCATAATTGGAGGATTTGGAAATTGATTAATTCCTCTAATATTAGGAGCCCCCGATATAGCCTATCCACGACTTAATAATATAAGATTCTGACTTTTACCCCCAAGAATCTCTTTATTATTAATAAGAAGAATTGTTAATAAAGGAGCTGGAACAGGCTGAACAGTTTATCCCCCATTATCCTCAAATATTGCTCATGAAGGTGCTTCAGTAGATCTAGCTATTTTTAGTCTACATATAGCAGGAATATCCTCAATTTTAGGAGCAATTAATTTTATCTCTACAATAATAAATATACGACCATTTGGTATAAATTCTGAAAAAGTAACTTTATTTTCTTGAGCTGTTCAAGTAACTGCTATTCTACTCTTACTATCATTACCTGTGCTAGCAGGAGCAATTACTATACTCTTAACTGATCGAAATGTAAATACTTCCTTTTTTGACCCCGCTGGAGGAGGTGATCCAATTTTATACCAACACTTATTT
>Tychius_picirostris_BBCCN216-10_BOLD
AACATTATATTTTATTTTTGGATCATGATCAGGAATAGTAGGAACATCCCTTAGAATACTAATTCGTACTGAATTAGGAAACCCAGGTAGTTTAATTGGAGATGATCAAATTTATAATAGAATTGTAACTGCTCATGCATTTATTATAATTTTTTTTATAGTAATACCAATCATAATTGGAGGATTTGGAAATTGATTAATTCCTCTAATATTAGGAGCCCCCGATATAGCCTATCCACGACTTAATAATATAAGATTCTGACTTTTACCCCCAAGAATCTCTTTATTATTAATAAGAAGAATTGTTAATAAAGGAGCTGGAACAGGCTGAACAGTTTATCCCCCATTATCCTCAAATATTGCTCATGAAGGTGCTTCAGTAGATCTAGCTATTTTTAGTCTACATATAGCAGGAATATCCTCAATTTTAGGAGCAATTAATTTTATCTCTACAATAATAAATATACGACCATTTGGTATAAATTCTGAAAAAGTAACTTTATTTTCTTGAGCTGTTCAAGTAACTGCTATTCTACTCTTACTATCATTACCTGTGCTAGCAGGAGCAATTACTATACTCTTAACTGATCGAAATGTAAATACTTCCTTTTTTGACCCCGCTGGAGGAGGTGATCCAATTTTATACCAACACTTATTT
>Tychius_picirostris_BBCCN517-10_BOLD
???????????????????????????????????????????????????????????????????????????????????????????????????????????????????????????????????????????????????????????????????????????????????????????????????????????????????????????CCCCGATATAGCCTATCCACGACTTAATAATATAAGATTCTGACTTTTACCCCCAAGAATCTCTTTATTATTAATAAGAAGAATTGTTAATAAAGGAGCTGGAACAGGCTGAACAGTTTATCCCCCATTATCCTCAAATATTGCTCATGAAGGTGCTTCAGTAGATCTAGCTATTTTTAGTCTACATATAGCAGGAATATCCTCAATTTTAGGAGCAATTAATTTTATCTCTACAATAATAAATATACGACCATTTGGTATAAATTCTGAAAAAGTAACTTTATTTTCTTGAGCTGTTCAAGTAACTGCTATTCTACTCTTACTATCATTACCTGTGCTAGCAGGAGCAATTACTATACTCTTAACTGATCGAAATGTAAATACTTCCTTTTTTGACCCCGCTGGAGGAGGTGATCCAATTTTATACCAACACTTATTT
>Tychius_picirostris_CNTIC5227-15_BOLD
?ACATTATATTTTATTTTTGGATCATGATCAGGAATAGTAGGAACATCCCTTAGAATACTAATTCGTACTGAATTAGGAAACCCAGGTAGTTTAATTGGAGATGATCAAATTTATAATAGAATTGTAACTGCTCATGCATTTATTATAATTTTTTTTATAGTAATACCAATCATAATTGGAGGATTTGGAAATTGATTAATTCCTCTAATATTAGGAGCCCCCGATATAGCCTATCCACGACTTAATAATATAAGATTCTGACTTTTACCCCCAAGAATCTCTTTATTATTAATAAGAAGAATTGTTAATAAAGGAGCTGGAACAGGCTGAACAGTTTATCCCCCATTATCCTCAAATATTGCTCATGAAGGTGCTTCAGTAGATCTAGCTATTTTTAGTCTACATATAGCAGGAATATCCTCAATTTTAGGAGCAATTAATTTTATCTCTACAATAATAAATATACGACCATTTGGTATAAATTCTGAAAAAGTAACTTTATTTTCTTGAGCTGTTCAAGTAACTGCTATTCTACTCTTACTATCATTACCTGTGCTAGCAGGA?????????????????????????????????????????????????????????????????????????????????????????????
>Tychius_picirostris_CNTIC5238-15_BOLD
????????????????TTTGGATCATGATCAGGAATAGTAGGAACATCCCTTAGAATACTAATTCGTACTGAATTAGGAAACCCAGGTAGTTTAATTGGAGATGATCAAATTTATAATAGAATTGTAACTGCTCATGCATTTATTATAATTTTTTTTATAGTAATACCAATCATAATTGGAGGATTTGGAAATTGATTAATTCCTCTAATATTAGGAGCCCCCGATATAGCCTATCCACGACTTAATAATATAAGATTCTGACTTTTACCCCCAAGAATCTCTTTATTATTAATAAGAAGAATTGTTAATAAAGGAGCTGGAACAGGCTGAACAGTTTATCCCCCATTATCCTCAAATATTGCTCATGAAGGTGCTTCAGTAGATCTAGCTATTTTTAGTCTACATATAGCAGGAATATCCTCAATTTTAGGAGCAATTAATTTTATCTCTACAATAATAAATATACGACCATTTGGTATAAATTCTGAAAAAGTAACTTTATTTTCTTGAGCTGTTCAAGTAACTGCTATTCTACTCTTACTATCATTACCTGTGCTAGCA????????????????????????????????????????????????????????????????????????????????????????????????
>Tychius_picirostris_CNTIC5346-15_BOLD
?ACATTATATTTTATTTTTGGGTCATGATCAGGAATAGTAGGAACATCCCTTAGAATANTAATTCGTACTGAATTAGGAAACCCAGGTAGTTTAATTGGAGATGATCAAATTTATAATAGAATTGTAACTGCTCATGCATTTATTATAATTTTTTTTATAGTAATACCAATCATAATTGGGGGATTTGGAAATTGATTAATTCCTCTAATATTAGGAGCCCCCGATATAGCCTATCCACGACTTAATAATATAAGATTTTGACTTTTACCCCCAAGAATCTCTTTATTATTAATAAGAAGAATTGTTAATAAAGGAGCTGGAACAGGCTGAACAGTTTATCCCCCATTATCCTCAAATATTGCTCATGAAGGTGCTTCAGTAGACCTAGCTATTTTTAGTCTACATATAGCAGGAATATCCTCAATTTTAGGAGCAATTAATTTTATCTCTACAATAATAAATATACGACCATTTGGTATAAATTCTGAAAAAGTAACTTTATTTTCTTGAGCTGTTCAAGTAACTGCTATTCTACTCTTACTATCATTACCTGTACTAGCAGGAGCAATTACTATACTCTTAACTGATCGAAATGTAAATACTTCCTTTTTTGACCCC???????????????????????????????????????
>Tychius_picirostris_CNTND2269-14_BOLD
AACATTATATTTTATTTTTGGATCATGATCAGGAATAGTAGGAACATCCCTTAGAATACTAATTCGTACTGAATTAGGAAACCCAGGTAGTTTAATTGGAGATGATCAAATTTATAATAGAATTGTAACTGCTCATGCATTTATTATAATTTTTTTTATAGTAATACCAATCATAATTGGAGGATTTGGAAATTGATTAATTCCTCTAATATTAGGAGCCCCCGATATAGCCTATCCACGACTTAATAATATAAGATTCTGACTTTTACCCCCAAGAATCTCTTTATTATTAATAAGAAGAATTGTTAATAAAGGAGCTGGAACAGGCTGAACAGTTTATCCCCCATTATCCTCAAATATTGCTCATGAAGGTGCTTCAGTAGATCTAGCTATTTTTAGTCTACATATAGCAGGAATATCCTCAATTTTAGGAGCAATTAATTTTATCTCTACAATAATAAATATACGACCATTTGGTATAAATTCTGAAAAAGTAACTTTATTTTCTTGAGCTGTTCAAGTAACTGCTATTCTACTCTTACTATCATTACCTGTGCTAGCAGGAGCAATTACTATACTCTTAACTGAT?????????????????????????????????????????????????????????????????????
>Tychius_picirostris_COLFC129-12_BOLD
AACATTATATTTTATTTTTGGATCATGATCAGGAATAGTAGGGACATCCCTTAGAATACTAATTCGTACTGAATTAGGAAACCCAGGTAGTTTAATTGGAGATGATCAAATTTATAATAGAATTGTAACTGCTCATGCATTTATTATAATTTTTTTTATAGTAATACCAATCATAATTGGGGGATTTGGAAATTGATTAATTCCTCTAATATTAGGAGCCCCCGATATAGCCTATCCACGACTTAATAATATAAGATTCTGACTTTTACCCCCAAGAATCTCTTTATTATTAATAAGAAGAATTGTTAATAAAGGAGCTGGAACAGGCTGAACAGTTTATCCCCCATTATCCTCAAATATTGCTCATGAAGGTGCTTCAGTAGATCTAGCTATTTTTAGTCTACATATAGCAGGAATATCCTCAATTTTAGGAGCAATTAATTTTATCTCTACAATAATAAATATACGACCATTTGGTATAAATTCTGAAAAAGTAACTTTATTTTCTTGAGCTGTTCAAGTAACTGCTATTCTACTCTTACTATCATTACCTGTGCTAGCAGGAGCAATTACTATACTCTTAACTGATCGAAATGTAAATACTTCCTTTTTTGACCCCGCTGGAGGAGGTGATCCAATTTTATACCAACACTTATTT
>Tychius_picirostris_COLFC130-12_BOLD
AACATTATATTTTATTTTTGGATCATGATCAGGAATAGTAGGGACATCCCTTAGAATACTAATTCGTACTGAATTAGGAAACCCAGGTAGTTTAATTGGAGATGATCAAATTTATAATAGAATTGTAACTGCTCATGCATTTATTATAATTTTTTTTATAGTAATACCAATCATAATTGGGGGATTTGGAAATTGATTAATTCCTCTAATATTAGGAGCCCCCGATATAGCCTATCCACGACTTAATAATATAAGATTCTGACTTTTACCCCCAAGAATCTCTTTATTATTAATAAGAAGAATTGTTAATAAAGGAGCTGGAACAGGCTGAACAGTTTATCCCCCATTATCCTCAAATATTGCTCATGAAGGTGCTTCAGTAGATCTAGCTATTTTTAGTCTACATATAGCAGGAATATCCTCAATTTTAGGAGCAATTAATTTTATCTCTACAATAATAAATATACGACCATTTGGTATAAATTCTGAAAAAGTAACTTTATTTTCTTGAGCTGTTCAAGTAACTGCTATTCTACTCTTACTATCATTACCTGTGCTAGCAGGAGCAATTACTATACTCTTAACTGATCGAAATGTAAATACTTCCTTTTTTGACCCCGCTGGAGGAGGTGANCCAATTTTATACCAACACTTATTT
>Tychius_picirostris_COLFC596-12_BOLD
AACATTATATTTTATTTTTGGATCATGATCAGGAATAGTAGGAACATCCCTTAGAATACTAATTCGTACTGAATTAGGAAACCCAGGTAGTTTAATTGGAGATGATCAAATTTATAATAGAATTGTAACTGCTCATGCATTTATTATAATTTTTTTTATAGTAATACCAATCATAATTGGAGGATTTGGAAATTGATTAATTCCTCTAATATTAGGAGCCCCCGATATAGCCTATCCACGACTTAATAATATAAGATTCTGACTTTTACCCCCAAGAATCTCTTTATTATTAATAAGAAGAATTGTTAATAAAGGAGCTGGAACAGGCTGAACAGTTTATCCCCCATTATCCTCAAATATTGCTCATGAAGGTGCTTCAGTAGATCTAGCTATTTTTAGTCTACATATAGCAGGAATATCCTCAATTTTAGGAGCAATTAATTTTATCTCTACAATAATAAATATACGACCATTTGGTATAAATTCTGAAAAAGTAACTTTATTTTCTTGAGCTGTTCAAGTAACTGCTATTCTACTCTTACTATCATTACCTGTGCTAGCAGGAGCAATTACTATACTCTTAACTGATCGAAATGTAAATACTTCCTTTTTTGACCCCGCTGGAGGAGGTGATCCAATTTTATACCAACACTTATTT
>Tychius_picirostris_COLFE427-12_BOLD
AACATTATATTTTATTTTTGGATCATGATCAGGAATAGTAGGAACATCCCTTAGAATACTAATTCGTACTGAATTAGGAAACCCAGGTAGTTTAATTGGAGATGATCAAATTTATAATAGAATTGTAACTGCTCATGCATTTATTATAATTTTTTTTATAGTAATACCAATCATAATTGGAGGATTTGGAAATTGATTAATTCCTCTAATATTAGGAGCCCCCGATATAGCCTATCCACGACTTAATAATATAAGATTCTGACTTTTACCCCCAAGAATCTCTTTATTATTAATAAGAAGAATTGTTAATAAAGGAGCTGGAACAGGCTGAACAGTTTATCCCCCATTATCCTCAAATATTGCTCATGAAGGTGCTTCAGTAGATCTAGCTATTTTTAGTCTACATATAGCAGGAATATCCTCAATTTTAGGAGCAATTAATTTTATCTCTACAATAATAAATATACGACCATTTGGTATAAATTCTGAAAAAGTAACTTTATTTTCTTGAGCTGTTCAAGTAACTGCTATTCTACTCTTACTATCATTACCTGTGCTAGCAGGAGCAATTACTATACTCTTAACTGATCGAAATGTAAATACTTCCTTTTTTGACCCCGCTGGAGGAGGTGATCCAATTTTATACCAACACTTATTT
>Tychius_picirostris_COLFF448-13_BOLD
AACATTATATTTTATTTTTGGGTCATGATCAGGAATAGTAGGAACATCCCTTAGAATACTAATTCGTACTGAATTAGGAAACCCAGGTAGTTTAATTGGAGATGATCAAATTTATAATAGAATTGTAACTGCTCATGCATTTATTATAATTTTTTTTATAGTAATACCAATCATAATTGGGGGATTTGGAAATTGATTAATTCCTCTAATATTAGGAGCCCCCGATATAGCCTATCCACGACTTAATAATATAAGATTTTGACTTTTACCCCCAAGAATCTCTTTATTATTAATAAGAAGAATTGTTAATAAAGGAGCTGGAACAGGCTGAACAGTTTATCCCCCATTATCCTCAAATATTGCTCATGAAGGTGCTTCAGTAGACCTAGCTATTTTTAGTCTACATATAGCAGGGATATCCTCAATTTTAGGAGCAATTAATTTTATCTCTACAATAATAAATATACGACCATTTGGTATAAATTCTGAAAAAGTAACTTTATTTTCTTGAGCTGTTCAAGTAACTGCTATTCTACTCTTACTATCATTACCTGTACTAGCAGGAGCAATTACTATACTCTTAACTGATCGAAATGTAAATACTTCCTTTTTTGACCCCGCTGGAGGAGGCGATCCAA????????????????????
>Tychius_picirostris_CRHIH484-16_BOLD
????????????????TTTGGATCATGATCAGGAATAGTAGGAACATCCCTTAGAATACTAATTCGTACTGAATTAGGAAACCCAGGTAGTTTAATTGGAGATGATCAAATTTATAATAGAATTGTAACTGCTCATGCATTTATTATAATTTTTTTTATAGTAATACCAATCATAATTGGAGGATTTGGAAATTGATTAATTCCTCTAATATTAGGAGCCCCCGATATAGCCTATCCACGACTTAATAATATAAGATTCTGACTTTTACCCCCAAGAATCTCTTTATTATTAATAAGAAGAATTGTTAATAAAGGAGCTGGAACAGGCTGAACAGTTTATCCCCCATTATCCTCAAATATTGCTCATGAAGGTGCTTCAGTAGATCTAGCTATTTTTAGTCTACATATAGCAGGAATATCCTCAATTTTAGGAGCAATTAATTTTATCTCTACAATAATAAATATACGACCATTTGGTATAAATTCTGAAAAAGTAACTTTATTTTCTTGAGCTGTTCAAGTAACTGCTATTCTACTCTTACTATCATTACCTGTGCTAGCAGGAGCAATTACTATA?????????????????????????????????????????????????????????????????????????????????
>Tychius_picirostris_DTNHM6453-23_BOLD
AACATTATATTTTATTTTTGGATCATGATCAGGAATAGTAGGAACATCCCTTAGAATACTAATTCGTACTGAATTAGGAAACCCAGGTAGTTTAATTGGAGATGATCAAATTTATAATAGAATTGTAACTGCTCATGCATTTATTATAATTTTTTTTATAGTAATACCAATCATAATTGGAGGATTTGGAAATTGATTAATTCCTCTAATATTAGGAGCCCCCGATATAGCCTATCCACGACTTAATAATATAAGATTCTGACTTTTACCCCCAAGAATCTCTTTATTATTAATAAGAAGAATTGTTAATAAAGGAGCTGGAACAGGCTGAACAGTTTATCCCCCATTATCCTCAAATATTGCTCATGAAGGTGCTTCAGTAGATCTAGCTATTTTTAGTCTACATATAGCAGGAATATCCTCAATTTTAGGAGCAATTAATTTTATCTCTACAATAATAAATATACGACCATTTGGTATAAATTCTGAAAAAGTAACTTTATTTTCTTGAGCTGTTCAAGTAACTGCTATTCTACTCTTACTATCATTACCTGTGCTAGCAGGAGCAATTACTATACTCTTAACTGATCGAAATGTAAATACTTCCTTTTTTGACCCCGCTGGAGGAGGTGATCCAATTTTATACCAACACTTATTT
>Tychius_picirostris_ELPCG2161-17_BOLD
?ACATTATATTTTATTTTTGGATCATGATCAGGAATAGTAGGAACATCCCTTAGAATACTAATTCGTACTGAATTAGGAAACCCAGGTAGTTTAATTGGAGATGATCAAATTTATAATAGAATTGTAACTGCTCATGCATTTATTATAATTTTTTTTATAGTAATACCAATCATAATTGGAGGATTTGGAAATTGATTAATTCCTCTAATATTAGGAGCCCCCGATATAGCCTATCCACGACTTAATAATATAAGATTCTGACTTTTACCCCCAAGAATCTCTTTATTATTAATAAGAAGAATTGTTAATAAAGGAGCTGGAACAGGCTGAACAGTTTATCCCCCATTATCCTCAAATATTGCTCATGAAGGTGCTTCAGTAGATCTAGCTATTTTTAGTCTACATATAGCAGGAATATCCTCAATTTTAGGAGCAATTAATTTTATCTCTACAATAATAAATATACGACCATTTGGTATAAATTCTGAAAAAGTAACTTTATTTTCTTGAGCTGTTCAAGTAACTGCTATTCTACTCTTACTATCATTACCTGTGCTAGCAGGAGCAATTACTATA?????????????????????????????????????????????????????????????????????????????????
>Tychius_picirostris_ELPCG3739-17_BOLD
AACATTATATTTTATTTTTGGATCATGATCAGGAATAGTAGGAACATCCCTTAGAATACTAATTCGTACTGAATTAGGAAACCCAGGTAGTTTAATTGGAGATGATCAAATTTATAATAGAATTGTAACTGCTCATGCATTTATTATAATTTTTTTTATAGTAATACCAATCATAATTGGAGGATTTGGAAATTGATTAATTCCTCTAATATTAGGAGCCCCCGATATAGCCTATCCACGACTTAATAATATAAGATTCTGACTTTTACCCCCAAGAATCTCTTTATTATTAATAAGAAGAATTGTTAATAAAGGAGCTGGAACAGGCTGAACAGTTTATCCCCCATTATCCTCAAATATTGCTCATGAAGGTGCTTCAGTAGATCTAGCTATTTTTAGTCTACATATAGCAGGAATATCCTCAATTTTAGGAGCAATTAATTTTATCTCTACAATAATAAATATACGACCAT?????????????????????????????????????????????????????????????????????????????????????????????????????????????????????????????????????????????????????????????????????????????????????????
>Tychius_picirostris_ELPCG3844-17_BOLD
?ACATTATATTTTATTTTTGGATCATGATCAGGAATAGTAGGAACATCCCTTAGAATACTAATTCGTACTGAATTAGGAAACCCAGGTAGTTTAATTGGAGATGATCAAATTTATAATAGAATTGTAACTGCTCATGCATTTATTATAATTTTTTTTATAGTAATACCAATCATAATTGGAGGATTTGGAAATTGATTAATTCCTCTAATATTAGGAGCCCCCGATATAGCCTATCCACGACTTAATAATATAAGATTCTGACTTTTACCCCCAAGAATCTCTTTATTATTAATAAGAAGAATTGTTAATAAAGGAGCTGGAACAGGCTGAACAGTTTATCCCCCATTATCCTCAAATATTGCTCATGAAGGTGCTTCAGTAGATCTAGCTATTTTTAGTCTACATATAGCAGGAATATCCTCAATTTTAGGAGCAATTAATTTTATCTCTACAATAATAAATATACGACCATTTGGTATAAATTCTGAAAAAGTAACTTTATTTTCTTGAGCTGTTCAAGTAACTGCTATTCTACTCTTACTATCATTACCTGTGCTAGCAGGAGCAATTACTATACTCTTAACTGATCGAAATGTAAAT?????????????????????????????????????????????????????????
>Tychius_picirostris_EURAP102-21_BOLD
AACATTATATTTTATTTTTGGATCATGATCAGGAATAGTAGGGACATCCCTTAGAATACTAATTCGTACTGAATTAGGAAACCCAGGTAGATTAATTGGAGATGACCAAATTTATAATAGAATTGTAACTGCTCATGCATTTATTATAATTTTTTTTATAGTAATACCAATCATAATTGGGGGATTTGGAAATTGATTAATTCCTCTAATATTAGGAGCCCCCGATATAGCCTATCCACGACTTAATAATATAAGATTCTGACTTTTACCCCCAAGAATCTCTTTATTATTAATAAGAAGAATTGTTAATAAAGGAGCTGGAACAGGCTGAACAGTTTATCCCCCATTATCCTCAAATATTGCTCATGAAGGTGCTTCAGTAGATCTAGCTATTTTTAGTCTACATATAGCAGGAATATCCTCAATTTTAGGAGCAATTAATTTTATCTCTACAATAATAAATATACGACCATTTGGTATAAATTCTGAAAAAGTAACTTTATTTTCTTGGGCTGTTCAAGTAACTGCTATTCTACTCTTACTATCATTACCTGTACTAGCAGGAGCAATTACTATACTCTTAACTGATCGAAATGTAAATACTTCCTTTTTTGATCCC???????????????????????????????????????
>Tychius_picirostris_EURAP230-23_BOLD
AACATTATATTTTATTTTTGGGTCATGATCAGGAATAGTAGGAACATCCCTTAGAATACWAATTCGTACTGAATTAGGAAACCCAGGTAGTTTAATTGGAGATGATCAAATTTATAATAGAATTGTAACTGCTCATGCATTTATTATAATTTTTTTTATAGTAATACCAATCATAATTGGGGGATTTGGAAATTGATTAATTCCTCTAATATTAGGAGCCCCCGATATAGCCTATCCACGACTTAATAATATAAGATTTTGACTTTTACCCCCAAGAATCTCTTTATTATTAATAAGAAGAATTGTTAATAAAGGAGCTGGAACAGGCTGAACAGTTTATCCCCCATTATCCTCAAATATTGCTCATGAAGGTGCTTCAGTAGACCTAGCTATTTTTAGTCTACATATAGCAGGAATATCCTCAATTTTAGGAGCAATTAATTTTATCTCTACAATAATAAATATACGACCATTTGGTATAAATTCTGAAAAAGTAACTTTATTTTCTTGAGCTGTTCAAGTAACTGCTATTCTACTCTTACTATCATTACCTGTACTAGCAGGAGCAATTACTATACTCTTAACTGATCGAAATGTAAATACTTCCTTTTTTGACCCCGCTGGAGGAGGTGATCCAATTTTATACCAACACTTATTT
>Tychius_picirostris_FBCOF317-12_BOLD
AACATTATATTTTATTTTTGGGTCATGATCAGGAATAGTAGGAACATCCCTTAGAATACTAATTCGTACTGAATTAGGAAACCCAGGTAGTTTAATTGGAGATGATCAAATTTATAATAGAATTGTAACTGCTCATGCATTTATTATAATTTTTTTTATAGTAATACCAATCATAATTGGGGGATTTGGAAATTGATTAATTCCTCTAATATTAGGAGCCCCCGATATAGCCTATCCACGACTTAATAATATAAGATTTTGACTTTTACCCCCAAGAATCTCTTTATTATTAATAAGAAGAATTGTTAATAAAGGAGCTGGAACAGGCTGAACAGTTTATCCCCCATTATCCTCAAATATTGCTCATGAAGGTGCTTCAGTAGACCTAGCTATTTTTAGTCTACATATAGCAGGAATATCCTCAATTTTAGGAGCAATTAATTTTATCTCTACAATAATAAATATACGACCATTTGGTATAAATTCTGAAAAAGTAACTTTATTTTCTTGAGCTGTTCAAGTAACTGCTATTCTACTCTTACTATCATTACCTGTACTAGCAGGAGCAATTACTATACTCTTAACTGATCGAAATGTAAATACTTCCTTTTTTGACCCCGCTGGAGGAGGTGATCCAATTTTATACCAACACTTATTT
>Tychius_picirostris_GBCL54051-19_BOLD
AACATTATATTTTATTTTTGGATCATGATCAGGAATAGTAGGAACATCCCTTAGAATACTAATTCGTACTGAATTAGGAAACCCAGGTAGTTTAATTGGAGATGATCAAATTTATAATAGAATTGTAACTGCTCATGCATTTATTATAATTTTTTTTATAGTAATACCAATCATAATTGGAGGATTTGGAAATTGATTAATTCCTCTAATATTAGGAGCCCCCGATATAGCCTATCCACGACTTAATAATATAAGATTCTGACTTTTACCCCCAAGAATCTCTTTATTATTAATAAGAAGAATTGTTAATAAAGGAGCTGGAACAGGCTGAACAGTTTATCCCCCATTATCCTCAAATATTGCTCATGAAGGTGCTTCAGTAGATCTAGCTATTTTTAGTCTACATATAGCAGGAATATCCTCAATTTTAGGAGCAATTAATTTTATCTCTACAATAATAAATATACGACCATTTGGTATAAATTCTGAAAAAGTAACTTTATTTTCTTGAGCTGTTCAAGTAACTGCTATTCTACTCTTACTATCATTACCTGTGCTA???????????????????????????????????????????????????????????????????????????????????????????????????
>Tychius_picirostris_GBCL54052-19_BOLD
AACATTATATTTTATTTTTGGGTCATGATCAGGAATAGTAGGAACATCCCTTAGAATACTAATTCGTACTGAATTAGGAAACCCAGGTAGTTTAATTGGAGATGATCAAATTTATAATAGAATTGTAACTGCTCATGCATTTATTATAATTTTTTTTATAGTAATACCAATCATAATTGGGGGATTTGGAAATTGATTAATTCCTCTAATATTAGGAGCCCCCGATATAGCCTATCCACGACTTAATAATATAAGATTTTGACTTTTACCCCCAAGAATCTCTTTATTATTAATAAGAAGAATTGTTAATAAAGGAGCTGGAACAGGCTGAACAGTTTATCCCCCATTATCCTCAAATATTGCTCATGAAGGTGCTTCAGTAGACCTAGCTATTTTTAGTCTACATATAGCAGGAATATCCTCAATTTTAGGAGCAATTAATTTTATCTCTACAATAATAAATATACGACCATTTGGTATAAATTCTGAAAAAGTAACTTTATTTTCTTGAGCTGTTCAAGTAACTGCTATTCTACTCTTACTATCATTACCTGTACTA???????????????????????????????????????????????????????????????????????????????????????????????????
>Tychius_picirostris_GBCOC858-12_BOLD
AACATTATATTTTATTTTTGGGTCATGATCAGGAATAGTAGGAACATCCCTTAGAATACTAATTCGTACTGAATTAGGAAACCCAGGTAGTTTAATTGGAGATGATCAAATTTATAATAGAATTGTAACTGCTCATGCATTTATTATAATTTTTTTTATAGTAATACCAATCATAATTGGGGGATTTGGAAATTGATTAATTCCTCTAATATTAGGNGCCCCCGATATAGCCTATCCACGACTTAATAATATAAGATTTTGACTTTTACCCCCAAGAATCTCTTTATTATTAATAAGAAGAATTGTTAATAAAGGAGCTGGAACAGGCTGAACAGTTTATCCCCCATTATCCTCAAATATTGCTCATGAAGGTGCTTCAGTAGACCTAGCTATTTTTAGTCTACATATAGCAGGAATATCCTCAATTTTAGGAGCAATTAATTTTATCTCTACAATAATAAATATACGACCATTTGGTATAAATTCTGAAAAAGTAACTTTATTTTCTTGAGCTGTTCAAGTAACTGCTATTCTACTCTTACTATCATTACCTGTACTAGCAGGAGCAATTACTATACTCTTAACTGATCGAAATGTAAATACTTCCTTTTTTGACCCCGCTGGAGGGGGTGATCCAATTTTATACCAACACTTATTT
>Tychius_picirostris_GBCOU4610-14_BOLD
AACATTATATTTTATTTTTGGGTCATGATCAGGAATAGTAGGAACATCCCTTAGAATACTAATTCGTACTGAATTAGGAAACCCAGGTAGTTTAATTGGAGATGATCAAATTTATAATAGAATTGTAACTGCTCATGCATTTATTATAATTTTTTTTATAGTAATACCAATCATAATTGGGGGATTTGGAAATTGATTAATTCCTCTAATATTAGGAGCCCCCGATATAGCCTATCCACGACTTAATAATATAAGATTTTGACTTTTACCCCCAAGAATCTCTTTATTATTAATAAGAAGAATTGTTAATAAAGGAGCTGGAACAGGCTGAACAGTTTATCCCCCATTATCCTCAAATATTGCTCATGAAGGTGCTTCAGTAGACCTAGCTATTTTTAGTCTACATATAGCAGGAATATCCTCAATTTTAGGAGCAATTAATTTTATCTCTACAATAATAAATATACGACCATTTGGTATAAATTCTGAAAAAGTAACTTTATTTTCTTGAGCTGTTCAAGTAACTGCTATTCTACTCTTACTATCATTACCTGTACTAGCAGGAGCAATTACTATACTCTTAACTGATCGAAATGTAAATACTTCCTTTTTTGACCCCGCTGGAGGAGGTGATCCAATTTTATACCAACACTTATTT
>Tychius_picirostris_GBMNF53947-22_BOLD
AACCTTATATTTTATTTTTGGATCATGATCAGGAATAGTAGGGACATCCCTTAGAATACTAATTCGTACTGAATTAGGAAACCCAGGTAGTTTAATTGGAGATGATCAAATTTATAATAGAATTGTAACTGCTCATGCATTTATTATAATTTTTTTTATAGTAATACCAATCATAATTGGGGGATTTGGAAATTGATTAATTCCTCTAATATTAGGAGCCCCCGATATAGCCTATCCACGACTTAATAATATAAGATTCTGACTTTTACCCCCAAGAATCTCTTTATTATTAATAAGAAGAATTGTTAATAAAGGAGCTGGAACAGGCTGAACAGTTTATCCCCCATTATCCTCAAATATTGCTCATGAAGGTGCTTCAGTAGATCTAGCTATTTTTAGTCTACATATAGCAGGAATATCCTCAATTTTAGGAGCAATTAATTTTATCTCTACAATAATAAATATACGACCATTTGGTATAAATTCTGAAAAAGTAACTTTATTTTCTTGAGCTGTTCAAGTAACTGCTATTCTACTCTTACTATCATTACCTGTGCTAGCAGGAGCAATTACTATACTCTTAACTGATCGAAATGTAAATACTTCCTTTTTTGACCCCGCTGGAGGAGGTGATCCAATTTTATACCAACACTTATTT
>Tychius_picirostris_GCOL10611-16_BOLD
AACATTATATTTTATTTTTGGGTCATGATCAGGAATAGTGGGAACATCCCTTAGAATACTAATTCGTACTGAATTAGGAAACCCAGGTAGTTTAATTGGAGATGATCAAATTTATAATAGAATTGTAACTGCTCATGCATTTATTATAATTTTTTTTATAGTAATACCAATCATAATTGGGGGATTTGGAAATTGATTAATTCCTCTAATATTAGGAGCCCCCGATATAGCCTATCCACGACTTAATAATATAAGATTTTGACTTTTACCCCCAAGAATCTCTTTATTATTAATAAGAAGAATTGTTAATAAAGGAGCTGGAACAGGCTGAACAGTTTATCCCCCATTATCCTCAAATATTGCTCATGAAGGTGCTTCAGTAGACCTAGCTATTTTTAGTCTACATATAGCAGGAATATCCTCAATTTTAGGAGCAATTAATTTTATCTCTACAATAATAAATATACGACCATTTGGTATAAATTCTGAAAAAGTAACTTTATTTTCTTGAGCTGTTCAAGTAACTGCTATTCTACTCTTACTATCATTACCTGTACTAGCAGGAGCAATTACTATACTCTTAACTGATCGAAATGTAAATACTTCCTTTTTTGACCCCGCTGGAGGAGGTGATCCAATTTTATACCAACACTTATTT
>Tychius_picirostris_GCOL13080-16_BOLD
AACATTATATTTTATTTTTGGGTCATGATCAGGAATAGTAGGAACATCCCTTAGAATACTAATTCGTACTGAATTAGGAAACCCAGGTAGTTTAATTGGAGATGATCAAATTTATAATAGAATTGTAACTGCTCATGCATTTATTATAATTTTTTTTATAGTAATACCAATCATAATTGGGGGATTTGGAAATTGATTAATTCCTCTAATATTAGGAGCCCCCGATATAGCCTATCCACGACTTAATAATATAAGATTTTGACTTTTACCCCCAAGAATCTCTTTATTATTAATAAGAAGAATTGTTAATAAAGGAGCTGGAACAGGCTGAACAGTTTATCCCCCATTATCCTCAAATATTGCTCATGAAGGTGCTTCAGTAGACCTAGCTATTTTTAGTCTACATATAGCAGGAATATCCTCAATTTTAGGAGCAATTAATTTTATCTCTACAATAATAAATATACGACCATTTGGTATAAATTCTGAAAAAGTAACTTTATTTTCTTGAGCTGTTCAAGTAACTGCTATTCTACTCTTACTATCATTACCTGTACTAGCAGGAGCAATTACTATACTCTTAACTGATCGAAATGTAAATACTTCCTTTTTTGACCCCGCTGGAGGGGGTGATCCAATTTTATACCAACACTTATTT
>Tychius_picirostris_GCOL13081-16_BOLD
AACATTATATTTTATTTTTGGGTCATGATCAGGAATAGTAGGAACATCCCTTAGAATACTAATTCGTACTGAATTAGGAAACCCAGGTAGTTTAATTGGAGATGATCAAATTTATAATAGAATTGTAACTGCTCATGCATTTATTATAATTTTTTTTATAGTAATACCAATCATAATTGGGGGATTTGGAAATTGATTAATTCCTCTAATATTAGGAGCCCCCGATATAGCCTATCCACGACTTAATAATATAAGATTTTGACTTTTACCCCCAAGAATCTCTTTATTATTAATAAGAAGAATTGTTAATAAAGGAGCTGGAACAGGCTGAACAGTTTATCCCCCATTATCCTCAAATATTGCTCATGAAGGTGCTTCAGTAGACCTAGCTATTTTTAGTCTACATATAGCAGGAATATCCTCAATTTTAGGAGCAATTAATTTTATCTCTACAATAATAAATATACGACCATTTGGTATAAATTCTGAAAAAGTAACTTTATTTTCTTGAGCTGTTCAAGTAACTGCTATTCTACTCTTACTATCATTACCTGTACTAGCAGGAGCAATTACTATACTCTTAACTGATCGAAATGTAAATACTTCCTTTTTTGACCCCGCTGGAGGAGGTGATCCAATTTTATACCAACACTTATTT
>Tychius_picirostris_GCOL1937-16_BOLD
AACATTATATTTTATTTTTGGGTCATGATCAGGAATAGTAGGAACATCCCTTAGAATACTAATTCGTACTGAATTAGGAAACCCAGGTAGTTTAATTGGAGATGATCAAATTTATAATAGAATTGTAACTGCTCATGCATTTATTATAATTTTTTTTATAGTAATACCAATCATAATTGGGGGATTTGGAAATTGATTAATTCCTCTAATATTAGGAGCCCCCGATATAGCCTATCCACGACTTAATAATATAAGATTTTGACTTTTACCCCCAAGAATCTCTTTATTATTAATAAGAAGAATTGTTAATAAAGGAGCTGGAACAGGCTGAACAGTTTATCCCCCATTATCCTCAAATATTGCTCATGAAGGTGCTTCAGTAGACCTAGCTATTTTTAGTCTACATATAGCAGGAATATCCTCAATTTTAGGAGCAATTAATTTTATCTCTACAATAATAAATATACGACCATTTGGTATAAATTCTGAAAAAGTAACTTTATTTTCTTGAGCTGTTCAAGTAACTGCTATTCTACTCTTACTATCATTACCTGTACTAGCAGGAGCAATTACTATACTCTTAACTGATCGAAATGTAAATACTTCCTTTTTTGACCCCGCTGGAGGAGGTGATCCAATTTTATACCAACACTTATTT
>Tychius_picirostris_GCOL1968-16_BOLD
AACATTATATTTTATTTTTGGGTCATGATCAGGAATAGTAGGAACATCCCTTAGAATACTAATTCGTACTGAATTAGGAAACCCAGGTAGTTTAATTGGAGATGATCAAATTTATAATAGAATTGTAACTGCTCATGCATTTATTATAATTTTTTTTATAGTAATACCAATCATAATTGGGGGATTTGGAAATTGATTAATTCCTCTAATATTAGGAGCCCCCGATATAGCCTATCCACGACTTAATAATATAAGATTTTGACTTTTACCCCCAAGAATCTCTTTATTATTAATAAGAAGAATTGTTAATAAAGGAGCTGGAACAGGCTGAACAGTTTATCCCCCATTATCCTCAAATATTGCTCATGAAGGTGCTTCAGTAGACCTAGCTATTTTTAGTCTACATATAGCAGGAATATCCTCAATTTTAGGAGCAATTAATTTTATCTCTACAATAATAAATATACGACCATTTGGTATAAATTCTGAAAAAGTAACTTTATTTTCTTGAGCTGTTCAAGTAACTGCTATTCTACTCTTACTATCATTACCTGTACTAGCAGGAGCAATTACTATACTCTTAACTGATCGAAATGTAAATACTTCCTTTTTTGACCCCGCTGGAGGAGGTGATCCAATTTTATACCAACACTTATTT
>Tychius_picirostris_GCOL2111-16_BOLD
AACATTATATTTTATTTTTGGGTCATGATCAGGAATAGTAGGAACATCCCTTAGAATACTAATTCGTACTGAATTAGGAAACCCAGGTAGTTTAATTGGAGATGATCAAATTTATAATAGAATTGTAACTGCTCATGCATTTATTATAATTTTTTTTATAGTAATACCAATCATAATTGGGGGATTTGGAAATTGATTAATTCCTCTAATATTAGGAGCCCCCGATATAGCCTATCCACGACTTAATAATATAAGATTTTGACTTTTACCCCCAAGAATCTCTTTATTATTAATAAGAAGAATTGTTAATAAAGGAGCTGGAACAGGCTGAACAGTTTATCCCCCATTATCCTCAAATATTGCTCATGAAGGTGCTTCAGTAGACCTAGCTATTTTTAGTCTACATATAGCAGGAATATCCTCAATTTTAGGAGCAATTAATTTTATCTCTACAATAATAAATATACGACCATTTGGTATAAATTCTGAAAAAGTAACTTTATTTTCTTGAGCTGTTCAAGTAACTGCTATTCTACTCTTACTATCATTACCTGTACTAGCAGGAGCAATTACTATACTCTTAACTGATCGAAATGTAAATACTTCCTTTTTTGACCCCGCTGGAGGAGGTGATCCAATTTTATACCAACACTTATTT
>Tychius_picirostris_GCOL6739-16_BOLD
AACATTATATTTTATTTTTGGATCATGATCAGGAATAGTAGGGACATCCCTTAGAATACTAATTCGTACTGAATTAGGAAACCCAGGTAGATTAATTGGAGATGACCAAATTTATAATAGAATTGTAACTGCTCATGCATTTATTATAATTTTTTTTATAGTAATACCAATCATAATTGGGGGATTTGGAAATTGATTAATTCCTCTAATATTAGGAGCCCCCGATATAGCCTATCCACGACTTAATAATATAAGATTCTGACTTTTACCCCCAAGAATCTCTTTATTATTAATAAGAAGAATTGTTAATAAAGGAGCTGGAACAGGCTGAACAGTTTATCCCCCATTATCCTCAAATATTGCTCATGAAGGTGCTTCAGTAGATCTAGCTATTTTTAGTCTACATATAGCAGGAATATCCTCAATTTTAGGAGCAATTAATTTTATCTCTACAATAATAAATATACGACCATTTGGTATAAATTCTGAAAAAGTAACTTTATTTTCTTGGGCTGTTCAAGTAACTGCTATTCTACTCTTACTATCATTACCTGTACTAGCAGGAGCAATTACTATACTCTTAACTGATCGAAATGTAAATACTTCCTTTTTTGACCCCGCTGGAGGAGGTGATCCAATTTTATACCAACACTTATTT
>Tychius_picirostris_GMOAG421-15_BOLD
?ACATTATATTTTATTTTTGGATCATGATCAGGAATAGTAGGAACATCCCTTAGAATACTAATTCGTACTGAATTAGGAAACCCAGGTAGTTTAATTGGAGATGATCAAATTTATAATAGAATTGTAACTGCTCATGCATTTATTATAATTTTTTTTATAGTAATACCAATCATAATTGGAGGATTTGGAAATTGATTAATTCCTCTAATATTAGGAGCCCCCGATATAGCCTATCCACGACTTAATAATATAAGATTCTGACTTTTACCCCCAAGAATCTCTTTATTATTAATAAGAAGAATTGTTAATAAAGGAGCTGGAACAGGCTGAACAGTTTATCCCCCATTATCCTCAAATATTGCTCATGAAGGTGCTTCAGTAGATCTAGCTATTTTTAGTCTACATATAGCAGGAATATCCTCAATTTTAGGAGCAATTAATTTTATCTCTACAATAATAAATATACGACCATTTGGTATAAATTCTGAAAAAGTAACTTTATTTTCTTGAGCTGTTCAAGTAACTGCTATTCTACTCTTACTATCATTACCTGTGCTAGCAGGAGCAATTACTATACTCTTAACTGAT?????????????????????????????????????????????????????????????????????
>Tychius_picirostris_GMRSW1737-15_BOLD
?ACATTATATTTTATTTTTGGATCATGATCAGGAATAGTAGGGACATCCCTTAGAATANTAATTCGTACTGAATTAGGAAACCCAGGTAGATTAATTGGAGATGATCAAATTTATAATAGAATTGTAACTGCTCANGCATTTATTATAATTTTTTTTATAGTAATACCAATCATAATTGGGGGATTTGGAAATTGATTAATTCCTCTAATATTAGGAGCCCCCGATATAGCCTATCCACGACTTAATAATATAAGATTCTGACTTTTACCCCCAAGAATCTCTTTATTATTAATAAGAAGAATTGTTAATAAAGGAGCTGGAACAGGCTGAACAGTTTATCCCCCATTATCCTCAAATATTGCTCATGAAGGTGCTTCAGTAGATCTAGCTATTTTTAGTCTACATATAGCAGGAATATCCTCAATTTTAGGAGCAATTAATTTTATC??????????????????????????????????????????????????????????????????????????????????????????????????????????????????????????????????????????????????????????????????????????????????????????????????????????????????
>Tychius_picirostris_JF887824.1_NCBI
AACATTATATTTTATTTTTGGATCATGATCAGGAATAGTAGGAACATCCCTTAGAATACTAATTCGTACTGAATTAGGAAACCCAGGTAGTTTAATTGGAGATGATCAAATTTATAATAGAATTGTAACTGCTCATGCATTTATTATAATTTTTTTTATAGTAATACCAATCATAATTGGAGGATTTGGAAATTGATTAATTCCTCTAATATTAGGAGCCCCCGATATAGCCTATCCACGACTTAATAATATAAGATTCTGACTTTTACCCCCAAGAATCTCTTTATTATTAATAAGAAGAATTGTTAATAAAGGAGCTGGAACAGGCTGAACAGTTTATCCCCCATTATCCTCAAATATTGCTCATGAAGGTGCTTCAGTAGATCTAGCTATTTTTAGTCTACATATAGCAGGAATATCCTCAATTTTAGGAGCAATTAATTTTATCTCTACAATAATAAATATACGACCATTTGGTATAAATTCTGAAAAAGTAACTTTATTTTCTTGAGCTGTTCAAGTAACTGCTATTCTACTCTTACTATCATTACCTGTGCTAGCAGGAGCAATTACTATACTCTTAACTGATCGAAATGTAAATACTTCCTTTTTTGACCCCGCTGGAGGAGGTGATCCAATTTTATACCAACACTTATTT
>Tychius_picirostris_JF887831.1_NCBI
AACATTATATTTTATTTTTGGATCATGATCAGGAATAGTAGGAACATCCCTTAGAATACTAATTCGTACTGAATTAGGAAACCCAGGTAGTTTAATTGGAGATGATCAAATTTATAATAGAATTGTAACTGCTCATGCATTTATTATAATTTTTTTTATAGTAATACCAATCATAATTGGAGGATTTGGAAATTGATTAATTCCTCTAATATTAGGAGCCCCCGATATAGCCTATCCACGACTTAATAATATAAGATTCTGACTTTTACCCCCAAGAATCTCTTTATTATTAATAAGAAGAATTGTTAATAAAGGAGCTGGAACAGGCTGAACAGTTTATCCCCCATTATCCTCAAATATTGCTCATGAAGGTGCTTCAGTAGATCTAGCTATTTTTAGTCTACATATAGCAGGAATATCCTCAATTTTAGGAGCAATTAATTTTATCTCTACAATAATAAATATACGACCATTTGGTATAAATTCTGAAAAAGTAACTTTATTTTCTTGAGCTGTTCAAGTAACTGCTATTCTACTCTTACTATCATTACCTGTGCTAGCAGGAGCAATTACTATACTCTTAACTGATCGAAATGTAAATACTTCCTTTTTTGACCCCGCTGGAGGAGGTGATCCAATTTTATACCAACACTTATTT
>Tychius_picirostris_JF887879.1_NCBI
AACATTATATTTTATTTTTGGATCATGATCAGGAATAGTAGGAACATCCCTTAGAATACTAATTCGTACTGAATTAGGAAACCCAGGTAGTTTAATTGGAGATGATCAAATTTATAATAGAATTGTAACTGCTCATGCATTTATTATAATTTTTTTTATAGTAATACCAATCATAATTGGAGGATTTGGAAATTGATTAATTCCTCTAATATTAGGAGCCCCCGATATAGCCTATCCACGACTTAATAATATAAGATTCTGACTTTTACCCCCAAGAATCTCTTTATTATTAATAAGAAGAATTGTTAATAAAGGAGCTGGAACAGGCTGAACAGTTTATCCCCCATTATCCTCAAATATTGCTCATGAAGGTGCTTCAGTAGATCTAGCTATTTTTAGTCTACATATAGCAGGAATATCCTCAATTTTAGGAGCAATTAATTTTATCTCTACAATAATAAATATACGACCATTTGGTATAAATTCTGAAAAAGTAACTTTATTTTCTTGAGCTGTTCAAGTAACTGCTATTCTACTCTTACTATCATTACCTGTGCTAGCAGGAGCAATTACTATACTCTTAACTGATCGAAATGTAAATACTTCCTTTTTTGACCCCGCTGGAGGAGGTGATCCAATTTTATACCAACACTTATTT
>Tychius_picirostris_KJ963992.1_NCBI
AACATTATATTTTATTTTTGGATCATGATCAGGAATAGTAGGAACATCCCTTAGAATACTAATTCGTACTGAATTAGGAAACCCAGGTAGTTTAATTGGAGATGATCAAATTTATAATAGAATTGTAACTGCTCATGCATTTATTATAATTTTTTTTATAGTAATACCAATCATAATTGGAGGATTTGGAAATTGATTAATTCCTCTAATATTAGGAGCCCCCGATATAGCCTATCCACGACTTAATAATATAAGATTCTGACTTTTACCCCCAAGAATCTCTTTATTATTAATAAGAAGAATTGTTAATAAAGGAGCTGGAACAGGCTGAACAGTTTATCCCCCATTATCCTCAAATATTGCTCATGAAGGTGCTTCAGTAGATCTAGCTATTTTTAGTCTACATATAGCAGGAATATCCTCAATTTTAGGAGCAATTAATTTTATCTCTACAATAATAAATATACGACCATTTGGTATAAATTCTGAAAAAGTAACTTTATTTTCTTGAGCTGTTCAAGTAACTGCTATTCTACTCTTACTATCATTACCTGTGCTAGCAGGAGCAATTACTATACTCTTAACTGATCGAAATGTAAATACTTCCTTTTTTGACCCCGCTGGAGGAGGTGATCCAATTTTATACCAACACTTATTT
>Tychius_picirostris_KJ964801.1_NCBI
AACATTATATTTTATTTTTGGATCATGATCAGGAATAGTAGGGACATCCCTTAGAATACTAATTCGTACTGAATTAGGAAACCCAGGTAGTTTAATTGGAGATGATCAAATTTATAATAGAATTGTAACTGCTCATGCATTTATTATAATTTTTTTTATAGTAATACCAATCATAATTGGGGGATTTGGAAATTGATTAATTCCTCTAATATTAGGAGCCCCCGATATAGCCTATCCACGACTTAATAATATAAGATTCTGACTTTTACCCCCAAGAATCTCTTTATTATTAATAAGAAGAATTGTTAATAAAGGAGCTGGAACAGGCTGAACAGTTTATCCCCCATTATCCTCAAATATTGCTCATGAAGGTGCTTCAGTAGATCTAGCTATTTTTAGTCTACATATAGCAGGAATATCCTCAATTTTAGGAGCAATTAATTTTATCTCTACAATAATAAATATACGACCATTTGGTATAAATTCTGAAAAAGTAACTTTATTTTCTTGAGCTGTTCAAGTAACTGCTATTCTACTCTTACTATCATTACCTGTGCTAGCAGGAGCAATTACTATACTCTTAACTGATCGAAATGTAAATACTTCCTTTTTTGACCCCGCTGGAGGAGGTGANCCAATTTTATACCAACACTTATTT
>Tychius_picirostris_KJ965981.1_NCBI
AACATTATATTTTATTTTTGGGTCATGATCAGGAATAGTAGGAACATCCCTTAGAATACTAATTCGTACTGAATTAGGAAACCCAGGTAGTTTAATTGGAGATGATCAAATTTATAATAGAATTGTAACTGCTCATGCATTTATTATAATTTTTTTTATAGTAATACCAATCATAATTGGGGGATTTGGAAATTGATTAATTCCTCTAATATTAGGAGCCCCCGATATAGCCTATCCACGACTTAATAATATAAGATTTTGACTTTTACCCCCAAGAATCTCTTTATTATTAATAAGAAGAATTGTTAATAAAGGAGCTGGAACAGGCTGAACAGTTTATCCCCCATTATCCTCAAATATTGCTCATGAAGGTGCTTCAGTAGACCTAGCTATTTTTAGTCTACATATAGCAGGGATATCCTCAATTTTAGGAGCAATTAATTTTATCTCTACAATAATAAATATACGACCATTTGGTATAAATTCTGAAAAAGTAACTTTATTTTCTTGAGCTGTTCAAGTAACTGCTATTCTACTCTTACTATCATTACCTGTACTAGCAGGAGCAATTACTATACTCTTAACTGATCGAAATGTAAATACTTCCTTTTTTGACCCCGCTGGAGGAGGCGATCCAA????????????????????
>Tychius_picirostris_KJ966475.1_NCBI
AACATTATATTTTATTTTTGGATCATGATCAGGAATAGTAGGAACATCCCTTAGAATACTAATTCGTACTGAATTAGGAAACCCAGGTAGTTTAATTGGAGATGATCAAATTTATAATAGAATTGTAACTGCTCATGCATTTATTATAATTTTTTTTATAGTAATACCAATCATAATTGGAGGATTTGGAAATTGATTAATTCCTCTAATATTAGGAGCCCCCGATATAGCCTATCCACGACTTAATAATATAAGATTCTGACTTTTACCCCCAAGAATCTCTTTATTATTAATAAGAAGAATTGTTAATAAAGGAGCTGGAACAGGCTGAACAGTTTATCCCCCATTATCCTCAAATATTGCTCATGAAGGTGCTTCAGTAGATCTAGCTATTTTTAGTCTACATATAGCAGGAATATCCTCAATTTTAGGAGCAATTAATTTTATCTCTACAATAATAAATATACGACCATTTGGTATAAATTCTGAAAAAGTAACTTTATTTTCTTGAGCTGTTCAAGTAACTGCTATTCTACTCTTACTATCATTACCTGTGCTAGCAGGAGCAATTACTATACTCTTAACTGATCGAAATGTAAATACTTCCTTTTTTGACCCCGCTGGAGGAGGTGATCCAATTTTATACCAACACTTATTT
>Tychius_picirostris_KJ967355.1_NCBI
AACATTATATTTTATTTTTGGATCATGATCAGGAATAGTAGGGACATCCCTTAGAATACTAATTCGTACTGAATTAGGAAACCCAGGTAGTTTAATTGGAGATGATCAAATTTATAATAGAATTGTAACTGCTCATGCATTTATTATAATTTTTTTTATAGTAATACCAATCATAATTGGGGGATTTGGAAATTGATTAATTCCTCTAATATTAGGAGCCCCCGATATAGCCTATCCACGACTTAATAATATAAGATTCTGACTTTTACCCCCAAGAATCTCTTTATTATTAATAAGAAGAATTGTTAATAAAGGAGCTGGAACAGGCTGAACAGTTTATCCCCCATTATCCTCAAATATTGCTCATGAAGGTGCTTCAGTAGATCTAGCTATTTTTAGTCTACATATAGCAGGAATATCCTCAATTTTAGGAGCAATTAATTTTATCTCTACAATAATAAATATACGACCATTTGGTATAAATTCTGAAAAAGTAACTTTATTTTCTTGAGCTGTTCAAGTAACTGCTATTCTACTCTTACTATCATTACCTGTGCTAGCAGGAGCAATTACTATACTCTTAACTGATCGAAATGTAAATACTTCCTTTTTTGACCCCGCTGGAGGAGGTGATCCAATTTTATACCAACACTTATTT
>Tychius_picirostris_KM445182.1_NCBI
AACATTATATTTTATTTTTGGGTCATGATCAGGAATAGTAGGAACATCCCTTAGAATACTAATTCGTACTGAATTAGGAAACCCAGGTAGTTTAATTGGAGATGATCAAATTTATAATAGAATTGTAACTGCTCATGCATTTATTATAATTTTTTTTATAGTAATACCAATCATAATTGGGGGATTTGGAAATTGATTAATTCCTCTAATATTAGGAGCCCCCGATATAGCCTATCCACGACTTAATAATATAAGATTTTGACTTTTACCCCCAAGAATCTCTTTATTATTAATAAGAAGAATTGTTAATAAAGGAGCTGGAACAGGCTGAACAGTTTATCCCCCATTATCCTCAAATATTGCTCATGAAGGTGCTTCAGTAGACCTAGCTATTTTTAGTCTACATATAGCAGGAATATCCTCAATTTTAGGAGCAATTAATTTTATCTCTACAATAATAAATATACGACCATTTGGTATAAATTCTGAAAAAGTAACTTTATTTTCTTGAGCTGTTCAAGTAACTGCTATTCTACTCTTACTATCATTACCTGTACTAGCAGGAGCAATTACTATACTCTTAACTGATCGAAATGTAAATACTTCCTTTTTTGACCCCGCTGGAGGAGGTGATCCAATTTTATACCAACACTTATTT
>Tychius_picirostris_KM449975.1_NCBI
AACATTATATTTTATTTTTGGGTCATGATCAGGAATAGTAGGAACATCCCTTAGAATACTAATTCGTACTGAATTAGGAAACCCAGGTAGTTTAATTGGAGATGATCAAATTTATAATAGAATTGTAACTGCTCATGCATTTATTATAATTTTTTTTATAGTAATACCAATCATAATTGGGGGATTTGGAAATTGATTAATTCCTCTAATATTAGGNGCCCCCGATATAGCCTATCCACGACTTAATAATATAAGATTTTGACTTTTACCCCCAAGAATCTCTTTATTATTAATAAGAAGAATTGTTAATAAAGGAGCTGGAACAGGCTGAACAGTTTATCCCCCATTATCCTCAAATATTGCTCATGAAGGTGCTTCAGTAGACCTAGCTATTTTTAGTCTACATATAGCAGGAATATCCTCAATTTTAGGAGCAATTAATTTTATCTCTACAATAATAAATATACGACCATTTGGTATAAATTCTGAAAAAGTAACTTTATTTTCTTGAGCTGTTCAAGTAACTGCTATTCTACTCTTACTATCATTACCTGTACTAGCAGGAGCAATTACTATACTCTTAACTGATCGAAATGTAAATACTTCCTTTTTTGACCCCGCTGGAGGGGGTGATCCAATTTTATACCAACACTTATTT
>Tychius_picirostris_KM842307.1_NCBI
AACATTATATTTTATTTTTGGATCATGATCAGGAATAGTAGGAACATCCCTTAGAATACTAATTCGTACTGAATTAGGAAACCCAGGTAGTTTAATTGGAGATGATCAAATTTATAATAGAATTGTAACTGCTCATGCATTTATTATAATTTTTTTTATAGTAATACCAATCATAATTGGAGGATTTGGAAATTGATTAATTCCTCTAATATTAGGAGCCCCCGATATAGCCTATCCACGACTTAATAATATAAGATTCTGACTTTTACCCCCAAGAATCTCTTTATTATTAATAAGAAGAATTGTTAATAAAGGAGCTGGAACAGGCTGAACAGTTTATCCCCCATTATCCTCAAATATTGCTCATGAAGGTGCTTCAGTAGATCTAGCTATTTTTAGTCTACATATAGCAGGAATATCCTCAATTTTAGGAGCAATTAATTTTATCTCTACAATAATAAATATACGACCATTTGGTATAAATTCTGAAAAAGTAACTTTATTTTCTTGAGCTGTTCAAGTAACTGCTATTCTACTCTTACTATCATTACCTGTGCTAGCAGGAGCAATTACTATACTCTTAACTGATCGAAATGTAAATACTTCCTTTTTTT????????????????????????????????????????????
>Tychius_picirostris_KM845014.1_NCBI
???????????????????????????????????????????????????????????????????????????????????????????????????????????????????????????????????????????????????????????????????????????????????????????????????????????????????????????CCCCGATATAGCCTATCCACGACTTAATAATATAAGATTCTGACTTTTACCCCCAAGAATCTCTTTATTATTAATAAGAAGAATTGTTAATAAAGGAGCTGGAACAGGCTGAACAGTTTATCCCCCATTATCCTCAAATATTGCTCATGAAGGTGCTTCAGTAGATCTAGCTATTTTTAGTCTACATATAGCAGGAATATCCTCAATTTTAGGAGCAATTAATTTTATCTCTACAATAATAAATATACGACCATTTGGTATAAATTCTGAAAAAGTAACTTTATTTTCTTGAGCTGTTCAAGTAACTGCTATTCTACTCTTACTATCATTACCTGTGCTAGCAGGAGCAATTACTATACTCTTAACTGATCGAAATGTAAATACTTCCTTTTTTGACCCCGCTGGAGGAGGTGATCCAATTTTATACCAACACTTATTT
>Tychius_picirostris_KR129018.1_NCBI
AACATTATATTTTATTTTTGGATCATGATCAGGAATAGTAGGAACATCCCTTAGAATACTAATTCGTACTGAATTAGGAAACCCAGGTAGTTTAATTGGAGATGATCAAATTTATAATAGAATTGTAACTGCTCATGCATTTATTATAATTTTTTTTATAGTAATACCAATCATAATTGGAGGATTTGGAAATTGATTAATTCCTCTAATATTAGGAGCCCCCGATATAGCCTATCCACGACTTAATAATATAAGATTCTGACTTTTACCCCCAAGAATCTCTTTATTATTAATAAGAAGAATTGTTAATAAAGGAGCTGGAACAGGCTGAACAGTTTATCCCCCATTATCCTCAAATATTGCTCATGAAGGTGCTTCAGTAGATCTAGCTATTTTTAGTCTACATATAGCAGGAATATCCTCAATTTTAGGAGCAATTAATTTTATCTCTACAATAATAAATATACGACCATTTGGTATAAATTCTGAAAAAGTAACTTTATTTTCTTGAGCTGTTCAAGTAACTGCTATTCTACTCTTACTATCATTACCTGTGCTAGCAGGAGCAATTACTATACTCTTAACTGAT?????????????????????????????????????????????????????????????????????
>Tychius_picirostris_KR480449.1_NCBI
?????????????ATTTTTGGATCATGATCAGGAATAGTAGGAACATCCCTTAGAATACTAATTCGTACTGAATTAGGAAACCCAGGTAGTTTAATTGGAGATGATCAAATTTATAATAGAATTGTAACTGCTCATGCATTTATTATAATTTTTTTTATAGTAATACCAATCATAATTGGAGGATTTGGAAATTGATTAATTCCTCTAATATTAGGAGCCCCCGATATAGCCTATCCACGACTTAATAATATAAGATTCTGACTTTTACCCCCAAGAATCTCTTTATTATTAATAAGAAGAATTGTTAATAAAGGAGCTGGAACAGGCTGAACAGTTTATCCCCCATTATCCTCAAATATTGCTCATGAAGGTGCTTCAGTAGATCTAGCTATTTTTAGTCTACATATAGCAGGAATATCCTCAATTTTAGGAGCAATTAATNTTATCTCTACAATAATAAATATACGACCATTTGGTATAAATTCTGAAAAAGTAACTTTATTTTCTTGAGCTGTTCAAGTAACTGCTATTCTACTCTTACTATCATTACCTGTGCTAGCAGGAGCAATTACTATA?????????????????????????????????????????????????????????????????????????????????
>Tychius_picirostris_KR481925.1_NCBI
?ACATTATATTTTATTTTTGGATCATGATCAGGAATAGTAGGAACATCCCTTAGAATACTAATTCGTACTGAATTAGGAAACCCAGGTAGTTTAATTGGAGATGATCAAATTTATAATAGAATTGTAACTGCTCATGCATTTATTATAATTTTTTTTATAGTAATACCAATCATAATTGGAGGATTTGGAAATTGATTAATTCCTCTAATATTAGGAGCCCCCGATATAGCCTATCCACGACTTAATAATATAAGATTCTGACTTTTACCCCCAAGAATCTCTTTATTATTAATAAGAAGAATTGTTAATAAAGGAGCTGGAACAGGCTGAACAGTTTATCCCCCATTATCCTCAAATATTGCTCATGAAGGTGCTTCAGTAGATCTAGCTATTTTTAGTCTACATATAGCAGGAATATCCTCAATTTTAGGAGCAATTAATTTTATCTCTACAATAATAAATATACGACCATTTGGTATAAATTCTGAAAAAGTAACTTTATTTTCTTGAGCTGTTCAAGTAACTGCTATTCTACTCTTACTATCATTACCTGTGCTAGCAGGAGCAATTACTATACTCTTAACTGAT?????????????????????????????????????????????????????????????????????
>Tychius_picirostris_KR484115.1_NCBI
?ACATTATATTTTATTTTTGGATCATGATCAGGAATAGTAGGAACATCCCTTAGAATACTAATTCGTACTGAATTAGGAAACCCAGGTAGTTTAATTGGAGATGATCAAATTTATAATAGAATTGTAACTGCTCATGCATTTATTATAATTTTTTTTATAGTAATACCAATCATAATTGGAGGATTTGGAAATTGATTAATTCCTCTAATATTAGGAGCCCCCGATATAGCCTATCCACGACTTAATAATATAAGATTCTGACTTTTACCCCCAAGAATCTCTTTATTATTAATAAGAAGAATTGTTAATAAAGGAGCTGGAACAGGCTGAACAGTTTATCCCCCATTATCCTCAAATATTGCTCATGAAGGTGCTTCAGTAGATCTAGCTATTTTTAGTCTACATATAGCAGGAATATCCTCAATTTTAGGAGCAATTAATTTTATCTCTACAATAATAAATATACGACCATTTGGTATAAATTCTGAAAAAGTAACTTTATTTTCTTGAGCTGTTCAAGTAACTGCTATTCTACTCTTACTATCATTACCTGTGCTAGCAGGA?????????????????????????????????????????????????????????????????????????????????????????????
>Tychius_picirostris_KR487168.1_NCBI
???????????????TTTTGGATCATGATCAGGAATAGTAGGAACATCCCTTAGAATACTAATTCGTACTGAATTAGGAAACCCAGGTAGTTTAATTGGAGATGATCAAATTTATAATAGAATTGTAACTGCTCATGCATTTATTATAATTTTTTTTATAGTAATACCAATCATAATTGGAGGATTTGGAAATTGATTAATTCCTCTAATATTAGGAGCCCCCGATATAGCCTATCCACGACTTAATAATATAAGATTCTGACTTTTACCCCCAAGAATCTCTTTATTATTAATAAGAAGAATTGTTAATAAAGGAGCTGGAACAGGCTGAACAGTTTATCCCCCATTATCCTCAAATATTGCTCATGAAGGTGCTTCAGTAGATCTAGCTATTTTTAGTCTACATATAGCAGGAATATCCTCAATTTTAGGAGCAATTAATTTTATCTCTACAATAATAAATATACGACCATTTGGTATAAATTCTGAAAAAGTAACTTTATTTTCTTGAGCTGTTCAAGTAACTGCTATTCTACTCTTACTATCATTACCTGTGCTAGCAGGAGCAATTACTATACTCTTAACTGATCGAAATGTAAATACTTCCTTTTTTGACCCCGC?????????????????????????????????????
>Tychius_picirostris_KR487242.1_NCBI
?????????????????????????TGATCAGGAATAGTAGGAACATCCCTTAGAATACTAATTCGTACTGAATTAGGAAACCCAGGTAGTTTAATTGGAGATGATCAAATTTATAATAGAATTGTAACTGCTCATGCATTTATTATAATTTTTTTTATAGTAATACCAATCATAATTGGAGGATTTGGAAATTGATTAATTCCTCTAATATTAGGAGCCCCCGATATAGCCTATCCACGACTTAATAATATAAGATTCTGACTTTTACCCCCAAGAATCTCTTTATTATTAATAAGAAGAATTGTTAATAAAGGAGCTGGAACAGGCTGAACAGTTTATCCCCCATTATCCTCAAATATTGCTCATGAAGGTGCTTCAGTAGATCTAGCTATTTTTAGTCTACATATAGCAGGAATATCCTCAATTTTAGGAGCAATTAATTTTATCTCTACAATAATAAATATACGACCATTTGGTATAAATTCTGAAAAAGTAACTTTATTTTCTTGAGCTGTTCAAGTAACTGCTATTCTACTCTTACTATCATTACCTGTGCTAGCA????????????????????????????????????????????????????????????????????????????????????????????????
>Tychius_picirostris_KR487733.1_NCBI
AACATTATATTTTATTTTTGGATCATGATCAGGAATAGTAGGAACATCCCTTAGAATACTAATTCGTACTGAATTAGGAAACCCAGGTAGTTTAATTGGAGATGATCAAATTTATAATAGAATTGTAACTGCTCATGCATTTATTATAATTTTTTTTATAGTAATACCAATCATAATTGGAGGATTTGGAAATTGATTAATTCCTCTAATATTAGGAGCCCCCGATATAGCCTATCCACGACTTAATAATATAAGATTCTGACTTTTACCCCCAAGAATCTCTTTATTATTAATAAGAAGAATTGTTAATAAAGGAGCTGGAACAGGCTGAACAGTTTATCCCCCATTATCCTCAAATATTGCTCATGAAGGTGCTTCAGTAGATCTAGCTATTTTTAGTCTACATATAGCAGGAATATCCTCAATTTTAGGAGCAATTAATTTTATCTCTACAATAATAAATATACGACCATTTGGTATAAATTCTGAAAAAGTAACTTTATTTTCTTGAGCTGTTCAAGTAACTGCTATTCTACTCTTACTATCATTACCTGTGCTAGCAGGAGCAATTACTATACTCTTAACTGAT?????????????????????????????????????????????????????????????????????
>Tychius_picirostris_KR488665.1_NCBI
????????ATTTTATTTTTGGATCATGATCAGGAATAGTAGGAACATCCCTTAGAATACTAATTCGTACTGAATTAGGAAACCCAGGTAGTTTAATTGGAGATGATCAAATTTATAATAGAATTGTAACTGCTCATGCATTTATTATAATTTTTTTTATAGTAATACCAATCATAATTGGAGGATTTGGAAATTGATTAATTCCTCTAATATTAGGAGCCCCCGATATAGCCTATCCACGACTTAATAATATAAGATTCTGACTTTTACCCCCAAGAATCTCTTTATTATTAATAAGAAGAATTGTTAATAAAGGAGCTGGAACAGGCTGAACAGTTTATCCCCCATTATCCTCAAATATTGCTCATGAAGGTGCTTCAGTAGATCTAGCTATTTTTAGTCTACATATAGCAGGAATATCCTCAATTTTAGGAGCAATTAATTTTATCTCTACAATAATAAATATACGACCATTTGGTATAAATTCTGAAAAAGTAACTTTATTTTCTTGAGCTGTTCAAGTAACTGCTATTCTACTCTTACTATCATTACCTGTGCTAGCAGGAGCAATTACTATACTCTTAACTGAT?????????????????????????????????????????????????????????????????????
>Tychius_picirostris_KR489684.1_NCBI
??????????TTTATTTTTGGATCATGATCAGGAATAGTAGGAACATCCCTTAGAATACTAATTCGTACTGAATTAGGAAACCCAGGTAGTTTAATTGGAGATGATCAAATTTATAATAGAATTGTAACTGCTCATGCATTTATTATAATTTTTTTTATAGTAATACCAATCATAATTGGAGGATTTGGAAATTGATTAATTCCTCTAATATTAGGAGCCCCCGATATAGCCTATCCACGACTTAATAATATAAGATTCTGACTTTTACCCCCAAGAATCTCTTTATTATTAATAAGAAGAATTGTTAATAAAGGAGCTGGAACAGGCTGAACAGTTTATCCCCCATTATCCTCAAATATTGCTCATGAAGGTGCTTCAGTAGATCTAGCTATTTTTAGTCTACATATAGCAGGAATATCCTCAATTTTAGGAGCAATTAATTTTATCTCTACAATAATAAATATACGACCATTTGGTATAAATTCTGAAAAAGTAACTTTATTTTCTTGAGCTGTTCAAGTAACTGCTATTCTACTCTTACTATCATTACCTGTGCTAGCAGGAGCAATTACTATACTCTTAACTGAT?????????????????????????????????????????????????????????????????????
>Tychius_picirostris_KR489839.1_NCBI
?ACATTATATTTTATTTTTGGATCATGATCAGGAATAGTAGGAACATCCCTTAGAATACTAATTCGTACTGAATTAGGAAACCCAGGTAGTTTAATTGGAGATGATCAAATTTATAATAGAATTGTAACTGCTCATGCATTTATTATAATTTTTTTTATAGTAATACCAATCATAATTGGAGGATTTGGAAATTGATTAATTCCTCTAATATTAGGAGCCCCCGATATAGCCTATCCACGACTTAATAATATAAGATTCTGACTTTTACCCCCAAGAATCTCTTTATTATTAATAAGAAGAATTGTTAATAAAGGAGCTGGAACAGGCTGAACAGTTTATCCCCCATTATCCTCAAATATTGCTCATGAAGGTGCTTCAGTAGATCTAGCTATTTTTAGTCTACATATAGCAGGAATATCCTCAATTTTAGGAGCAATTAATTTTATCTCTACAATAATAAATATACGACCATTTGGTATAAATTCTGAAAAAGTAACTTTATTTTCTTGAGCTGTTCAAGTAACTGCTATTCTACTCTTACTATCATTACCTGTGCTAGCAGGAGCAATTACTATACTCTTAACTGATCGA??????????????????????????????????????????????????????????????????
>Tychius_picirostris_KU910389.1_NCBI
AACATTATATTTTATTTTTGGGTCATGATCAGGAATAGTAGGAACATCCCTTAGAATACTAATTCGTACTGAATTAGGAAACCCAGGTAGTTTAATTGGAGATGATCAAATTTATAATAGAATTGTAACTGCTCATGCATTTATTATAATTTTTTTTATAGTAATACCAATCATAATTGGGGGATTTGGAAATTGATTAATTCCTCTAATATTAGGAGCCCCCGATATAGCCTATCCACGACTTAATAATATAAGATTTTGACTTTTACCCCCAAGAATCTCTTTATTATTAATAAGAAGAATTGTTAATAAAGGAGCTGGAACAGGCTGAACAGTTTATCCCCCATTATCCTCAAATATTGCTCATGAAGGTGCTTCAGTAGACCTAGCTATTTTTAGTCTACATATAGCAGGAATATCCTCAATTTTAGGAGCAATTAATTTTATCTCTACAATAATAAATATACGACCATTTGGTATAAATTCTGAAAAAGTAACTTTATTTTCTTGAGCTGTTCAAGTAACTGCTATTCTACTCTTACTATCATTACCTGTACTAGCAGGAGCAATTACTATACTCTTAACTGATCGAAATGTAAATACTTCCTTTTTTGACCCCGCTGGAGGAGGTGATCCAATTTTATACCAACACTTATTT
>Tychius_picirostris_KU910811.1_NCBI
AACATTATATTTTATTTTTGGGTCATGATCAGGAATAGTAGGAACATCCCTTAGAATACTAATTCGTACTGAATTAGGAAACCCAGGTAGTTTAATTGGAGATGATCAAATTTATAATAGAATTGTAACTGCTCATGCATTTATTATAATTTTTTTTATAGTAATACCAATCATAATTGGGGGATTTGGAAATTGATTAATTCCTCTAATATTAGGAGCCCCCGATATAGCCTATCCACGACTTAATAATATAAGATTTTGACTTTTACCCCCAAGAATCTCTTTATTATTAATAAGAAGAATTGTTAATAAAGGAGCTGGAACAGGCTGAACAGTTTATCCCCCATTATCCTCAAATATTGCTCATGAAGGTGCTTCAGTAGACCTAGCTATTTTTAGTCTACATATAGCAGGAATATCCTCAATTTTAGGAGCAATTAATTTTATCTCTACAATAATAAATATACGACCATTTGGTATAAATTCTGAAAAAGTAACTTTATTTTCTTGAGCTGTTCAAGTAACTGCTATTCTACTCTTACTATCATTACCTGTACTAGCAGGAGCAATTACTATACTCTTAACTGATCGAAATGTAAATACTTCCTTTTTTGACCCCGCTGGAGGAGGTGATCCAATTTTATACCAACACTTATTT
>Tychius_picirostris_KU913451.1_NCBI
AACATTATATTTTATTTTTGGGTCATGATCAGGAATAGTGGGAACATCCCTTAGAATACTAATTCGTACTGAATTAGGAAACCCAGGTAGTTTAATTGGAGATGATCAAATTTATAATAGAATTGTAACTGCTCATGCATTTATTATAATTTTTTTTATAGTAATACCAATCATAATTGGGGGATTTGGAAATTGATTAATTCCTCTAATATTAGGAGCCCCCGATATAGCCTATCCACGACTTAATAATATAAGATTTTGACTTTTACCCCCAAGAATCTCTTTATTATTAATAAGAAGAATTGTTAATAAAGGAGCTGGAACAGGCTGAACAGTTTATCCCCCATTATCCTCAAATATTGCTCATGAAGGTGCTTCAGTAGACCTAGCTATTTTTAGTCTACATATAGCAGGAATATCCTCAATTTTAGGAGCAATTAATTTTATCTCTACAATAATAAATATACGACCATTTGGTATAAATTCTGAAAAAGTAACTTTATTTTCTTGAGCTGTTCAAGTAACTGCTATTCTACTCTTACTATCATTACCTGTACTAGCAGGAGCAATTACTATACTCTTAACTGATCGAAATGTAAATACTTCCTTTTTTGACCCCGCTGGAGGAGGTGATCCAATTTTATACCAACACTTATTT
>Tychius_picirostris_KU914336.1_NCBI
AACATTATATTTTATTTTTGGATCATGATCAGGAATAGTAGGGACATCCCTTAGAATACTAATTCGTACTGAATTAGGAAACCCAGGTAGATTAATTGGAGATGACCAAATTTATAATAGAATTGTAACTGCTCATGCATTTATTATAATTTTTTTTATAGTAATACCAATCATAATTGGGGGATTTGGAAATTGATTAATTCCTCTAATATTAGGAGCCCCCGATATAGCCTATCCACGACTTAATAATATAAGATTCTGACTTTTACCCCCAAGAATCTCTTTATTATTAATAAGAAGAATTGTTAATAAAGGAGCTGGAACAGGCTGAACAGTTTATCCCCCATTATCCTCAAATATTGCTCATGAAGGTGCTTCAGTAGATCTAGCTATTTTTAGTCTACATATAGCAGGAATATCCTCAATTTTAGGAGCAATTAATTTTATCTCTACAATAATAAATATACGACCATTTGGTATAAATTCTGAAAAAGTAACTTTATTTTCTTGGGCTGTTCAAGTAACTGCTATTCTACTCTTACTATCATTACCTGTACTAGCAGGAGCAATTACTATACTCTTAACTGATCGAAATGTAAATACTTCCTTTTTTGACCCCGCTGGAGGAGGTGATCCAATTTTATACCAACACTTATTT
>Tychius_picirostris_KU918243.1_NCBI
AACATTATATTTTATTTTTGGGTCATGATCAGGAATAGTAGGAACATCCCTTAGAATACTAATTCGTACTGAATTAGGAAACCCAGGTAGTTTAATTGGAGATGATCAAATTTATAATAGAATTGTAACTGCTCATGCATTTATTATAATTTTTTTTATAGTAATACCAATCATAATTGGGGGATTTGGAAATTGATTAATTCCTCTAATATTAGGAGCCCCCGATATAGCCTATCCACGACTTAATAATATAAGATTTTGACTTTTACCCCCAAGAATCTCTTTATTATTAATAAGAAGAATTGTTAATAAAGGAGCTGGAACAGGCTGAACAGTTTATCCCCCATTATCCTCAAATATTGCTCATGAAGGTGCTTCAGTAGACCTAGCTATTTTTAGTCTACATATAGCAGGAATATCCTCAATTTTAGGAGCAATTAATTTTATCTCTACAATAATAAATATACGACCATTTGGTATAAATTCTGAAAAAGTAACTTTATTTTCTTGAGCTGTTCAAGTAACTGCTATTCTACTCTTACTATCATTACCTGTACTAGCAGGAGCAATTACTATACTCTTAACTGATCGAAATGTAAATACTTCCTTTTTTGACCCCGCTGGAGGAGGTGATCCAATTTTATACCAACACTTATTT
>Tychius_picirostris_KU918902.1_NCBI
AACATTATATTTTATTTTTGGGTCATGATCAGGAATAGTAGGAACATCCCTTAGAATACTAATTCGTACTGAATTAGGAAACCCAGGTAGTTTAATTGGAGATGATCAAATTTATAATAGAATTGTAACTGCTCATGCATTTATTATAATTTTTTTTATAGTAATACCAATCATAATTGGGGGATTTGGAAATTGATTAATTCCTCTAATATTAGGAGCCCCCGATATAGCCTATCCACGACTTAATAATATAAGATTTTGACTTTTACCCCCAAGAATCTCTTTATTATTAATAAGAAGAATTGTTAATAAAGGAGCTGGAACAGGCTGAACAGTTTATCCCCCATTATCCTCAAATATTGCTCATGAAGGTGCTTCAGTAGACCTAGCTATTTTTAGTCTACATATAGCAGGAATATCCTCAATTTTAGGAGCAATTAATTTTATCTCTACAATAATAAATATACGACCATTTGGTATAAATTCTGAAAAAGTAACTTTATTTTCTTGAGCTGTTCAAGTAACTGCTATTCTACTCTTACTATCATTACCTGTACTAGCAGGAGCAATTACTATACTCTTAACTGATCGAAATGTAAATACTTCCTTTTTTGACCCCGCTGGAGGGGGTGATCCAATTTTATACCAACACTTATTT
>Tychius_picirostris_KU919119.1_NCBI
AACATTATATTTTATTTTTGGGTCATGATCAGGAATAGTAGGAACATCCCTTAGAATACTAATTCGTACTGAATTAGGAAACCCAGGTAGTTTAATTGGAGATGATCAAATTTATAATAGAATTGTAACTGCTCATGCATTTATTATAATTTTTTTTATAGTAATACCAATCATAATTGGGGGATTTGGAAATTGATTAATTCCTCTAATATTAGGAGCCCCCGATATAGCCTATCCACGACTTAATAATATAAGATTTTGACTTTTACCCCCAAGAATCTCTTTATTATTAATAAGAAGAATTGTTAATAAAGGAGCTGGAACAGGCTGAACAGTTTATCCCCCATTATCCTCAAATATTGCTCATGAAGGTGCTTCAGTAGACCTAGCTATTTTTAGTCTACATATAGCAGGAATATCCTCAATTTTAGGAGCAATTAATTTTATCTCTACAATAATAAATATACGACCATTTGGTATAAATTCTGAAAAAGTAACTTTATTTTCTTGAGCTGTTCAAGTAACTGCTATTCTACTCTTACTATCATTACCTGTACTAGCAGGAGCAATTACTATACTCTTAACTGATCGAAATGTAAATACTTCCTTTTTTGACCCCGCTGGAGGAGGTGATCCAATTTTATACCAACACTTATTT
>Tychius_picirostris_MBIOD1067-13_BOLD
????????ATTTTATTTTTGGATCATGATCAGGAATAGTAGGAACATCCCTTAGAATACTAATTCGTACTGAATTAGGAAACCCAGGTAGTTTAATTGGAGATGATCAAATTTATAATAGAATTGTAACTGCTCATGCATTTATTATAATTTTTTTTATAGTAATACCAATCATAATTGGAGGATTTGGAAATTGATTAATTCCTCTAATATTAGGAGCCCCCGATATAGCCTATCCACGACTTAATAATATAAGATTCTGACTTTTACCCCCAAGAATCTCTTTATTATTAATAAGAAGAATTGTTAATAAAGGAGCTGGAACAGGCTGAACAGTTTATCCCCCATTATCCTCAAATATTGCTCATGAAGGTGCTTCAGTAGATCTAGCTATTTTTAGTCTACATATAGCAGGAATATCCTCAATTTTAGGAGCAATTAATTTTATCTCTACAATAATAAATATACGACCATTTGGTATAAATTCTGAAAAAGTAACTTTATTTTCTTGAGCTGTTCAAGTAACTGCTATTCTACTCTTACTATCATTACCTGTGCTAGCAGGAGCAATTACTATACTCTTAACTGAT?????????????????????????????????????????????????????????????????????
>Tychius_picirostris_MBIOF1410-13_BOLD
????????????TATTTTTGGATCATGATCAGGAATAGTAGGAACATCCCTTAGAATACTAATTCGTACTGAATTAGGAAACCCAGGTAGTTTAATTGGAGATGATCAAATTTATAATAGAATTGTAACTGCTCATGCATTTATTATAATTTTTTTTATAGTAATACCAATCATAATTGGAGGATTTGGAAATTGATTAATTCCTCTAATATTAGGAGCCCCCGATATAGCCTATCCACGACTTAATAATATAAGATTCTGACTTTTACCCCCAAGAATCTCTTTATTATTAATAAGAAGAATTGTTAATAAAGGAGCTGGAACAGGCTGAACAGTTTATCCCCCATTATCCTCAAATATTGCTCATGAAGGTGCTTCAGTAGATCTAGCTATTTTTAGTCTACATATAGCAGGAATATCCTCAATTTTAGGAGCAATTAATTTTATCTCTACAATAATAAATATACGACCATTTGGTATAAATTCTGAAAAAGTAACTTTATTTTCTTGAGCTGTTCAAGTAACTGCTATTCTACTCTTACTATCATTACCTGTGCTAGCAGGAGCAATTACTATACT???????????????????????????????????????????????????????????????????????????????
>Tychius_picirostris_MF633665.1_NCBI
?ACATTATATTTTATTTTTGGGTCATGATCAGGAATAGTAGGAACATCCCTTAGAATANTAATTCGTACTGAATTAGGAAACCCAGGTAGTTTAATTGGAGATGATCAAATTTATAATAGAATTGTAACTGCTCATGCATTTATTATAATTTTTTTTATAGTAATACCAATCATAATTGGGGGATTTGGAAATTGATTAATTCCTCTAATATTAGGAGCCCCCGATATAGCCTATCCACGACTTAATAATATAAGATTTTGACTTTTACCCCCAAGAATCTCTTTATTATTAATAAGAAGAATTGTTAATAAAGGAGCTGGAACAGGCTGAACAGTTTATCCCCCATTATCCTCAAATATTGCTCATGAAGGTGCTTCAGTAGACCTAGCTATTTTTAGTCTACATATAGCAGGAATATCCTCAATTTTAGGAGCAATTAATTTTATCTCTACAATAATAAATATACGACCATTTGGTATAAATTCTGAAAAAGTAACTTTATTTTCTTGAGCTGTTCAAGTAACTGCTATTCTACTCTTACTATCATTACCTGTACTAGCAGGAGCAATTACTATACTCTTAACTGATCGAAATGTAAATACTTCCTTTTTTGACCCC???????????????????????????????????????
>Tychius_picirostris_MF633820.1_NCBI
?ACATTATATTTTATTTTTGGATCATGATCAGGAATAGTAGGAACATCCCTTAGAATACTAATTCGTACTGAATTAGGAAACCCAGGTAGTTTAATTGGAGATGATCAAATTTATAATAGAATTGTAACTGCTCATGCATTTATTATAATTTTTTTTATAGTAATACCAATCATAATTGGAGGATTTGGAAATTGATTAATTCCTCTAATATTAGGAGCCCCCGATATAGCCTATCCACGACTTAATAATATAAGATTCTGACTTTTACCCCCAAGAATCTCTTTATTATTAATAAGAAGAATTGTTAATAAAGGAGCTGGAACAGGCTGAACAGTTTATCCCCCATTATCCTCAAATATTGCTCATGAAGGTGCTTCAGTAGATCTAGCTATTTTTAGTCTACATATAGCAGGAATATCCTCAATTTTAGGAGCAATTAATTTTATCTCTACAATAATAAATATACGACCATTTGGTATAAATTCTGAAAAAGTAACTTTATTTTCTTGAGCTGTTCAAGTAACTGCTATTCTACTCTTACTATCATTACCTGTGCTAGCAGGA?????????????????????????????????????????????????????????????????????????????????????????????
>Tychius_picirostris_MF635283.1_NCBI
????????????????TTTGGATCATGATCAGGAATAGTAGGAACATCCCTTAGAATACTAATTCGTACTGAATTAGGAAACCCAGGTAGTTTAATTGGAGATGATCAAATTTATAATAGAATTGTAACTGCTCATGCATTTATTATAATTTTTTTTATAGTAATACCAATCATAATTGGAGGATTTGGAAATTGATTAATTCCTCTAATATTAGGAGCCCCCGATATAGCCTATCCACGACTTAATAATATAAGATTCTGACTTTTACCCCCAAGAATCTCTTTATTATTAATAAGAAGAATTGTTAATAAAGGAGCTGGAACAGGCTGAACAGTTTATCCCCCATTATCCTCAAATATTGCTCATGAAGGTGCTTCAGTAGATCTAGCTATTTTTAGTCTACATATAGCAGGAATATCCTCAATTTTAGGAGCAATTAATTTTATCTCTACAATAATAAATATACGACCATTTGGTATAAATTCTGAAAAAGTAACTTTATTTTCTTGAGCTGTTCAAGTAACTGCTATTCTACTCTTACTATCATTACCTGTGCTAGCA????????????????????????????????????????????????????????????????????????????????????????????????
>Tychius_picirostris_MG054101.1_NCBI
???????????????????????????????GGAATAGTAGGAACATCCCTTAGAATACTAATTCGTACTGAATTAGGAAACCCAGGTAGTTTAATNGGAGATGATCAAATTTATAATAGAATTGTAACTGCTCATGCATTTATTATAATTTTTTTTATAGTAATACCAATCATAATTGGAGGATTTGGAAATTGATTAATTCCTCTAATATTAGGAGCCCCCGATATAGCCTATCCACGACTTAATAATATAAGATTCTGACTTTTACCCCCAAGAATCTCTTTATTATTAATAAGAAGAATTGTTAATAAAGGAGCTGGAACAGGCTGAACAGTTTATCCCCCATTATCCTCAAATATTGCTCATGAAGGTGCTTCAGTAGATCTAGCTATTTTTAGTCTACATATAGCAGGAATATCCTCAATTTTAGGAGCAATTAATTTTATCTCTACAATAATAAATATACGACCATTTGGTATAAATTCTGAAAAAGTAACTTTATTTTCTTGAGCTGTTCAAGTAACTGCTATTCTACTCTTACTA??????????????????????????????????????????????????????????????????????????????????????????????????????????????????
>Tychius_picirostris_MG054452.1_NCBI
??????????TTTATTTTTGGATCATGATCAGGAATAGTAGGAACATCCCTTAGAATACTAATTCGTACTGAATTAGGAAACCCAGGTAGTTTAATTGGAGATGATCAAATTTATAATAGAATTGTAACTGCTCATGCATTTATTATAATTTTTTTTATAGTAATACCAATCATAATTGGAGGATTTGGAAATTGATTAATTCCTCTAATATTAGGAGCCCCCGATATAGCCTATCCACGACTTAATAATATAAGATTCTGACTTTTACCCCCAAGAATCTCTTTATTATTAATAAGAAGAATTGTTAATAAAGGAGCTGGAACAGGCTGAACAGTTTATCCCCCATTATCCTCAAATATTGCTCATGAAGGTGCTTCAGTAGATCTAGCTATTTTTAGTCTACATATAGCAGGAATATCCTCAATTTTAGGAGCAATTAATTTTATCTCTACAATAATAAATATACGACCATTTGGTATAAATTCTGAAAAAGTAACTTTATTTTCTTGAGCTGTTCAAGTAACTGCTATTCTACTCTTACTATCATTACCTGTGCTAGCAGGAGCAATTACTATA?????????????????????????????????????????????????????????????????????????????????
>Tychius_picirostris_MG054681.1_NCBI
??????????TTTATTTTTGGATCATGATCAGGAATAGTAGGAACATCCCTTAGAATACTAATTCGTACTGAATTAGGAAACCCAGGTAGTTTAATTGGAGATGATCAAATTTATAATAGAATTGTAACTGCTCATGCATTTATTATAATTTTTTTTATAGTAATACCAATCATAATTGGAGGATTTGGAAATTGATTAATTCCTCTAATATTAGGAGCCCCCGATATAGCCTATCCACGACTTAATAATATAAGATTCTGACTTTTACCCCCAAGAATCTCTTTATTATTAATAAGAAGAATTGTTAATAAAGGAGCTGGAACAGGCTGAACAGTTTATCCCCCATTATCCTCAAATATTGCTCATGAAGGTGCTTCAGTAGATCTAGCTATTTTTAGTCTACATATAGCAGGAATATCCTCAATTTTAGGAGCAATTAATTTTATCTCTACAATAATAAATATACGACCATTTGGTATAAATTCTGAAAAAGTAACTTTATTTTCTTGAGCTGTTCAAGTAACTGCTATTCTACTCTTACTATCATTACCTGTG??????????????????????????????????????????????????????????????????????????????????????????????????????
>Tychius_picirostris_MG056037.1_NCBI
?ACATTATATTTTATTTTTGGATCATGATCAGGAATAGTAGGAACATCCCTTAGAATACTAATTCGTACTGAATTAGGAAACCCAGGTAGTTTAATTGGAGATGATCAAATTTATAATAGAATTGTAACTGCTCATGCATTTATTATAATTTTTTTTATAGTAATACCAATCATAATTGGAGGATTTGGAAATTGATTAATTCCTCTAATATTAGGAGCCCCCGATATAGCCTATCCACGACTTAATAATATAAGATTCTGACTTTTACCCCCAAGAATCTCTTTATTATTAATAAGAAGAATTGTTAATAAAGGAGCTGGAACAGGCTGAACAGTTTATCCCCCATTATCCTCAAATATTGCTCATGAAGGTGCTTCAGTAGATCTAGCTATTTTTAGTCTACATATAGCAGGAATATCCTCAATTTTAGGAGCAATTAATTTTATCTCTACAATAATAAATATACGACCATTTGGTATAAATTCTGAAAAAGTAACTTTATTTTCTTGAGCTGTTCAAGTAACTGCTATTCTACTCTTACTATCATTACCTGTGCTAGCAGGAGCAATTACTATACTCTTAACTGAT?????????????????????????????????????????????????????????????????????
>Tychius_picirostris_MG056265.1_NCBI
AACATTATATTTTATTTTTGGATCATGATCAGGAATAGTAGGAACATCCCTTAGAATACTAATTCGTACTGAATTAGGAAACCCAGGTAGTTTAATTGGAGATGATCAAATTTATAATAGAATTGTAACTGCTCATGCATTTATTATAATTTTTTTTATAGTAATACCAATCATAATTGGAGGATTTGGAAATTGATTAATTCCTCTAATATTAGGAGCCCCCGATATAGCCTATCCACGACTTAATAATATAAGATTCTGACTTTTACCCCCAAGAATCTCTTTATTATTAATAAGAAGAATTGTTAATAAAGGAGCTGGAACAGGCTGAACAGTTTATCCCCCATTATCCTCAAATATTGCTCATGAAGGTGCTTCAGTAGATCTAGCTATTTTTAGTCTACATATAGCAGGAATATCCTCAATTTTAGGAGCAATTAATTTTATCTCTACAATAATAAATATACGACCATTTGGTATAAATTCTGAAAAAGTAACTTTATTTTCTTGAGCTGTTCAAGTAACTGCTATTCTACTCTTACTATCATTACCTGTGCTAGCAGGAGCAATTACTATACTCTTAACTGAT?????????????????????????????????????????????????????????????????????
>Tychius_picirostris_MG057304.1_NCBI
AACATTATATTTTATTTTTGGATCATGATCAGGAATAGTAGGAACATCCCTTAGAATACTAATTCGTACTGAATTAGGAAACCCAGGTAGTTTAATTGGAGATGATCAAATTTATAATAGAATTGTAACTGCTCATGCATTTATTATAATTTTTTTTATAGTAATACCAATCATAATTGGAGGATTTGGAAATTGATTAATTCCTCTAATATTAGGAGCCCCCGATATAGCCTATCCACGACTTAATAATATAAGATTCTGACTTTTACCCCCAAGAATCTCTTTATTATTAATAAGAAGAATTGTTAATAAAGGAGCTGGAACAGGCTGAACAGTTTATCCCCCATTATCCTCAAATATTGCTCATGAAGGTGCTTCAGTAGATCTAGCTATTTTTAGTCTACATATAGCAGGAATATCCTCAATTTTAGGAGCAATTAATTTTATCTCTACAATAATAAATATACGACCATTTGGTATAAATTCTGAAAAAGTAACTTTATTTTCTTGAGCTGTTCAAGTAACTGCTATTCTACTCTTACTATCATTACCTGTGCTAGCAGGAGCAATTACTATACTCTTAACTGATCGAAATGTAAATACTTCCTTTTTTGACCCCGCTGGAGGAGGTGATCCAATTTTATACCAACACTTATTT
>Tychius_picirostris_MG059498.1_NCBI
??????????TTTATTTTTGGATCATGATCAGGAATAGTAGGAACATCCCTTAGAATACTAATTCGTACTGAATTAGGAAACCCAGGTAGTTTAATTGGAGATGATCAAATTTATAATAGAATTGTAACTGCTCATGCATTTATTATAATTTTTTTTATAGTAATACCAATCATAATTGGAGGATTTGGAAATTGATTAATTCCTCTAATATTAGGAGCCCCCGATATAGCCTATCCACGACTTAATAATATAAGATTCTGACTTTTACCCCCAAGAATCTCTTTATTATTAATAAGAAGAATTGTTAATAAAGGAGCTGGAACAGGCTGAACAGTTTATCCCCCATTATCCTCAAATATTGCTCATGAAGGTGCTTCAGTAGATCTAGCTATTTTTAGTCTACATATAGCAGGAATATCCTCAATTTTAGGAGCAATTAATTTTATCTCTACAATAATAAATATACGACCATTTGGTATAAATTCTGAAAAAGTAACTTTATTTTCTTGAGCTGTTCAAGTAACTGCTATTCTACTCTTACTATCATTACCTGTGCTAGCAGGAGCAATTACTATACTCTTAACTGAT?????????????????????????????????????????????????????????????????????
>Tychius_picirostris_MG059912.1_NCBI
?????????????????????????TGATCAGGAATAGTAGGAACATCCCTTAGAATACTAATTCGTACTGAATTAGGAAACCCAGGTAGTTTAATTGGAGATGATCAAATTTATAATAGAATTGTAACTGCTCATGCATTTATTATAATTTTTTTTATAGTAATACCAATCATAATTGGAGGATTTGGAAATTGATTAATTCCTCTAATATTAGGAGCCCCCGATATAGCCTATCCACGACTTAATAATATAAGATTCTGACTTTTACCCCCAAGAATCTCTTTATTATTAATAAGAAGAATTGTTAATAAAGGAGCTGGAACAGGCTGAACAGTTTATCCCCCATTATCCTCAAATATTGCTCATGAAGGTGCTTCAGTAGATCTAGCTATTTTTAGTCTACATATAGCAGGAATATCCTCAATTTTAGGAGCAATTAATTTTATCTCTACAATAATAAATATACGACCATTTGGTATAAATTCTGAAAAAGTAACTTTATTTTCTTGAGCTGTTCAAGTAACTGCTATT??????????????????????????????????????????????????????????????????????????????????????????????????????????????????????????????
>Tychius_picirostris_MG062068.1_NCBI
?ACATTATATTTTATTTTTGGATCATGATCAGGAATAGTAGGAACATCCCTTAGAATACTAATTCGTACTGAATTAGGAAACCCAGGTAGTTTAATTGGAGATGATCAAATTTATAATAGAATTGTAACTGCTCATGCATTTATTATAATTTTTTTTATAGTAATACCAATCATAATTGGAGGATTTGGAAATTGATTAATTCCTCTAATATTAGGAGCCCCCGATATAGCCTATCCACGACTTAATAATATAAGATTCTGACTTTTACCCCCAAGAATCTCTTTATTATTAATAAGAAGAATTGTTAATAAAGGAGCTGGAACAGGCTGAACAGTTTATCCCCCATTATCCTCAAATATTGCTCATGAAGGTGCTTCAGTAGATCTAGCTATTTTTAGTCTACATATAGCAGGAATATCCTCAATTTTAGGAGCAATTAATTTTATCTCTACAATAATAAATATACGACCATTTGGTATAAATTCTGAAAAAGTAACTTTATTTTCTTGAGCTGTTCAAGTAACTGCTATTCTACTCTTACTATCATTACCTGTGCTAGCAGGAGCAATTACTATA?????????????????????????????????????????????????????????????????????????????????
>Tychius_picirostris_MG062400.1_NCBI
????????????????TTTGGATCATGATCAGGAATAGTAGGAACATCCCTTAGAATACTAATTCGTACTGAATTAGGAAACCCAGGTAGTTTAATTGGAGATGATCAAATTTATAATAGAATTGTAACTGCTCATGCATTTATTATAATTTTTTTTATAGTAATACCAATCATAATTGGAGGATTTGGAAATTGATTAATTCCTCTAATATTAGGAGCCCCCGATATAGCCTATCCACGACTTAATAATATAAGATTCTGACTTTTACCCCCAAGAATCTCTTTATTATTAATAAGAAGAATTGTTAATAAAGGAGCTGGAACAGGCTGAACAGTTTATCCCCCATTATCCTCAAATATTGCTCATGAAGGTGCTTCAGTAGATCTAGCTATTTTTAGTCTACATATAGCAGGAATATCCTCAATTTTAGGAGCAATTAATTTTATCTCTACAATAATAAATATACGACCATTTGGTATAAATTCTGAAAAAGTAACTTTATTTTCTTGAGCTGTTCAAGTAACTGCTATTCTACTCTTACTATCATTACCTGTGCTAGCAGGAGCAATTACTATA?????????????????????????????????????????????????????????????????????????????????
>Tychius_picirostris_MG062439.1_NCBI
?ACATTATATTTTATTTTTGGATCATGATCAGGAATAGTAGGAACATCCCTTAGAATACTAATTCGTACTGAATTAGGAAACCCAGGTAGTTTAATTGGAGATGATCAAATTTATAATAGAATTGTAACTGCTCATGCATTTATTATAATTTTTTTTATAGTAATACCAATCATAATTGGAGGATTTGGAAATTGATTAATTCCTCTAATATTAGGAGCCCCCGATATAGCCTATCCACGACTTAATAATATAAGATTCTGACTTTTACCCCCAAGAATCTCTTTATTATTAATAAGAAGAATTGTTAATAAAGGAGCTGGAACAGGCTGAACAGTTTATCCCCCATTATCCTCAAATATTGCTCATGAAGGTGCTTCAGTAGATCTAGCTATTTTTAGTCTACATATAGCAGGAATATCCTCAATTTTAGGAGCAATTAATTTTATCTCTACAATAATAAATATACGACCATTTGGTATAAATTCTGAAAAAGTAACTTTATTTTCTTGAGCTGTTCAAGTAACTGCTATTCTACTCTTACTATCATTACCTGTGCTAGCAGGAGCAATTACTATACTCTTAACTGAT?????????????????????????????????????????????????????????????????????
>Tychius_picirostris_MG062490.1_NCBI
?????????????ATTTTTGGATCATGATCAGGAATAGTAGGAACATCCCTTAGAATACTAATTCGTACTGAATTAGGAAACCCAGGTAGTTTAATTGGAGATGATCAAATTTATAATAGAATTGTAACTGCTCATGCATTTATTATAATTTTTTTTATAGTAATACCAATCATAATTGGAGGATTTGGAAATTGATTAATTCCTCTAATATTAGGAGCCCCCGATATAGCCTATCCACGACTTAATAATATAAGATTCTGACTTTTACCCCCAAGAATCTCTTTATTATTAATAAGAAGAATTGTTAATAAAGGAGCTGGAACAGGCTGAACAGTTTATCCCCCATTATCCTCAAATATTGCTCATGAAGGTGCTTCAGTAGATCTAGCTATTTTTAGTCTACATATAGCAGGAATATCCTCAATTTTAGGAGCAATTAATTTTATCTCTACAATAATAAATATACGACCATTTGGTATAAATTCTGAAAAAGTAACTTTATTTTCTTGAGCTGTTCAAGTAACTGCTATTCTACTCTTACTATCATTACCTGTGCTAGCA????????????????????????????????????????????????????????????????????????????????????????????????
>Tychius_picirostris_MG477002.1_NCBI
?ACATTATATTTTATTTTTGGATCATGATCAGGAATAGTAGGAACATCCCTTAGAATANTAATTCGTACTGAATTAGGAAACCCAGGTAGTTTAATTGGAGATGATCAAATTTATAATAGAATTGTAACTGCTCATGCATTTATTATAATTTTTTTTATAGTAATACCAATCATAATTGGAGGATTTGGAAATTGATTAATTCCTNTAATATTAGGAGCCCCCGATATAGCCTATCCACGACTTAATAATATAAGATTNTGACTTTTACCCCCAAGAATCTCTTTATTATTAATAAGAAGAATTGTTAATAAAGGAGCTGGAACAGGNTGAACAGTTTATCCCCCATTATCCTCAAATATTGCTCATGAAGGTGCTTCAGTAGATCTAGCTATTTTTAGTCTACATATAGCAGGAATATCCTCAATTTTAGGAGCAATTAATTTTATCTCTACAATAATAAATATACGACCATTTGGTATAAATTCTGAAAAAGTAACTTTATTTTCTTGAGCTGTTCAAGTAACTGCTATTCTACTCTTANTATCATTACCTGTGCTAGCAGGAGCAATTACTATACTCTTAACTGATCGAAATGTAAATACTTCCTTTTTTGACCCCGCNGGAGGA??????????????????????????????
>Tychius_picirostris_MH118724.1_NCBI
AACATTATATTTTATTTTTGGATCATGATCAGGAATAGTAGGAACATCCCTTAGAATACTAATTCGTACTGAATTAGGAAACCCAGGTAGTTTAATTGGAGATGATCAAATTTATAATAGAATTGTAACTGCTCATGCATTTATTATAATTTTTTTTATAGTAATACCAATCATAATTGGAGGATTTGGAAATTGATTAATTCCTCTAATATTAGGAGCCCCCGATATAGCCTATCCACGACTTAATAATATAAGATTCTGACTTTTACCCCCAAGAATCTCTTTATTATTAATAAGAAGAATTGTTAATAAAGGAGCTGGAACAGGCTGAACAGTTTATCCCCCATTATCCTCAAATATTGCTCATGAAGGTGCTTCAGTAGATCTAGCTATTTTTAGTCTACATATAGCAGGAATATCCTCAATTTTAGGAGCAATTAATTTTATCTCTACAATAATAAATATACGACCATTTGGTATAAATTCTGAAAAAGTAACTTTATTTTCTTGAGCTGTTCAAGTAACTGCTATTCTACTCTTACTATCATTACCTGTGCTA???????????????????????????????????????????????????????????????????????????????????????????????????
>Tychius_picirostris_MH169705.1_NCBI
AACATTATATTTTATTTTTGGGTCATGATCAGGAATAGTAGGAACATCCCTTAGAATACTAATTCGTACTGAATTAGGAAACCCAGGTAGTTTAATTGGAGATGATCAAATTTATAATAGAATTGTAACTGCTCATGCATTTATTATAATTTTTTTTATAGTAATACCAATCATAATTGGGGGATTTGGAAATTGATTAATTCCTCTAATATTAGGAGCCCCCGATATAGCCTATCCACGACTTAATAATATAAGATTTTGACTTTTACCCCCAAGAATCTCTTTATTATTAATAAGAAGAATTGTTAATAAAGGAGCTGGAACAGGCTGAACAGTTTATCCCCCATTATCCTCAAATATTGCTCATGAAGGTGCTTCAGTAGACCTAGCTATTTTTAGTCTACATATAGCAGGAATATCCTCAATTTTAGGAGCAATTAATTTTATCTCTACAATAATAAATATACGACCATTTGGTATAAATTCTGAAAAAGTAACTTTATTTTCTTGAGCTGTTCAAGTAACTGCTATTCTACTCTTACTATCATTACCTGTACTA???????????????????????????????????????????????????????????????????????????????????????????????????
>Tychius_picirostris_MK347664.1_NCBI
AACCTTATATTTTATTTTTGGATCATGATCAGGAATAGTAGGGACATCCCTTAGAATACTAATTCGTACTGAATTAGGAAACCCAGGTAGTTTAATTGGAGATGATCAAATTTATAATAGAATTGTAACTGCTCATGCATTTATTATAATTTTTTTTATAGTAATACCAATCATAATTGGGGGATTTGGAAATTGATTAATTCCTCTAATATTAGGAGCCCCCGATATAGCCTATCCACGACTTAATAATATAAGATTCTGACTTTTACCCCCAAGAATCTCTTTATTATTAATAAGAAGAATTGTTAATAAAGGAGCTGGAACAGGCTGAACAGTTTATCCCCCATTATCCTCAAATATTGCTCATGAAGGTGCTTCAGTAGATCTAGCTATTTTTAGTCTACATATAGCAGGAATATCCTCAATTTTAGGAGCAATTAATTTTATCTCTACAATAATAAATATACGACCATTTGGTATAAATTCTGAAAAAGTAACTTTATTTTCTTGAGCTGTTCAAGTAACTGCTATTCTACTCTTACTATCATTACCTGTGCTAGCAGGAGCAATTACTATACTCTTAACTGATCGAAATGTAAATACTTCCTTTTTTGACCCCGCTGGAGGAGGTGATCCAATTTTATACCAACACTTATTT
>Tychius_picirostris_MK891127.1_NCBI
AACATTATATTTTATTTTTGGGTCATGATCAGGAATAGTAGGAACATCCCTTAGAATACTAATTCGTACTGAATTAGGAAACCCAGGTAGTTTAATTGGAGATGATCAAATTTATAATAGAATTGTAACTGCTCATGCATTTATTATAATTTTTTTTATAGTAATACCAATCATAATTGGGGGATTTGGAAATTGATTAATTCCTCTAATATTAGGAGCCCCCGATATAGCCTATCCACGACTTAATAATATAAGATTTTGACTTTTACCCCCAAGAATCTCTTTATTATTAATAAGAAGAATTGTTAATAAAGGAGCTGGAACAGGCTGAACAGTTTATCCCCCATTATCCTCAAATATTGCTCATGAAGGTGCTTCAGTAGACCTAGCTATTTTTAGTCTACATATAGCAGGAATATCCTCAATTTTAGGAGCAATTAATTTTATCTCTACAATAATAAATATACGACCATTTGGTATAAATTCTGAAAAAGTAACTTTATTTTCTTGAGCTGTTCAAGTAACTGCTATTCTACTCTTACTATCATTACCTGTACTAGCAGGAGCAATTACTATACTCTTAACTGATCGAAATGTAAATACTTCCTTTTTTGACCCCGCTGGAGGGGGTGATCCAATTTTATACCAACACTTATTT
>Tychius_picirostris_MK891199.1_NCBI
AACATTATATTTTATTTTTGGGTCATGATCAGGAATAGTAGGAACATCCCTTAGAATACTAATTCGTACTGAATTAGGAAACCCAGGTAGTTTAATTGGAGATGATCAAATTTATAATAGAATTGTAACTGCTCATGCATTTATTATAATTTTTTTTATAGTAATACCAATCATAATTGGGGGATTTGGAAATTGATTAATTCCTCTAATATTAGGAGCCCCCGATATAGCCTATCCACGACTTAATAATATAAGATTTTGACTTTTACCCCCAAGAATCTCTTTATTATTAATAAGAAGAATTGTTAATAAAGGAGCTGGAACAGGCTGAACAGTTTATCCCCCATTATCCTCAAATATTGCTCATGAAGGTGCTTCAGTAGACCTAGCTATTTTTAGTCTACATATAGCAGGAATATCCTCAATTTTAGGAGCAATTAATTTTATCTCTACAATAATAAATATACGACCATTTGGTATAAATTCTGAAAAAGTAACTTTATTTTCTTGAGCTGTTCAAGTAACTGCTATTCTACTCTTACTATCATTACCTGTACTAGCAGGAGCAATTACTATACTCTTAACTGATCGAAATGTAAATACTTCCTTTTTTGACCCCGCTGGAGGAGGTGATCCAATTTTATACCAACACTTATTT
>Tychius_picirostris_MK891781.1_NCBI
AACATTATATTTTATTTTTGGATCATGATCAGGAATAGTAGGGACATCCCTTAGAATACTAATTCGTACTGAATTAGGAAACCCAGGTAGATTAATTGGAGATGATCAAATTTATAATAGAATTGTAACTGCTCATGCATTTATTATAATTTTTTTTATAGTAATACCAATCATAATTGGGGGATTTGGAAATTGATTAATTCCTCTAATATTAGGAGCCCCCGATATAGCCTATCCACGACTTAATAATATAAGATTCTGACTTTTACCCCCAAGAATCTCTTTATTATTAATAAGAAGAATTGTTAATAAAGGAGCTGGAACAGGCTGAACAGTTTATCCCCCATTATCCTCAAATATTGCTCATGAAGGTGCTTCAGTAGATCTAGCTATTTTTAGTCTACATATAGCAGGAATATCCTCAATTTTAGGAGCAATTAATTTTATCTCTACAATAATAAATATACGACCATTTGGTATAAATTCTGAGAAAGTAACTTTATTTTCTTGAGCTGTTCAAGTAACTGCTATTCTACTCTTACTATCATTACCTGTGCTAGCAGGAGCAATTACTATACTCTTAACTGATCGAAATGTAAATACTTCCTTTTTTGACCCCGCTGGAGGAGGTGATCCAATTTTATACCAACACTTATTT
>Tychius_picirostris_MK892054.1_NCBI
AACATTATATTTTATTTTTGGATCATGATCAGGAATAGTAGGGACATCCCTTAGAATACTAATTCGTACTGAATTAGGAAACCCAGGTAGATTAATTGGAGATGACCAAATTTATAATAGAATTGTAACTGCTCATGCATTTATTATAATTTTTTTTATAGTAATACCAATCATAATTGGGGGATTTGGAAATTGATTAATTCCTCTAATATTAGGAGCCCCCGATATAGCCTATCCACGACTTAATAATATAAGATTCTGACTTTTACCCCCAAGAATCTCTTTATTATTAATAAGAAGAATTGTTAATAAAGGAGCTGGAACAGGCTGAACAGTTTATCCCCCATTATCCTCAAATATTGCTCATGAAGGTGCTTCAGTAGATCTAGCTATTTTTAGTCTACATATAGCAGGAATATCCTCAATTTTAGGAGCAATTAATTTTATCTCTACAATAATAAATATACGACCATTTGGTATAAATTCTGAAAAAGTAACTTTATTTTCTTGGGCTGTTCAAGTAACTGCTATTCTACTCTTACTATCATTACCTGTACTAGCAGGAGCAATTACTATACTCTTAACTGATCGAAATGTAAATACTTCCTTTTTTGACCCCGCTGGAGGAGGTGATCCAATTTTATACCAACACTTATTT
>Tychius_picirostris_MK892300.1_NCBI
AACATTATATTTTATTTTTGGGTCATGATCAGGAATAGTAGGAACATCCCTTAGAATACTAATTCGTACTGAATTAGGAAACCCAGGTAGTTTAATTGGAGATGATCAAATTTATAATAGAATTGTAACTGCTCATGCATTTATTATAATTTTTTTTATAGTAATACCAATCATAATTGGGGGATTTGGAAATTGATTAATTCCTCTAATATTAGGAGCCCCCGATATAGCCTATCCACGACTTAATAATATAAGATTTTGACTTTTACCCCCAAGAATCTCTTTATTATTAATAAGAAGAATTGTTAATAAAGGAGCTGGAACAGGCTGAACAGTTTATCCCCCATTATCCTCAAATATTGCTCATGAAGGTGCTTCAGTAGACCTAGCTATTTTTAGTCTACATATAGCAGGAATATCCTCAATTTTAGGAGCAATTAATTTTATCTCTACAATAATAAATATACGACCATTTGGTATAAATTCTGAAAAAGTAACTTTATTTTCTTGAGCTGTTCAAGTAACTGCTATTCTACTCTTACTATCATTACCTGTACTAGCAGGAGCAATTACTATACTCTTAACTGATCGAAATGTAAATACTTCCTTTTTTGACCCCGCTGGAGGAGGTGATCCAATTTTATACCAACACTTATTT
>Tychius_picirostris_NOCLP754-16_BOLD
????????????????????????????TCAGGAATAGTAGGGACATCCCTTAGAATACTAATTCGTACTGAATTAGGAAACCCAGGTAGTTTAATTGGAGATGATCAAATTTATAATAGAATTGTAACTGCTCATGCATTTATTATAATTTTTTTTATAGTAATACCAATCATAATTGGGGGATTTGGAAATTGATTAATTCCTCTAATATTAGGAGCCCCCGATATAGCCTATCCACGACTTAATAATATAAGATTCTGACTTTTACCCCCAAGAATCTCTTTATTATTAATAAGAAGAATTGTTAATAAAGGAGCTGGAACAGGCTGAACAGTTTATCCCCCATTATCCTCAAATATTGCTCATGAAGGTGCTTCAGTAGATCTAGCTATTTTTAGTCTACATATAGCAGGAATATCCTCAATTTTAGGAGCAATTAATTTTATCTCTACAATAATAAATATACGACCATTTGGTATAAATTCTGAAAAAGTAACTTTATTTTCTTGAGCTGTTCAAGTAACTGCTATTCTACTCTTACTATCATTACCTGTGCTAGCAGGAGCAATTACTATACTCTTAACTGATCGAAATGTAAATACTTCCTTTTTTGACCCCGCTGGAGGAGGTGATCCAATTTTATACCAACACTTATTT
>Tychius_picirostris_NOCLP755-16_BOLD
AACATTATATTTTATTTTTGGATCATGATCAGGAATAGTAGGGACATCCCTTAGAATACTAATTCGTACTGAATTAGGAAACCCAGGTAGTTTAATTGGAGATGATCAAATTTATAATAGAATTGTAACTGCTCATGCATTTATTATAATTTTTTTTATAGTAATACCAATCATAATTGGGGGATTTGGAAATTGATTAATTCCTCTAATATTAGGAGCCCCCGATATAGCCTATCCACGACTTAATAATATAAGATTCTGACTTTTACCCCCAAGAATCTCTTTATTATTAATAAGAAGAATTGTTAATAAAGGAGCTGGAACAGGCTGAACAGTTTATCCCCCATTATCCTCAAATATTGCTCATGAAGGTGCTTCAGTAGATCTAGCTATTTTTAGTCTACATATAGCAGGAATATCCTCAATTTTAGGAGCAATTAATTTTATCTCTACAATAATAAATATACGACCATTTGGTATAAATTCTGAAAAAGTAACTTTATTTTCTTGAGCTGTTCAAGTAACTGCTATTCTACTCTTACTATCATTACCTGTGCTAGCAGGAGCAATTACTATACTCTTAACTGATCGAAATGTAAATACTTCCTTTTTTGACCCCGCTGGAGGAGGTGATCCAATTTTATACCAACACTTATTT
>Tychius_picirostris_NOCLP756-16_BOLD
AACATTATATTTTATTTTTGGATCATGATCAGGAATAGTAGGGACATCCCTTAGAATACTAATTCGTACTGAATTAGGAAACCCAGGTAGTTTAATTGGAGATGATCAAATTTATAATAGAATTGTAACTGCTCATGCATTTATTATAATTTTTTTTATAGTAATACCAATCATAATTGGGGGATTTGGAAATTGATTAATTCCTCTAATATTAGGAGCCCCCGATATAGCCTATCCACGACTTAATAATATAAGATTCTGACTTTTACCCCCAAGAATCTCTTTATTATTAATAAGAAGAATTGTTAATAAAGGAGCTGGAACAGGCTGAACAGTTTATCCCCCATTATCCTCAAATATTGCTCATGAAGGTGCTTCAGTAGATCTAGCTATTTTTAGTCTACATATAGCAGGAATATCCTCAATTTTAGGAGCAATTAATTTTATCTCTACAATAATAAATATACGACCATTTGGTATAAATTCTGAAAAAGTAACTTTATTTTCTTGAGCTGTTCAAGTAACTGCTATTCTACTCTTACTATCATTACCTGTGCTAGCAGGAGCAATTACTATACTCTTAACTGATCGAAATGTAAATACTTCCTTTTTTGACCCCGCTGGAGGAGGTGATCCAATTTTATACCAACACTTATTT
>Tychius_picirostris_RBINA1041-13_BOLD
?????????????ATTTTTGGATCATGATCAGGAATAGTAGGAACATCCCTTAGAATACTAATTCGTACTGAATTAGGAAACCCAGGTAGTTTAATTGGAGATGATCAAATTTATAATAGAATTGTAACTGCTCATGCATTTATTATAATTTTTTTTATAGTAATACCAATCATAATTGGAGGATTTGGAAATTGATTAATTCCTCTAATATTAGGAGCCCCCGATATAGCCTATCCACGACTTAATAATATAAGATTCTGACTTTTACCCCCAAGAATCTCTTTATTATTAATAAGAAGAATTGTTAATAAAGGAGCTGGAACAGGCTGAACAGTTTATCCCCCATTATCCTCAAATATTGCTCATGAAGGTGCTTCAGTAGATCTAGCTATTTTTAGTCTACATATAGCAGGAATATCCTCAATTTTAGGAGCAATTAATNTTATCTCTACAATAATAAATATACGACCATTTGGTATAAATTCTGAAAAAGTAACTTTATTTTCTTGAGCTGTTCAAGTAACTGCTATTCTACTCTTACTATCATTACCTGTGCTAGCAGGAGCAATTACTATA?????????????????????????????????????????????????????????????????????????????????
>Tychius_picirostris_ROUGE1594-17_BOLD
AACATTATATTTTATTTTTGGATCATGATCAGGAATAGTAGGAACATCCCTTAGAATACTAATTCGTACTGAATTAGGAAACCCAGGTAGTTTAATTGGAGATGATCAAATTTATAATAGAATTGTAACTGCTCATGCATTTATTATAATTTTTTTTATAGTAATACCAATCATAATTGGAGGATTTGGAAATTGATTAATTCCTCTAATATTAGGAGCCCCCGATATAGCCTATCCACGACTTAATAATATAAGATTCTGACTTTTACCCCCAAGAATCTCTTTATTATTAATAAGAAGAATTGTTAATAAAGGAGCTGGAACAGGCTGAACAGTTTATCCCCCATTATCCTCAAATATTGCTCATGAAGGTGCTTCAGTAGATCTAGCTATTTTTAGTCTACATATAGCAGGAATATCCTCAATTTTAGGAGCAATTAATTTTATCTCTACAATAATAAATATACGACCATTTGGTATAAATTCTGAAAAAGTAACTTTATTTTCTTGAGCTGTTCAAGTAACTGCTATTCTACTCTTACTATCATTACCTGTGCTAGCAGGAGCAATTACTATACTCTTAACTGATCGAAATGTAAATACTTCCTTTTTTGACCCCGCTGGAGGAGGTG??????????????????????????
>Tychius_picirostris_ROUGE1595-17_BOLD
AACATTATATTTTATTTTTGGATCATGATCAGGAATAGTAGGAACATCCCTTAGAATACTAATTCGTACTGAATTAGGAAACCCAGGTAGTTTAATTGGAGATGATCAAATTTATAATAGAATTGTAACTGCTCATGCATTTATTATAATTTTTTTTATAGTAATACCAATCATAATTGGAGGATTTGGAAATTGATTAATTCCTCTAATATTAGGAGCCCCCGATATAGCCTATCCACGACTTAATAATATAAGATTCTGACTTTTACCCCCAAGAATCTCTTTATTATTAATAAGAAGAATTGTTAATAAAGGAGCTGGAACAGGCTGAACAGTTTATCCCCCATTATCCTCAAATATTGCTCATGAAGGTGCTTCAGTAGATCTAGCTATTTTTAGTCTACATATAGCAGGAATATCCTCAATTTTAGGAGCAATTAATTTTATCTCTACAATAATAAATATACGACCATTTGGTATAAATTCTGAAAAAGTAACTTTATTTTCTTGAGCTGTTCAAGTAACTGCTATTCTACTCTTACTATCATTACCTGTGCTAGCAGGAGCAATTACTATACTCTTAACTGATCGAAATGTAAATACTTCCTTTTTTGACCCCGCTGGAGGAGGTG??????????????????????????
>Tychius_picirostris_ROUGE2161-17_BOLD
AACATTATATTTTATTTTTGGATCATGATCAGGAATAGTAGGAACATCCCTTAGAATACTAATTCGTACTGAATTAGGAAACCCAGGTAGTTTAATTGGAGATGATCAAATTTATAATAGAATTGTAACTGCTCATGCATTTATTATAATTTTTTTTATAGTAATACCAATCATAATTGGAGGATTTGGAAATTGATTAATTCCTCTAATATTAGGAGCCCCCGATATAGCCTATCCACGACTTAATAATATAAGATTCTGACTTTTACCCCCAAGAATCTCTTTATTATTAATAAGAAGAATTGTTAATAAAGGAGCTGGAACAGGCTGAACAGTTTATCCCCCATTATCCTCAAATATTGCTCATGAAGGTGCTTCAGTAGATCTAGCTATTTTTAGTCTACATATAGCAGGAATATCCTCAATTTTAGGAGCAATTAATTTTATCTCTACAATAATAAATATACGACCATTTGGTATAAATTCTGAAAAAGTAACTTTATTTTCNTGAGCTGTTCAAGTAACTGCTATTCTACTCTTACTATCATTACCTGTGCTNGCAGGAGCAATTACTATACTCTTAACTGATCGAAATGTAAATACTTCCTTTT???????????????????????????????????????????????
>Tychius_picirostris_RRNGS1008-16_BOLD
AACATTATATTTTATTTTTGGATCATGATCAGGAATAGTAGGAACATCCCTTAGAATACTAATTCGTACTGAATTAGGAAACCCAGGTAGTTTAATTGGAGATGATCAAATTTATAATAGAATTGTAACTGCTCATGCATTTATTATAATTTTTTTTATAGTAATACCAATCATAATTGGAGGATTTGGAAATTGATTAATTCCTCTAATATTAGGAGCCCCCGATATAGCCTATCCACGACTTAATAATATAAGATTCTGACTTTTACCCCCAAGAATCTCTTTATTATTAATAAGAAGAATTGTTAATAAAGGAGCTGGAACAGGCTGAACAGTTTATCCCCCATTATCCTCAAATATTGCTCATGAAGGTGCTTCAGTAGATCTAGCTATTTTTAGTCTACATATAGCAGGAATATCCTCAATTTTAGGAGCAATTAATTTTATCTCTACAATAATAAATATACGACCATTTGGTATAAATTCTGAAAAAGTAACTTTATTTTCTTGAGCTGTTCAAGTAACTGCTATTCTACTCTTACTATCATTACCTGTGCTAGCAGGAGCAATTACTATACTCTTAACTGATCGAAATGTAAATACTTCCTTTTTTGACCCCGCTGGAGGAGGTGATCCAATTTTATACCAACACTTATTT
>Tychius_picirostris_RRNW1700-23_BOLD
?ACATTATATTTTATTTTTGGATCATGATCAGGAATAGTAGGAACATCCCTTAGAATACTAATTCGTACTGAATTAGGAAACCCAGGTAGTTTAATTGGAGATGATCAAATTTATAATAGAATTGTAACTGCTCATGCATTTATTATAATTTTTTTTATAGTAATACCAATCATAATTGGAGGATTTGGAAATTGATTAATTCCTCTAATATTAGGAGCCCCCGATATAGCCTATCCACGACTTAATAATATAAGATTCTGACTTTTACCCCCAAGAATCTCTTTATTATTAATAAGAAGAATTGTTAATAAAGGAGCTGGAACAGGCTGAACAGTTTATCCCCCATTATCCTCAAATATTGCTCATGAAGGTGCTTCAGTAGATCTAGCTATTTTTAGTCTACATATAGCAGGAATATCCTCAATTTTAGGAGCAATTAATTTTATCTCTACAATAATAAATATACGACCATTTGGTATAAATTCTGAAAAAGTAACTTTATTTTCTTGAGCTGTTCAAGTAACTGCTATTCTACTCTTACTATCATTACCTGTGCTAGCAGGAGCAATTACTATACTCTTAACTGATCGAAATGTAAATACTTCCTTTTTTGACCCCGCTGGAGGAGGTGATCCAATTTTATACCAACACTTATTT
>Tychius_picirostris_RRNW5455-23_BOLD
??CATTATATTTTATTTTTGGATCATGATCAGGAATAGTAGGAACATCCCTTAGAATACTAATTCGTACTGAATTAGGAAACCCAGGTAGTTTAATTGGAGATGATCAAATTTATAATAGAATTGTAACTGCTCATGCATTTATTATAATTTTTTTTATAGTAATACCAATCATAATTGGAGGATTTGGAAATTGATTAATTCCTCTAATATTAGGAGCCCCCGATATAGCCTATCCACGACTTAATAATATAAGATTCTGACTTTTACCCCCAAGAATCTCTTTATTATTAATAAGAAGAATTGTTAATAAAGGAGCCGGAACAGGCTGAACAGTTTATCCCCCATTATCCTCAAATATTGCTCATGAAGGTGCTTCAGTAGATCTAGCTATTTTTAGTCTACATATAGCAGGAATATCCTCAATTTTAGGAGCAATTAATTTTATCTCTACAATAATAAATATACGACCATTTGGTATAAATTCTGAAAAAGTAACTTTATTTTCTTGAGCTGTTCAAGTAACTGCTATTCTACTCTTACTATCATTACCTGTGCTAGCAGGAGCAATTACTATACTCTTAACTGATCGAAATGTAAATACTTCCTTTTTTGACCCCGCTGGAGGAGGTGATCCAATTTTATACCAACACTTATT?
>Tychius_picirostris_RRSSC1263-15_BOLD
??????????TTTATTTTTGGATCATGATCAGGAATAGTAGGAACATCCCTTAGAATACTAATTCGTACTGAATTAGGAAACCCAGGTAGTTTAATTGGAGATGATCAAATTTATAATAGAATTGTAACTGCTCATGCATTTATTATAATTTTTTTTATAGTAATACCAATCATAATTGGAGGATTTGGAAATTGATTAATTCCTCTAATATTAGGAGCCCCCGATATAGCCTATCCACGACTTAATAATATAAGATTCTGACTTTTACCCCCAAGAATCTCTTTATTATTAATAAGAAGAATTGTTAATAAAGGAGCTGGAACAGGCTGAACAGTTTATCCCCCATTATCCTCAAATATTGCTCATGAAGGTGCTTCAGTAGATCTAGCTATTTTTAGTCTACATATAGCAGGAATATCCTCAATTTTAGGAGCAATTAATTTTATCTCTACAATAATAAATATACGACCATTTGGTATAAATTCTGAAAAAGTAACTTTATTTTCTTGAGCTGTTCAAGTAACTGCTATTCTACTCTTACTATCATTACCTGTG??????????????????????????????????????????????????????????????????????????????????????????????????????
>Tychius_picirostris_SMTPD4758-13_BOLD
?ACATTATATTTTATTTTTGGATCATGATCAGGAATAGTAGGAACATCCCTTAGAATACTAATTCGTACTGAATTAGGAAACCCAGGTAGTTTAATTGGAGATGATCAAATTTATAATAGAATTGTAACTGCTCATGCATTTATTATAATTTTTTTTATAGTAATACCAATCATAATTGGAGGATTTGGAAATTGATTAATTCCTCTAATATTAGGAGCCCCCGATATAGCCTATCCACGACTTAATAATATAAGATTCTGACTTTTACCCCCAAGAATCTCTTTATTATTAATAAGAAGAATTGTTAATAAAGGAGCTGGAACAGGCTGAACAGTTTATCCCCCATTATCCTCAAATATTGCTCATGAAGGTGCTTCAGTAGATCTAGCTATTTTTAGTCTACATATAGCAGGAATATCCTCAATTTTAGGAGCAATTAATTTTATCTCTACAATAATAAATATACGACCATTTGGTATAAATTCTGAAAAAGTAACTTTATTTTCTTGAGCTGTTCAAGTAACTGCTATTCTACTCTTACTATCATTACCTGTGCTAGCAGGAGCAATTACTATACTCTTAACTGATCGA??????????????????????????????????????????????????????????????????
>Tychius_picirostris_SMTPI3372-14_BOLD
?ACATTATATTTTATTTTTGGATCATGATCAGGAATAGTAGGAACATCCCTTAGAATACTAATTCGTACTGAATTAGGAAACCCAGGTAGTTTAATTGGAGATGATCAAATTTATAATAGAATTGTAACTGCTCATGCATTTATTATAATTTTTTTTATAGTAATACCAATCATAATTGGAGGATTTGGAAATTGATTAATTCCTCTAATATTAGGAGCCCCCGATATAGCCTATCCACGACTTAATAATATAAGATTCTGACTTTTACCCCCAAGAATCTCTTTATTATTAATAAGAAGAATTGTTAATAAAGGAGCTGGAACAGGCTGAACAGTTTATCCCCCATTATCCTCAAATATTGCTCATGAAGGTGCTTCAGTAGATCTAGCTATTTTTAGTCTACATATAGCAGGAATATCCTCAATTTTAGGAGCAATTAATTTTATCTCTACAATAATAAATATACGACCATTTGGTATAAATTCTGAAAAAGTAACTTTATTTTCTTGAGCTGTTCAAGTAACTGCTATTCTACTCTTACTATCATTACCTGTGCTAGCAGGA?????????????????????????????????????????????????????????????????????????????????????????????
>Tychius_picirostris_SMTPI5172-14_BOLD
?ACATTATATTTTATTTTTGGATCATGATCAGGAATAGTAGGAACATCCCTTAGAATACTAATTCGTACTGAATTAGGAAACCCAGGTAGTTTAATTGGAGATGATCAAATTTATAATAGAATTGTAACTGCTCATGCATTTATTATAATTTTTTTTATAGTAATACCAATCATAATTGGAGGATTTGGAAATTGATTAATTCCTCTAATATTAGGAGCCCCCGATATAGCCTATCCACGACTTAATAATATAAGATTCTGACTTTTACCCCCAAGAATCTCTTTATTATTAATAAGAAGAATTGTTAATAAAGGAGCTGGAACAGGCTGAACAGTTTATCCCCCATTATCCTCAAATATTGCTCATGAAGGTGCTTCAGTAGATCTAGCTATTTTTAGTCTACATATAGCAGGAATATCCTCAATTTTAGGAGCAATTAATTTTATCTCTACAATAATAAATATACGACCATTTGGTATAAATTCTGAAAAAGTAACTTTATTTTCTTGAGCTGTTCAAGTAACTGCTATTCTACTCTTACTATCATTACCTGTGCTAGCAGGAGCAATTACTATACTCTTAACTGAT?????????????????????????????????????????????????????????????????????
>Tychius_picirostris_SMTPI5173-14_BOLD
AACATTATATTTTATTTTTGGATCATGATCAGGAATAGTAGGAACATCCCTTAGAATACTAATTCGTACTGAATTAGGAAACCCAGGTAGTTTAATTGGAGATGATCAAATTTATAATAGAATTGTAACTGCTCATGCATTTATTATAATTTTTTTTATAGTAATACCAATCATAATTGGAGGATTTGGAAATTGATTAATTCCTCTAATATTAGGAGCCCCCGATATAGCCTATCCACGACTTAATAATATAAGATTCTGACTTTTACCCCCAAGAATCTCTTTATTATTAATAAGAAGAATTGTTAATAAAGGAGCTGGAACAGGCTGAACAGTTTATCCCCCATTATCCTCAAATATTGCTCATGAAGGTGCTTCAGTAGATCTAGCTATTTTTAGTCTACATATAGCAGGAATATCCTCAATTTTAGGAGCAATTAATTTTATCTCTACAATAATAAATATACGACCATTTGGTATAAATTCTGAAAAAGTAACTTTATTTTCTTGAGCTGTTCAAGTAACTGCTATTCTACTCTTACTATCATTACCTGTGCTAGCAGGAGCAATTACTATACTCTTAACTGAT?????????????????????????????????????????????????????????????????????
>Tychius_picirostris_SMTPI5185-14_BOLD
?????????????????????????TGATCAGGAATAGTAGGAACATCCCTTAGAATACTAATTCGTACTGAATTAGGAAACCCAGGTAGTTTAATTGGAGATGATCAAATTTATAATAGAATTGTAACTGCTCATGCATTTATTATAATTTTTTTTATAGTAATACCAATCATAATTGGAGGATTTGGAAATTGATTAATTCCTCTAATATTAGGAGCCCCCGATATAGCCTATCCACGACTTAATAATATAAGATTCTGACTTTTACCCCCAAGAATCTCTTTATTATTAATAAGAAGAATTGTTAATAAAGGAGCTGGAACAGGCTGAACAGTTTATCCCCCATTATCCTCAAATATTGCTCATGAAGGTGCTTCAGTAGATCTAGCTATTTTTAGTCTACATATAGCAGGAATATCCTCAATTTTAGGAGCAATTAATTTTATCTCTACAATAATAAATATACGACCATTTGGTATAAATTCTGAAAAAGTAACTTTATTTTCTTGAGCTGTTCAAGTAACTGCTATTCTACTCTTACTATCATTACCTGTGCTAGCA????????????????????????????????????????????????????????????????????????????????????????????????
>Tychius_picirostris_SMTPJ2387-14_BOLD
??????????TTTATTTTTGGATCATGATCAGGAATAGTAGGAACATCCCTTAGAATACTAATTCGTACTGAATTAGGAAACCCAGGTAGTTTAATTGGAGATGATCAAATTTATAATAGAATTGTAACTGCTCATGCATTTATTATAATTTTTTTTATAGTAATACCAATCATAATTGGAGGATTTGGAAATTGATTAATTCCTCTAATATTAGGAGCCCCCGATATAGCCTATCCACGACTTAATAATATAAGATTCTGACTTTTACCCCCAAGAATCTCTTTATTATTAATAAGAAGAATTGTTAATAAAGGAGCTGGAACAGGCTGAACAGTTTATCCCCCATTATCCTCAAATATTGCTCATGAAGGTGCTTCAGTAGATCTAGCTATTTTTAGTCTACATATAGCAGGAATATCCTCAATTTTAGGAGCAATTAATTTTATCTCTACAATAATAAATATACGACCATTTGGTATAAATTCTGAAAAAGTAACTTTATTTTCTTGAGCTGTTCAAGTAACTGCTATTCTACTCTTACTATCATTACCTGTGCTAGCAGGAGCAATTACTATACTCTTAACTGAT?????????????????????????????????????????????????????????????????????
>Tychius_picirostris_SMTPJ2424-14_BOLD
???????????????TTTTGGATCATGATCAGGAATAGTAGGAACATCCCTTAGAATACTAATTCGTACTGAATTAGGAAACCCAGGTAGTTTAATTGGAGATGATCAAATTTATAATAGAATTGTAACTGCTCATGCATTTATTATAATTTTTTTTATAGTAATACCAATCATAATTGGAGGATTTGGAAATTGATTAATTCCTCTAATATTAGGAGCCCCCGATATAGCCTATCCACGACTTAATAATATAAGATTCTGACTTTTACCCCCAAGAATCTCTTTATTATTAATAAGAAGAATTGTTAATAAAGGAGCTGGAACAGGCTGAACAGTTTATCCCCCATTATCCTCAAATATTGCTCATGAAGGTGCTTCAGTAGATCTAGCTATTTTTAGTCTACATATAGCAGGAATATCCTCAATTTTAGGAGCAATTAATTTTATCTCTACAATAATAAATATACGACCATTTGGTATAAATTCTGAAAAAGTAACTTTATTTTCTTGAGCTGTTCAAGTAACTGCTATTCTACTCTTACTATCATTACCTGTGCTAGCAGGAGCAATTACTATACTCTTAACTGATCGAAATGTAAATACTTCCTTTTTTGACCCCGC?????????????????????????????????????
>Tychius_picirostris_SMTPM1521-15_BOLD
?ACATTATATTTTATTTTTGGATCATGATCAGGAATAGTAGGAACATCCCTTAGAATACTAATTCGTACTGAATTAGGAAACCCAGGTAGTTTAATTGGAGATGATCAAATTTATAATAGAATTGTAACTGCTCATGCATTTATTATAATTTTTTTTATAGTAATACCAATCATAATTGGAGGATTTGGAAATTGATTAATTCCTCTAATATTAGGAGCCCCCGATATAGCCTATCCACGACTTAATAATATAAGATTCTGACTTTTACCCCCAAGAATCTCTTTATTATTAATAAGAAGAATTGTTAATAAAGGAGCTGGAACAGGCTGAACAGTTTATCCCCCATTATCCTCAAATATTGCTCATGAAGGTGCTTCAGTAGATCTAGCTATTTTTAGTCTACATATAGCAGGAATATCCTCAATTTTAGGAGCAATTAATTTTATCTCTACAATAATAAATATACGACCATTTGGTATAAATTCTGAAAAAGTAACTTTATTTTCTTGAGCTGTTCAAGTAACTGCTATTCTACTCTTACTATCATTACCTGTGCTAGCAGGAGCAATTACTATACTCTTAACTGAT?????????????????????????????????????????????????????????????????????
>Tychius_picirostris_SMTPM3173-15_BOLD
??????????TTTATTTTTGGATCATGATCAGGAATAGTAGGAACATCCCTTAGAATACTAATTCGTACTGAATTAGGAAACCCAGGTAGTTTAATTGGAGATGATCAAATTTATAATAGAATTGTAACTGCTCATGCATTTATTATAATTTTTTTTATAGTAATACCAATCATAATTGGAGGATTTGGAAATTGATTAATTCCTCTAATATTAGGAGCCCCCGATATAGCCTATCCACGACTTAATAATATAAGATTCTGACTTTTACCCCCAAGAATCTCTTTATTATTAATAAGAAGAATTGTTAATAAAGGAGCTGGAACAGGCTGAACAGTTTATCCCCCATTATCCTCAAATATTGCTCATGAAGGTGCTTCAGTAGATCTAGCTATTTTTAGTCTACATATAGCAGGAATATCCTCAATTTTAGGAGCAATTAATTTTATCTCTACAATAATAAATATACGACCATTTGGTATAAATTCTGAAAAAGTAACTTTATTTTCTTGAGCTGTTCAAGTAACTGCTATTCTACTCTTACTATCATTACCTGTGCTAGCAGGAGCAATTACTATACTCTTAACTGAT?????????????????????????????????????????????????????????????????????
>Tychius_picirostris_SMTPP1649-15_BOLD
???????????????????????????????GGAATAGTAGGAACATCCCTTAGAATACTAATTCGTACTGAATTAGGAAACCCAGGTAGTTTAATNGGAGATGATCAAATTTATAATAGAATTGTAACTGCTCATGCATTTATTATAATTTTTTTTATAGTAATACCAATCATAATTGGAGGATTTGGAAATTGATTAATTCCTCTAATATTAGGAGCCCCCGATATAGCCTATCCACGACTTAATAATATAAGATTCTGACTTTTACCCCCAAGAATCTCTTTATTATTAATAAGAAGAATTGTTAATAAAGGAGCTGGAACAGGCTGAACAGTTTATCCCCCATTATCCTCAAATATTGCTCATGAAGGTGCTTCAGTAGATCTAGCTATTTTTAGTCTACATATAGCAGGAATATCCTCAATTTTAGGAGCAATTAATTTTATCTCTACAATAATAAATATACGACCATTTGGTATAAATTCTGAAAAAGTAACTTTATTTTCTTGAGCTGTTCAAGTAACTGCTATTCTACTCTTACTA??????????????????????????????????????????????????????????????????????????????????????????????????????????????????
>Tychius_picirostris_SMTPP3770-15_BOLD
??????????TTTATTTTTGGATCATGATCAGGAATAGTAGGAACATCCCTTAGAATACTAATTCGTACTGAATTAGGAAACCCAGGTAGTTTAATTGGAGATGATCAAATTTATAATAGAATTGTAACTGCTCATGCATTTATTATAATTTTTTTTATAGTAATACCAATCATAATTGGAGGATTTGGAAATTGATTAATTCCTCTAATATTAGGAGCCCCCGATATAGCCTATCCACGACTTAATAATATAAGATTCTGACTTTTACCCCCAAGAATCTCTTTATTATTAATAAGAAGAATTGTTAATAAAGGAGCTGGAACAGGCTGAACAGTTTATCCCCCATTATCCTCAAATATTGCTCATGAAGGTGCTTCAGTAGATCTAGCTATTTTTAGTCTACATATAGCAGGAATATCCTCAATTTTAGGAGCAATTAATTTTATCTCTACAATAATAAATATACGACCATTTGGTATAAATTCTGAAAAAGTAACTTTATTTTCTTGAGCTGTTCAAGTAACTGCTATTCTACTCTTACTATCATTACCTGTGCTAGCAGGAGCAATTACTATA?????????????????????????????????????????????????????????????????????????????????
>Tychius_picirostris_SMTPP3771-15_BOLD
?ACATTATATTTTATTTTTGGATCATGATCAGGAATAGTAGGAACATCCCTTAGAATACTAATTCGTACTGAATTAGGAAACCCAGGTAGTTTAATTGGAGATGATCAAATTTATAATAGAATTGTAACTGCTCATGCATTTATTATAATTTTTTTTATAGTAATACCAATCATAATTGGAGGATTTGGAAATTGATTAATTCCTCTAATATTAGGAGCCCCCGATATAGCCTATCCACGACTTAATAATATAAGATTCTGACTTTTACCCCCAAGAATCTCTTTATTATTAATAAGAAGAATTGTTAATAAAGGAGCTGGAACAGGCTGAACAGTTTATCCCCCATTATCCTCAAATATTGCTCATGAAGGTGCTTCAGTAGATCTAGCTATTTTTAGTCTACATATAGCAGGAATATCCTCAATTTTAGGAGCAATTAATTTTATCTCTACAATAATAAATATACGACCATTTGGTATAAATTCTGAAAAAGTAACTTTATTTTCTTGAGCTGTTCAAGTAACTGCTATTCTACTCTTACTATCATTACCTGTGCTAGCAGGAGCAATTACTATA?????????????????????????????????????????????????????????????????????????????????
>Tychius_picirostris_SMTPR2443-16_BOLD
AACATTATATTTTATTTTTGGATCATGATCAGGAATAGTAGGAACATCCCTTAGAATACTAATTCGTACTGAATTAGGAAACCCAGGTAGTTTAATTGGAGATGATCAAATTTATAATAGAATTGTAACTGCTCATGCATTTATTATAATTTTTTTTATAGTAATACCAATCATAATTGGAGGATTTGGAAATTGATTAATTCCTCTAATATTAGGAGCCCCCGATATAGCCTATCCACGACTTAATAATATAAGATTCTGACTTTTACCCCCAAGAATCTCTTTATTATTAATAAGAAGAATTGTTAATAAAGGAGCTGGAACAGGCTGAACAGTTTATCCCCCATTATCCTCAAATATTGCTCATGAAGGTGCTTCAGTAGATCTAGCTATTTTTAGTCTACATATAGCAGGAATATCCTCAATTTTAGGAGCAATTAATTTTATCTCTACAATAATAAATATACGACCATTTGGTATAAATTCTGAAAAAGTAACTTTATTTTCTTGAGCTGTTCAAGTAACTGCTATTCTACTCTTACTATCATTACCTGTGCTAGCAGGAGCAATTACTATACTCTTAACTGAT?????????????????????????????????????????????????????????????????????
>Tychius_picirostris_SMTPR2896-16_BOLD
?????????????ATTTTTGGATCATGATCAGGAATAGTAGGAACATCCCTTAGAATACTAATTCGTACTGAATTAGGAAACCCAGGTAGTTTAATTGGAGATGATCAAATTTATAATAGAATTGTAACTGCTCATGCATTTATTATAATTTTTTTTATAGTAATACCAATCATAATTGGAGGATTTGGAAATTGATTAATTCCTCTAATATTAGGAGCCCCCGATATAGCCTATCCACGACTTAATAATATAAGATTCTGACTTTTACCCCCAAGAATCTCTTTATTATTAATAAGAAGAATTGTTAATAAAGGAGCTGGAACAGGCTGAACAGTTTATCCCCCATTATCCTCAAATATTGCTCATGAAGGTGCTTCAGTAGATCTAGCTATTTTTAGTCTACATATAGCAGGAATATCCTCAATTTTAGGAGCAATTAATTTTATCTCTACAATAATAAATATACGACCATTTGGTATAAATTCTGAAAAAGTAACTTTATTTTCTTGAGCTGTTCAAGTAACTGCTATTCTACTCTTACTATCATTACCTGTGCTAGCA????????????????????????????????????????????????????????????????????????????????????????????????
>Tychius_picirostris_SMTPR388-16_BOLD
?????????????????????????TGATCAGGAATAGTAGGAACATCCCTTAGAATACTAATTCGTACTGAATTAGGAAACCCAGGTAGTTTAATTGGAGATGATCAAATTTATAATAGAATTGTAACTGCTCATGCATTTATTATAATTTTTTTTATAGTAATACCAATCATAATTGGAGGATTTGGAAATTGATTAATTCCTCTAATATTAGGAGCCCCCGATATAGCCTATCCACGACTTAATAATATAAGATTCTGACTTTTACCCCCAAGAATCTCTTTATTATTAATAAGAAGAATTGTTAATAAAGGAGCTGGAACAGGCTGAACAGTTTATCCCCCATTATCCTCAAATATTGCTCATGAAGGTGCTTCAGTAGATCTAGCTATTTTTAGTCTACATATAGCAGGAATATCCTCAATTTTAGGAGCAATTAATTTTATCTCTACAATAATAAATATACGACCATTTGGTATAAATTCTGAAAAAGTAACTTTATTTTCTTGAGCTGTTCAAGTAACTGCTATT??????????????????????????????????????????????????????????????????????????????????????????????????????????????????????????????
>Tychius_picirostris_SSWLB5254-13_BOLD
?ACATTATATTTTATTTTTGGATCATGATCAGGAATAGTAGGAACATCCCTTAGAATANTAATTCGTACTGAATTAGGAAACCCAGGTAGTTTAATTGGAGATGATCAAATTTATAATAGAATTGTAACTGCTCATGCATTTATTATAATTTTTTTTATAGTAATACCAATCATAATTGGAGGATTTGGAAATTGATTAATTCCTNTAATATTAGGAGCCCCCGATATAGCCTATCCACGACTTAATAATATAAGATTNTGACTTTTACCCCCAAGAATCTCTTTATTATTAATAAGAAGAATTGTTAATAAAGGAGCTGGAACAGGNTGAACAGTTTATCCCCCATTATCCTCAAATATTGCTCATGAAGGTGCTTCAGTAGATCTAGCTATTTTTAGTCTACATATAGCAGGAATATCCTCAATTTTAGGAGCAATTAATTTTATCTCTACAATAATAAATATACGACCATTTGGTATAAATTCTGAAAAAGTAACTTTATTTTCTTGAGCTGTTCAAGTAACTGCTATTCTACTCTTANTATCATTACCTGTGCTAGCAGGAGCAATTACTATACTCTTAACTGATCGAAATGTAAATACTTCCTTTTTTGACCCCGCNGGAGGA??????????????????????????????
>Tychius_picirostris_SSWLB6158-13_BOLD
AACATTATATTTTATTTTTGGATCATGATCAGGAATAGTAGGAACATCCCTTAGAATACTAATTCGTACTGAATTAGGAAACCCAGGTAGTTTAATTGGAGATGATCAAATTTATAATAGAATTGTAACTGCTCATGCATTTATTATAATTTTTTTTATAGTAATACCAATCATAATTGGAGGATTTGGAAATTGATTAATTCCTCTAATATTAGGAGCCCCCGATATAGCCTATCCACGACTTAATAATATAAGATTCTGACTTTTACCCCCAAGAATCTCTTTATTATTAATAAGAAGAATTGTTAATAAAGGAGCTGGAACAGGCTGAACAGTTTATCCCCCATTATCCTCAAATATTGCTCATGAAGGTGCTTCAGTAGATCTAGCTATTTTTAGTCTACATATAGCAGGAATATCCTCAATTTTAGGAGCAATTAATTTTATCTCTACAATAATAAATATACGACCATTTGGTATAAATTCTGAAAAAGTAACTTTATTTTCTTGAGCTGTTCAAGTAACTGCTATTCTACTCTTACTATCATTACCTGTGCTAGCAGGAGCAATTACTATACTCTTAACTGATCGAAATGTAAATACTTCCTTTTTTT????????????????????????????????????????????
>Tychius_polylineatus_COLFH1774-16_BOLD
AACTTTATATTTCATTTTTGGATCCTGATCTGGGATAATCGGAACATCCTTAAGTATATTAATCCGAACTGAACTGGGGAACCCCGGAAGTTTAATTGGTGATGATCAAATTTATAATAGAATTGTTACTGCCCATGCATTCATTATAATTTTTTTTATAGTAATACCTATTATAATTGGGGGATTTGGAAATTGATTAATTCCATTAATACTAGGAGCACCAGATATAGCATTTCCTCGATTAAATAATATAAGATTTTGATTACTACCCCCAAGAATTCTTCTTTTACTAATAAGAAGAATTGTAAATAAAGGAGCTGGTACAGGTTGAACCGTCTACCCACCTTTATCATCTAATACTGCCCACGAAGGAGCCTCAGTTGATTTAGCAATTTTTAGTCTACATATAGCTGG----TCATCCATCCTAGGAGCAGCTAATTTTATTTCAACTGCAATAAATATACGTCCATTTGGAATAGACTCAGAACGAGTAACTTTATTCACATGAGCAGTTCAAATTACAGCTATTCTTCTTCTTCTTTCATTACCTGTATTAGCAGGAGCTATTACAATACTTTTAACCGATCGAAATGTAAACACAACTTTCTTTGATCCAGCAGGTGGAGGAGATCCAGTTTTATACCAACATTTATTT
>Tychius_polylineatus_MZ660767.1_NCBI
AACTTTATATTTCATTTTTGGATCCTGATCTGGGATAATCGGAACATCCTTAAGTATATTAATCCGAACTGAACTGGGGAACCCCGGAAGTTTAATTGGTGATGATCAAATTTATAATAGAATTGTTACTGCCCATGCATTCATTATAATTTTTTTTATAGTAATACCTATTATAATTGGGGGATTTGGAAATTGATTAATTCCATTAATACTAGGAGCACCAGATATAGCATTTCCTCGATTAAATAATATAAGATTTTGATTACTACCCCCAAGAATTCTTCTTTTACTAATAAGAAGAATTGTAAATAAAGGAGCTGGTACAGGTTGAACCGTCTACCCACCTTTATCATCTAATACTGCCCACGAAGGAGCCTCAGTTGATTTAGCAATTTTTAGTCTACATATAGCTGG----TCATCCATCCTAGGAGCAGCTAATTTTATTTCAACTGCAATAAATATACGTCCATTTGGAATAGACTCAGAACGAGTAACTTTATTCACATGAGCAGTTCAAATTACAGCTATTCTTCTTCTTCTTTCATTACCTGTATTAGCAGGAGCTATTACAATACTTTTAACCGATCGAAATGTAAACACAACTTTCTTTGATCCAGCAGGTGGAGGAGATCCAGTTTTATACCAACATTTATTT
>Tychius_pumilus_FBCOB601-10_BOLD
AACCTTATATTTTATTTTTGGATTCTGGTCTGGAATAGTAGGAACATCCTTAAGAATGCTCATTCGTACCGAATTAGGAAATCCAGGAAGACTAATTGGAGATGACCAAATTTATAATAGAATTGTAACTGCTCATGCCTTTATTATAATTTTTTTTATAGTTATACCTATTATAATCGGAGGTTTTGGTAACTGACTTGTTCCTCTTATACTTGGAGCCCCCGATATAGCATTCCCACGATTAAATAATATAAGATTTTGATTATTACCACCAAGAATTTCTTTGTTACTAATAAGAAGAATTGTAAATAAAGGAGCTGGAACAGGTTGAACAGTTTACCCCCCCTTATCATCTAATATTGCTCATGAAGGAGCATCAGTTGATCTAACTATTTTTAGACTTCATATAGCGGGGACATCTTCAATTCTAGGAGCAATTAACTTTATTTCTACAGCTATAAATATACGTCCTTTTGGAATAAACTCAGAACGAGTAACTTTATTTACATGGGCAGTTCAAATTACAGCTATCCTCCTTCTTTTATCACTTCCAGTTCTTGCTGGTGCAATTACTATACTACTCACAGATCGAAATGTAAATACTTCTTTTTTTGACCCTGCTGGAGGAGGTGATCCTATTTTATATCAACATTTATTT
>Tychius_pumilus_FBCOB602-10_BOLD
AACCTTATATTTTATTTTTGGATTCTGGTCTGGAATAGTAGGAACATCCTTAAGAATGCTCATTCGTACCGAATTAGGAAATCCAGGAAGACTAATTGGAGATGACCAAATTTATAATAGAATTGTAACTGCTCATGCCTTTATTATAATTTTTTTTATAGTTATACCTATTATAATCGGAGGTTTTGGTAACTGACTTGTTCCTCTTATACTTGGAGCCCCCGATATAGCATTCCCACGATTAAATAATATAAGATTTTGATTATTACCACCAAGAATTTCTTTGTTACTAATAAGAAGAATTGTAAATAAAGGAGCTGGAACAGGTTGAACAGTTTACCCCCCCTTATCATCTAATATTGCTCATGAAGGAGCATCAGTTGATCTAACTATTTTTAGACTTCATATAGCGGGGACATCTTCAATTCTAGGAGCAATTAACTTTATTTCTACAGCTATAAATATACGTCCTTTTGGAATAAACTCAGAACGAGTAACTTTATTTACATGGGCAGTTCAAATTACAGCTATCCTCCTTCTTTTATCACTTCCAGTTCTTGCTGGTGCAATTACTATACTACTCACAGATCGAAATGTAAATACTTCTTTTTTTGACCCTGCTGGAGGAGGTGATCCTATTTTATATCAACATTTATTT
>Tychius_pumilus_FBCOQ083-13_BOLD
??????????????????????????????????????TAGGAACATCCTTAAGAATGCTCATTCGTACCGAATTAGGAAATCCAGGAAGACTAATTGGAGATGACCAAATTTATAATAGAATTGTAACTGCTCATGCCTTTATTATAATTTTTTTTATAGTTATACCTATTATAATCGGAGGTTTTGGTAACTGACTTGTTCCTCTTATACTTGGAGCCCCCGATATAGCATTCCCACGATTAAATAATATAAGATTTTGATTATTACCACCAAGAATTTCTTTGTTACTAATAAGAAGAATTGTAAATAAAGGAGCTGGAACAGGTTGAACAGTTTACCCCCCCTTATCATCTAATATTGCTCATGAAGGAGCATCAGTTGATCTAACTATTTTTAGACTTCATATAGCGGGGACATCTTCAATTCTAGGAGCAATTAACTTTATTTCTACAGCTATAAATATACGTCCTTTTGGAATAAACTCAGAACGAGTAACTTTATTTACATGGGCAGTTCAAATTACAGCTATCCTCCTTCTTTTATCACTTCCAGTTCTTGCTGGTGCAATTACTATACTACTCACAGATCGAAATGTAAATACTTCTTTTTTTGACCCTGCTGGAGGAGGNGATCCTATTTTATATCAACATTTATTT
>Tychius_pumilus_GCOL11437-16_BOLD
AACCTTATATTTTATTTTTGGATTCTGGTCTGGAATAGTAGGAACATCCTTAAGAATGCTCATTCGTACCGAATTAGGAAATCCAGGAAGACTAATTGGAGATGACCAAATTTATAATAGAATTGTAACTGCTCATGCCTTTATTATAATTTTTTTTATAGTTATACCTATTATAATCGGAGGTTTTGGTAACTGACTTGTTCCTCTTATACTTGGAGCCCCCGATATAGCATTCCCACGATTAAATAATATAAGATTTTGATTATTACCACCAAGAATTTCTTTGTTACTAATAAGAAGAATTGTAAATAAAGGAGCTGGAACAGGTTGAACAGTTTACCCCCCCTTATCATCTAATATTGCTCATGAAGGAGCATCAGTTGATCTAACTATTTTTAGACTTCATATAGCGGGGACATCTTCAATTCTAGGAGCAATTAACTTTATTTCTACAGCTATAAATATACGTCCTTTTGGAATAAACTCAGAACGAGTAACTTTATTTACATGGGCAGTTCAAATTACAGCTATCCTCCTTCTTTTATCACTTCCAGTTCTTGCTGGTGCAATTACTATACTACTCACAGATCGAAATGTAAATACTTCTTTTTTTGACCCTGCTGGAGGAGGTGATCCTATTTTATACCAACATTTATTT
>Tychius_pumilus_GCOL11444-16_BOLD
AACCTTATATTTTATTTTTGGATTCTGGTCTGGAATAGTAGGAACATCCTTAAGAATGCTCATTCGTACCGAATTAGGAAATCCAGGAAGACTAATTGGAGATGACCAAATTTATAATAGAATTGTAACTGCTCATGCCTTTATTATAATTTTTTTTATAGTTATACCTATTATAATCGGAGGTTTTGGTAACTGACTTGTTCCTCTTATACTTGGAGCCCCCGATATAGCATTCCCACGATTAAATAATATAAGATTTTGATTATTACCACCAAGAATTTCTTTGTTACTAATAAGAAGAATTGTAAATAAAGGAGCTGGAACAGGTTGAACAGTTTACCCCCCCTTATCATCTAATATTGCTCATGAAGGAGCATCAGTTGATCTAACTATTTTTAGACTTCATATAGCGGGGACATCTTCAATTCTAGGAGCAATTAACTTTATTTCTACAGCTATAAATATACGTCCTTTTGGAATAAACTCAGAACGAGTAACTTTATTTACATGGGCAGTTCAAATTACAGCTATCCTCCTTCTTTTATCACTTCCAGTTCTTGCTGGTGCAATTACTATACTACTCACAGATCGAAATGTAAATACTTCTTTTTTTGACCCTGCTGGAGGAGGTGATCCTATTTTATATCAACATTTATTT
>Tychius_pumilus_HQ954156.1_NCBI
AACCTTATATTTTATTTTTGGATTCTGGTCTGGAATAGTAGGAACATCCTTAAGAATGCTCATTCGTACCGAATTAGGAAATCCAGGAAGACTAATTGGAGATGACCAAATTTATAATAGAATTGTAACTGCTCATGCCTTTATTATAATTTTTTTTATAGTTATACCTATTATAATCGGAGGTTTTGGTAACTGACTTGTTCCTCTTATACTTGGAGCCCCCGATATAGCATTCCCACGATTAAATAATATAAGATTTTGATTATTACCACCAAGAATTTCTTTGTTACTAATAAGAAGAATTGTAAATAAAGGAGCTGGAACAGGTTGAACAGTTTACCCCCCCTTATCATCTAATATTGCTCATGAAGGAGCATCAGTTGATCTAACTATTTTTAGACTTCATATAGCGGGGACATCTTCAATTCTAGGAGCAATTAACTTTATTTCTACAGCTATAAATATACGTCCTTTTGGAATAAACTCAGAACGAGTAACTTTATTTACATGGGCAGTTCAAATTACAGCTATCCTCCTTCTTTTATCACTTCCAGTTCTTGCTGGTGCAATTACTATACTACTCACAGATCGAAATGTAAATACTTCTTTTTTTGACCCTGCTGGAGGAGGTGATCCTATTTTATATCAACATTTATTT
>Tychius_pumilus_HQ954157.1_NCBI
AACCTTATATTTTATTTTTGGATTCTGGTCTGGAATAGTAGGAACATCCTTAAGAATGCTCATTCGTACCGAATTAGGAAATCCAGGAAGACTAATTGGAGATGACCAAATTTATAATAGAATTGTAACTGCTCATGCCTTTATTATAATTTTTTTTATAGTTATACCTATTATAATCGGAGGTTTTGGTAACTGACTTGTTCCTCTTATACTTGGAGCCCCCGATATAGCATTCCCACGATTAAATAATATAAGATTTTGATTATTACCACCAAGAATTTCTTTGTTACTAATAAGAAGAATTGTAAATAAAGGAGCTGGAACAGGTTGAACAGTTTACCCCCCCTTATCATCTAATATTGCTCATGAAGGAGCATCAGTTGATCTAACTATTTTTAGACTTCATATAGCGGGGACATCTTCAATTCTAGGAGCAATTAACTTTATTTCTACAGCTATAAATATACGTCCTTTTGGAATAAACTCAGAACGAGTAACTTTATTTACATGGGCAGTTCAAATTACAGCTATCCTCCTTCTTTTATCACTTCCAGTTCTTGCTGGTGCAATTACTATACTACTCACAGATCGAAATGTAAATACTTCTTTTTTTGACCCTGCTGGAGGAGGTGATCCTATTTTATATCAACATTTATTT
>Tychius_pumilus_KM443793.1_NCBI
??????????????????????????????????????TAGGAACATCCTTAAGAATGCTCATTCGTACCGAATTAGGAAATCCAGGAAGACTAATTGGAGATGACCAAATTTATAATAGAATTGTAACTGCTCATGCCTTTATTATAATTTTTTTTATAGTTATACCTATTATAATCGGAGGTTTTGGTAACTGACTTGTTCCTCTTATACTTGGAGCCCCCGATATAGCATTCCCACGATTAAATAATATAAGATTTTGATTATTACCACCAAGAATTTCTTTGTTACTAATAAGAAGAATTGTAAATAAAGGAGCTGGAACAGGTTGAACAGTTTACCCCCCCTTATCATCTAATATTGCTCATGAAGGAGCATCAGTTGATCTAACTATTTTTAGACTTCATATAGCGGGGACATCTTCAATTCTAGGAGCAATTAACTTTATTTCTACAGCTATAAATATACGTCCTTTTGGAATAAACTCAGAACGAGTAACTTTATTTACATGGGCAGTTCAAATTACAGCTATCCTCCTTCTTTTATCACTTCCAGTTCTTGCTGGTGCAATTACTATACTACTCACAGATCGAAATGTAAATACTTCTTTTTTTGACCCTGCTGGAGGAGGNGATCCTATTTTATATCAACATTTATTT
>Tychius_pumilus_KU907636.1_NCBI
AACCTTATATTTTATTTTTGGATTCTGGTCTGGAATAGTAGGAACATCCTTAAGAATGCTCATTCGTACCGAATTAGGAAATCCAGGAAGACTAATTGGAGATGACCAAATTTATAATAGAATTGTAACTGCTCATGCCTTTATTATAATTTTTTTTATAGTTATACCTATTATAATCGGAGGTTTTGGTAACTGACTTGTTCCTCTTATACTTGGAGCCCCCGATATAGCATTCCCACGATTAAATAATATAAGATTTTGATTATTACCACCAAGAATTTCTTTGTTACTAATAAGAAGAATTGTAAATAAAGGAGCTGGAACAGGTTGAACAGTTTACCCCCCCTTATCATCTAATATTGCTCATGAAGGAGCATCAGTTGATCTAACTATTTTTAGACTTCATATAGCGGGGACATCTTCAATTCTAGGAGCAATTAACTTTATTTCTACAGCTATAAATATACGTCCTTTTGGAATAAACTCAGAACGAGTAACTTTATTTACATGGGCAGTTCAAATTACAGCTATCCTCCTTCTTTTATCACTTCCAGTTCTTGCTGGTGCAATTACTATACTACTCACAGATCGAAATGTAAATACTTCTTTTTTTGACCCTGCTGGAGGAGGTGATCCTATTTTATACCAACATTTATTT
>Tychius_pumilus_KU913411.1_NCBI
AACCTTATATTTTATTTTTGGATTCTGGTCTGGAATAGTAGGAACATCCTTAAGAATGCTCATTCGTACCGAATTAGGAAATCCAGGAAGACTAATTGGAGATGACCAAATTTATAATAGAATTGTAACTGCTCATGCCTTTATTATAATTTTTTTTATAGTTATACCTATTATAATCGGAGGTTTTGGTAACTGACTTGTTCCTCTTATACTTGGAGCCCCCGATATAGCATTCCCACGATTAAATAATATAAGATTTTGATTATTACCACCAAGAATTTCTTTGTTACTAATAAGAAGAATTGTAAATAAAGGAGCTGGAACAGGTTGAACAGTTTACCCCCCCTTATCATCTAATATTGCTCATGAAGGAGCATCAGTTGATCTAACTATTTTTAGACTTCATATAGCGGGGACATCTTCAATTCTAGGAGCAATTAACTTTATTTCTACAGCTATAAATATACGTCCTTTTGGAATAAACTCAGAACGAGTAACTTTATTTACATGGGCAGTTCAAATTACAGCTATCCTCCTTCTTTTATCACTTCCAGTTCTTGCTGGTGCAATTACTATACTACTCACAGATCGAAATGTAAATACTTCTTTTTTTGACCCTGCTGGAGGAGGTGATCCTATTTTATATCAACATTTATTT
>Tychius_pumilus_MK891734.1_NCBI
AACCTTATATTTTATTTTTGGATTCTGGTCTGGAATAGTAGGAACATCCTTAAGAATGCTCATTCGTACCGAATTAGGAAATCCAGGAAGACTAATTGGAGATGACCAAATTTATAATAGAATTGTAACTGCTCATGCCTTTATTATAATTTTTTTTATAGTTATACCTATTATAATCGGAGGTTTTGGTAACTGACTTGTTCCTCTTATACTTGGAGCCCCCGATATAGCATTCCCACGATTAAATAATATAAGATTTTGATTATTACCACCAAGAATTTCTTTGTTACTAATAAGAAGAATTGTAAATAAAGGAGCTGGAACAGGTTGAACAGTTTACCCCCCCTTATCATCTAATATTGCTCATGAAGGGGCATCAGTTGATCTAACTATTTTTAGACTTCATATAGCGGGGACATCTTCAATTCTAGGAGCAATTAACTTTATTTCTACAGCTATAAATATACGTCCTTTTGGAATAAACTCAGAACGAGTAACTTTATTTACATGGGCAGTTCAAATTACAGCTATCCTCCTTCTTTTATCACTTCCAGTTCTTGCTGGTGCAATTACTATACTACTCACAGATCGAAATGTAAATACTTCTTTTTTTGACCCTGCTGGAGGAGGTGATCCTATTTTATATCAACATTTATTT
>Tychius_pusillus_GBCOU2044-13_BOLD
????????????????????????????????????????????????????????TGTTAATTCGTACAGAACTTGGAAACCCTGGGAGATTAATTGGAGATGACCAAATTTATAATAGTATTGTCACCGCTCATGCTTTCATTATAATTTTTTTTATAGTAATACCTATTATAATTGGAGGTTTTGGAAATTGACTTGTCCCACTAATATTAGGTGCACCTGATATAGCATACCCTCGACTTAATAATATAAGATTCTGACTTTTACCACCTAGAATCTCATTACTATTAATAAGAAATATCGTAAATAAAGGTGCTGGGACAGGATGAACTGTTTATCCACCACTTTCTTCAAATATTGCCCATGAAGGAGCATCAGTAGATTTAGCTATCTTTAGCCTACACATAGCTGGAGCTTCCTCAATTTTAGGAGCTATTAATTTTATTTCAACAGCAATAAATATACGACCATTTGGAATAAATTCTGAACGAGTAACCCTATTCACATGAGCTGTTCAAATTACTGCCATTCTGCTACTTCTATCATTACCAGTTCTTGCCGGAGCAATTACTATACTTTTAACTGATCGAAATGTTAATACTTCTTTTTTTGATCCCGCAGGAGGAGGAGACCCAATTTTATATCAACACTTATTT
>Tychius_pusillus_GBCOU3053-13_BOLD
AACATTATATTTTATTTTTGGATCATGATCAGGAATAGTAGGTACATCATTAAGTATACTAATTCGTACAGAATTAGGTAACCCAGGAAGATTAATTGGAGATGATCAAATTTATAACAGAATTGTTACTGCCCATGCATTTATCATAATTTTCTTTATAGTTATACCTATCATAATTGGAGGATTCGGAAATTGACTAGTACCCTTAATACTAGGAGCTCCCGACATAGCTTTCCCACGATTAAATAATATAAGATTTTGACTCTTACCCCCAAGAATTTCCATTTTATTAATAAGTAGAATTGTAAATAAAGGAGCCGGAACAGGGTGAACAGTTTATCCGCCCCTCTCATCAAATGTTGCACATGAAGGTGCATCAGTTGATTTAGCTATTTTTAGTCTACATATAGCAGGA---TCTTCAATCCTAGGGGCTATTAATTTTATTTCTACAGTTATAAATATACGACCATTTGGAATAAATTCTGAACGAGTAACTTTATTTACATGAGCAGTAAATATTACTGCTATTTTATTATTATTATCACTACCTGTACTTGCCGGAGCTATTACAATACTTTTAACTGACCGAAATGTAAATACATCTTTTTTTGACCCAGCAGGTGGTGGAGATCCTATTTTATACCAACACCTATTT
>Tychius_pusillus_GCOL10092-16_BOLD
AACGTTATATTTTATTTTTGGATCATGATCGGGAATAGTAGGAACTTCCCTTAGAATGTTAATTCGTACAGAACTTGGAAACCCTGGGAGATTAATTGGAGATGACCAAATTTATAATAGTATTGTCACCGCTCATGCTTTCATTATAATTTTTTTTATAGTAATACCTATTATAATTGGAGGTTTTGGAAATTGACTTGTCCCACTAATATTAGGCGCACCTGATATAGCATATCCTCGACTTAATAATATAAGATTCTGACTTTTACCACCTAGAATCTCATTACTATTAATAAGAAATATCGTAAATAAAGGTGCTGGGACAGGATGAACTGTTTATCCACCACTTTCTTCAAATATTGCCCATGAAGGAGCATCAGTAGATTTAGCTATCTTTAGCCTACATATAGCTGGAGCTTCCTCAATTTTAGGAGCTATTAATTTTATTTCAACAGCAATAAATATACGACCATTTGGAATAAATTCTGAACGAGTAACCCTATTCACATGAGCTGTTCAAATTACTGCCATTCTGCTACTTCTATCATTACCAGTTCTTGCCGGAGCAATTACTATACTTTTAACTGATCGAAATGTTAATACTTCTTTTTTTGATCCCGCAGGAGGAGGAGACCCAATTTTATATCAACACTTATTT
>Tychius_pusillus_GCOL11475-16_BOLD
AACGTTATATTTTATTTTTGGATCATGATCGGGAATAGTAGGAACTTCCCTTAGAATGTTAATTCGTACAGAACTTGGAAACCCTGGGAGATTAATTGGAGATGACCAAATTTATAATAGTATTGTCACCGCTCATGCTTTCATTATAATTTTTTTTATAGTAATACCTATTATAATTGGAGGTTTTGGAAATTGACTTGTCCCACTAATATTAGGCGCACCTGATATAGCATATCCTCGACTTAATAATATAAGATTCTGACTTTTACCACCTAGAATCTCATTACTATTAATAAGAAATATCGTAAATAAAGGTGCTGGGACAGGATGAACTGTTTATCCACCACTTTCTTCAAATATTGCCCATGAAGGAGCATCAGTAGATTTAGCTATCTTTAGCCTACATATAGCTGGAGCTTCCTCAATTTTAGGAGCTATTAATTTTATTTCAACAGCAATAAATATACGACCATTTGGAATAAATTCTGAACGAGTAACCCTATTCACATGAGCTGTTCAAATTACTGCCATTCTGCTACTTCTATCATTACCAGTTCTTGCCGGAGCAATTACTATACTTTTAACTGATCGAAATGTTAATACTTCTTTTTTTGATCCCGCAGGAGGAGGAGACCCAATTTTATATCAACACTTATTT
>Tychius_pusillus_KM448029.1_NCBI
????????????????????????????????????????????????????????TGTTAATTCGTACAGAACTTGGAAACCCTGGGAGATTAATTGGAGATGACCAAATTTATAATAGTATTGTCACCGCTCATGCTTTCATTATAATTTTTTTTATAGTAATACCTATTATAATTGGAGGTTTTGGAAATTGACTTGTCCCACTAATATTAGGTGCACCTGATATAGCATACCCTCGACTTAATAATATAAGATTCTGACTTTTACCACCTAGAATCTCATTACTATTAATAAGAAATATCGTAAATAAAGGTGCTGGGACAGGATGAACTGTTTATCCACCACTTTCTTCAAATATTGCCCATGAAGGAGCATCAGTAGATTTAGCTATCTTTAGCCTACACATAGCTGGAGCTTCCTCAATTTTAGGAGCTATTAATTTTATTTCAACAGCAATAAATATACGACCATTTGGAATAAATTCTGAACGAGTAACCCTATTCACATGAGCTGTTCAAATTACTGCCATTCTGCTACTTCTATCATTACCAGTTCTTGCCGGAGCAATTACTATACTTTTAACTGATCGAAATGTTAATACTTCTTTTTTTGATCCCGCAGGAGGAGGAGACCCAATTTTATATCAACACTTATTT
>Tychius_pusillus_KU907323.1_NCBI
AACGTTATATTTTATTTTTGGATCATGATCGGGAATAGTAGGAACTTCCCTTAGAATGTTAATTCGTACAGAACTTGGAAACCCTGGGAGATTAATTGGAGATGACCAAATTTATAATAGTATTGTCACCGCTCATGCTTTCATTATAATTTTTTTTATAGTAATACCTATTATAATTGGAGGTTTTGGAAATTGACTTGTCCCACTAATATTAGGCGCACCTGATATAGCATATCCTCGACTTAATAATATAAGATTCTGACTTTTACCACCTAGAATCTCATTACTATTAATAAGAAATATCGTAAATAAAGGTGCTGGGACAGGATGAACTGTTTATCCACCACTTTCTTCAAATATTGCCCATGAAGGAGCATCAGTAGATTTAGCTATCTTTAGCCTACATATAGCTGGAGCTTCCTCAATTTTAGGAGCTATTAATTTTATTTCAACAGCAATAAATATACGACCATTTGGAATAAATTCTGAACGAGTAACCCTATTCACATGAGCTGTTCAAATTACTGCCATTCTGCTACTTCTATCATTACCAGTTCTTGCCGGAGCAATTACTATACTTTTAACTGATCGAAATGTTAATACTTCTTTTTTTGATCCCGCAGGAGGAGGAGACCCAATTTTATATCAACACTTATTT
>Tychius_pusillus_KU911941.1_NCBI
AACGTTATATTTTATTTTTGGATCATGATCGGGAATAGTAGGAACTTCCCTTAGAATGTTAATTCGTACAGAACTTGGAAACCCTGGGAGATTAATTGGAGATGACCAAATTTATAATAGTATTGTCACCGCTCATGCTTTCATTATAATTTTTTTTATAGTAATACCTATTATAATTGGAGGTTTTGGAAATTGACTTGTCCCACTAATATTAGGCGCACCTGATATAGCATATCCTCGACTTAATAATATAAGATTCTGACTTTTACCACCTAGAATCTCATTACTATTAATAAGAAATATCGTAAATAAAGGTGCTGGGACAGGATGAACTGTTTATCCACCACTTTCTTCAAATATTGCCCATGAAGGAGCATCAGTAGATTTAGCTATCTTTAGCCTACATATAGCTGGAGCTTCCTCAATTTTAGGAGCTATTAATTTTATTTCAACAGCAATAAATATACGACCATTTGGAATAAATTCTGAACGAGTAACCCTATTCACATGAGCTGTTCAAATTACTGCCATTCTGCTACTTCTATCATTACCAGTTCTTGCCGGAGCAATTACTATACTTTTAACTGATCGAAATGTTAATACTTCTTTTTTTGATCCCGCAGGAGGAGGAGACCCAATTTTATATCAACACTTATTT
>Tychius_pusillus_MK891142.1_NCBI
AACGTTATATTTTATTTTTGGATCATGATCGGGAATAGTAGGAACTTCCCTTAGAATGTTAATTCGTACAGAACTTGGAAACCCTGGGAGATTAATTGGAGATGACCAAATTTATAATAGTATTGTCACCGCTCATGCTTTCATTATAATTTTTTTTATAGTAATACCTATTATAATTGGAGGTTTTGGAAATTGACTTGTCCCACTAATATTAGGCGCACCTGATATAGCATATCCTCGACTTAATAATATAAGATTCTGACTTTTACCACCTAGAATCTCATTACTATTAATAAGAAATATCGTAAATAAAGGTGCTGGGACAGGATGAACTGTTTATCCACCACTTTCTTCAAATATTGCCCATGAAGGAGCATCAGTAGATTTAGCTATCTTTAGCCTACATATAGCTGGAGCTTCCTCAATTTTAGGAGCTATTAATTTTATTTCAACAGCAATAAATATACGACCATTTGGAATAAATTCTGAACGAGTAACCCTATTCACATGAGCTGTTCAAATTACTGCCATTCTGCTACTTCTATCATTACCAGTTCTTGCCGGAGCAATTACTATACTTTTAACTGATCGAAATGTTAATACTTCTTTTTTTGATCCCGCAGGAGGAGGAGACCCAATTTTATATCAACACTTATTT
>Tychius_pusillus_MK892303.1_NCBI
AACGTTATATTTTATTTTTGGATCATGATCGGGAATAGTAGGAACTTCCCTTAGAATGTTAATTCGTACAGAACTTGGAAACCCTGGGAGATTAATTGGAGATGACCAAATTTATAATAGTATTGTCACCGCTCATGCTTTCATTATAATTTTTTTTATAGTAATACCTATTATAATTGGAGGTTTTGGAAATTGACTTGTCCCACTAATATTAGGTGCACCTGATATAGCATACCCTCGACTTAATAATATAAGATTCTGACTTTTACCACCTAGAATCTCATTACTATTAATAAGAAATATCGTAAATAAAGGTGCTGGGACAGGATGAACTGTTTATCCACCACTTTCTTCAAATATTGCCCATGAAGGAGCATCAGTAGATTTAGCTATCTTTAGCCTACACATAGCTGGAGCTTCCTCAATTTTAGGAGCTATTAATTTTATTTCAACAGCAATAAATATACGACCATTTGGAATAAATTCTGAACGAGTAACCCTATTCACATGAGCTGTTCAAATTACTGCCATTCTGCTACTTCTATCATTACCAGTTCTTGCCGGAGCAATTACTATACTTTTAACTGATCGAAATGTTAATACTTCTTTTTTTGATCCCGCAGGAGGAGGAGACCCAATTTTATATCAACACTTATTT
>Tychius_quinquepunctatus_COLFF597-13_BOLD
???????????????????????????????????????????????????????????????????????????????????????????????????????????????????????????????????????????????????????????????????????????????????????????????????????????????????????????????????????????????????????????TAAGATTTTGGCTATTACCACCAAGAATTATATTATTATTAATAAGAAGAATTGTTAATAAAGGGGCCGGAACAGGATGAACAGTTTACCCGCCTTTATCATCAAATATTGCCCATGAAGGAGCATCTGTTGACTTGGCAATTTTTAGTCTACATATAGCAGGAATTTCTTCTATTTTAGGAGCTATAAACTTTATCTCAACAATTATAAATATACGACCATTTGGAATAATTTCAGAACGTATAGCCCTTTTTATATGAGCAGTTCAAATTACTGCTATTCTTCTTCTTCTTTCTCTTCCTGTTCTTGCTGGGGCAATTACTATATTATTAACTGACCGAAATACAAATACCTCATTTTTTGACCCGGCAGGAGGAGGAGATCCTATTCTATACCAACACCTATTT
>Tychius_quinquepunctatus_COLFF598-13_BOLD
???????????????????????????????????????????????????????????????????????????????????????????????????????????????????????????????????????????????????????????????????????????????????????????????????????????????????????????????????????????????????????????TAAGATTTTGGCTATTACCACCAAGAATTATATTATTATTAATAAGAAGAATTGTTAATAAAGGGGCCGGAACAGGATGAACAGTTTACCCGCCTTTATCATCAAATATTGCCCATGAAGGAGCATCTGTTGACTTGGCAATTTTTAGTCTACATATAGCAGGAATTTCTTCTATTTTAGGAGCTATAAACTTTATCTCAACAATTATAAATATACGACCATTTGGAATAATTTCAGAACGTATAGCCCTTTTTATATGAGCAGTTCAAATTACTGCTATTCTTCTTCTTCTTTCTCTTCCTGTTCTTGCTGGGGCAATTACTATATTATTAACTGACCGAAATACAAATACCTCATTTTTTGACCCGGCAGGAGGAGGAGATCCTATTCTATACCAACACCTATTT
>Tychius_quinquepunctatus_FBCOA700-10_BOLD
???????????????????????????????????????????????????????????????????????????????????????????????????????????????????????????????????????????????????????????????????????????????????????????????????????????????????????????????????????????????????????????TAAGATTTTGGCTATTACCACCAAGAATTATATTATTATTAATAAGAAGAATTGTTAATAAAGGGGCCGGAACAGGATGAACAGTTTACCCACCTTTATCATCAAATATTGCCCATGAAGGAGCATCTGTTGACTTGGCAATTTTTAGTCTACATATAGCAGGAATTTCTTCTATTTTAGGAGCTATAAACTTTATCTCAACAATCATAAATATACGACCATTTGGAATAATTTCAGAACGTATAGCCCTTTTTATATGAGCAGTTCAAATTACTGCTATTCTTCTTCTTCTTTCTCTTCCTGTTCTTGCTGGAGCAATTACTATATTATTAACTGACCGAAATACAAATACCTCATTTTTTGACCCGGCAGGAGGAGGAGATCCTATCCTATACCAACACCTATTT
>Tychius_quinquepunctatus_GBCL52809-19_BOLD
??????????????????????????????????ATAGTGGGGACATCCCTAAGAATACTCATTCGTACCGAATTAGGAAATCCCGGTAGACTAATTGGAGATGACCAAATTTATAATAGAATTGTAACAGCACATGCATTTATCATAATTTTTTTTATAGTTATGCCAATCTTAATCGGAGGATTTGGAAATTGACTTATCCCATTAATAACAGGGGCCCCAGATATAGCCTTTCCTCGATTAAATAATATAAGATTTTGGCTATTACCACCAAGAATTATATTATTATTAATAAGAAGAATTGTTAATAAAGGGGCCGGGACAGGATGAACAGTTTACCCGCCTTTATCATCAAATATTGCCCATGAAGGAGCATCTGTTGACTTGGCAATTTTTAGTCTACATATAGCAGGAATTTCTTCTATTTTAGGAGCTATAAACTTTATCTCAACAATCATAAATATACGACCATTTGGAATAATTTCAGAACGTATAGCCCTTTTTATATGAGCAGTTCAAATTACTGCTATTCTTCTTCTTCTTTCTCTTCCTGTTCTTGCTGGGGCAATTACTATATTATTAACTGACCGAAATACAAATACCTCATTTT???????????????????????????????????????????????
>Tychius_quinquepunctatus_GBCOU630-13_BOLD
AACCTTATACTTTATTTTTGGGTCTTGGTCTGGGATAGTGGGGACATCCTTAAGAATACTCATTCGTACCGAATTAGGAAATCCCGGTAGACTAATTGGAGATGACCAAATTTATAATAGAATTGTAACAGCACATGCATTTATCATAATTTTTTTTATAGTTATGCCAATCTTAATCGGAGGATTTGGAAATTGACTTATCCCATTAATAACAGGGGCCCCAGATATAGCCTTTCCTCGATTAAATAATATAAGATTTTGGCTATTACCACCAAGAATTATATTATTATTAATAAGAAGAATTGTTAATAAAGGGGCCGGAACAGGATGAACAGTTTACCCGCCTTTATCATCAAATATTGCCCATGAAGGAGCATCTGTTGACTTGGCAATTTTTAGTCTACATATAGCAGGAATTTCTTCTATTTTAGGAGCTATAAACTTTATCTCAACAATCATAAATATACGACCATTTGGAATAATTTCAGAACGTATAGCCCTTTTTATATGAGCAGTTCAAATTACTGCTATTCTTCTTCTTCTTTCTCTTCCTGTTCTTGCTGGGGCAATTACTATATTATTAACTGACCGAAATACAAATACCTCATTTTTTGACCCGGCAGGAGGAGGAGATCCTATCCTATACCAACACCTATTT
>Tychius_quinquepunctatus_GCOL11398-16_BOLD
AACCTTATACTTTATTTTTGGGTCTTGGTCTGGGATAGTGGGGACATCCCTAAGAATACTCATTCGTACCGAATTAGGAAATCCCGGTAGACTAATTGGAGATGACCAAATTTATAATAGAATTGTAACAGCACATGCATTTATCATAATTTTTTTTATAGTTATGCCAATCTTAATCGGAGGATTTGGAAATTGACTTATCCCATTAATAACAGGGGCCCCAGATATAGCCTTTCCTCGATTAAATAATATAAGATTTTGACTATTACCACCAAGAATTATATTATTATTAATAAGAAGAATTGTTAATAAAGGGGCCGGAACAGGATGAACAGTTTACCCGCCTTTATCATCAAATATTGCCCATGAAGGAGCATCTGTTGACTTGGCAATTTTTAGTCTACATATAGCAGGAATTTCTTCTATTTTAGGAGCTATAAACTTTATCTCAACAATCATAAATATACGACCATTTGGAATAATTTCAGAACGTATAGCCCTTTTTATATGAGCAGTTCAAATTACTGCTATTCTTCTTCTTCTTTCTCTTCCTGTTCTTGCTGGGGCAATTACTATATTATTAACTGACCGAAATACAAATACCTCATTTTTTGACCCGGCAGGAGGAGGAGATCCTATCCTATACCAACACCTATTT
>Tychius_quinquepunctatus_GCOL11405-16_BOLD
AACCTTATACTTTATTTTTGGGTCTTGGTCTGGGATAGTGGGGACATCCCTAAGAATACTCATTCGTACCGAATTAGGAAATCCCGGTAGACTAATTGGAGATGACCAAATTTATAATAGAATTGTAACAGCACATGCATTTATCATAATTTTTTTTATAGTTATGCCAATCTTAATCGGAGGATTTGGAAATTGACTTATCCCATTAATAACAGGGGCCCCAGATATAGCCTTTCCTCGATTAAATAATATAAGATTTTGGCTATTACCACCAAGAATTATATTATTATTAATAAGAAGAATTGTTAATAAAGGGGCCGGAACAGGATGAACAGTTTACCCGCCTTTATCATCAAATATTGCCCATGAAGGAGCATCTGTTGACTTGGCAATTTTTAGTCTACATATAGCAGGAATTTCTTCTATTTTAGGAGCTATAAACTTTATCTCAACAATCATAAATATACGACCATTTGGAATAATTTCAGAACGTATAGCCCTTTTTATATGAGCAGTTCAAATTACTGCTATTCTTCTTCTTCTTTCTCTTCCTGTTCTTGCTGGGGCAATTACTATATTATTAACTGACCGAAATACAAATACCTCATTTTTTGACCCGGCAGGAGGAGGAGATCCTATCCTATACCAACACCTATTT
>Tychius_quinquepunctatus_GCOL1386-16_BOLD
AACCTTATACTTTATTTTTGGGTCTTGGTCTGGGATAGTGGGGACATCCCTAAGAATACTCATTCGTACCGAATTAGGAAATCCCGGTAGACTAATTGGAGATGACCAAATTTATAATAGAATTGTAACAGCACATGCATTTATCATAATTTTTTTTATAGTTATGCCAATCTTAATCGGGGGATTTGGAAATTGACTTATCCCATTAATAACAGGGGCCCCAGATATAGCCTTTCCTCGATTAAATAATATAAGATTTTGGCTATTACCACCAAGAATTATATTATTATTAATAAGAAGAATTGTTAATAAAGGGGCCGGAACAGGATGAACAGTTTACCCGCCTTTATCATCAAATATTGCCCATGAAGGAGCATCTGTTGACTTGGCAATTTTTAGTCTACATATAGCAGGAATTTCTTCTATTTTAGGAGCTATAAACTTTATCTCAACAATCATAAATATACGACCATTTGGAATAATTTCAGAACGTATAGCCCTTTTTATATGAGCAGTTCAAATTACTGCTATTCTTCTTCTTCTTTCTCTTCCTGTTCTTGCTGGGGCAATTACTATATTATTAACTGACCGAAATACAAATACCTCATTTTTTGACCCAGCAGGAGGGGGAGATCCTATCCTATACCAACACCTATTT
>Tychius_quinquepunctatus_GCOL3700-16_BOLD
AACCTTATACTTTATTTTTGGGTCTTGGTCTGGGATAGTGGGGACATCCCTAAGAATACTCATTCGTACCGAATTAGGAAATCCCGGTAGACTAATTGGAGATGACCAAATTTATAATAGAATTGTAACAGCACATGCATTTATCATAATTTTTTTTATAGTTATGCCAATCTTAATCGGAGGATTTGGAAATTGACTTATCCCATTAATAACAGGGGCCCCAGATATAGCCTTTCCTCGATTAAATAATATAAGATTTTGGCTATTACCACCAAGAATTATATTATTATTAATAAGAAGAATTGTTAATAAAGGGGCCGGAACAGGATGAACAGTTTACCCACCTTTATCATCAAATATTGCCCATGAAGGAGCATCTGTTGACTTGGCAATTTTTAGTCTACATATAGCAGGAATTTCTTCTATTTTAGGAGCTATAAACTTTATCTCAACAATCATAAATATACGACCATTTGGAATAATTTCAGAACGTATAGCCCTTTTTATATGAGCAGTTCAAATTACTGCTATTCTTCTTCTTCTTTCTCTTCCTGTTCTTGCTGGGGCAATTACTATATTATTAACTGACCGAAATACAAATACCTCATTTTTTGACCCGGCAGGAGGAGGAGATCCTATCCTATACCAACACCTATTT
>Tychius_quinquepunctatus_KJ965896.1_NCBI
???????????????????????????????????????????????????????????????????????????????????????????????????????????????????????????????????????????????????????????????????????????????????????????????????????????????????????????????????????????????????????????TAAGATTTTGGCTATTACCACCAAGAATTATATTATTATTAATAAGAAGAATTGTTAATAAAGGGGCCGGAACAGGATGAACAGTTTACCCGCCTTTATCATCAAATATTGCCCATGAAGGAGCATCTGTTGACTTGGCAATTTTTAGTCTACATATAGCAGGAATTTCTTCTATTTTAGGAGCTATAAACTTTATCTCAACAATTATAAATATACGACCATTTGGAATAATTTCAGAACGTATAGCCCTTTTTATATGAGCAGTTCAAATTACTGCTATTCTTCTTCTTCTTTCTCTTCCTGTTCTTGCTGGGGCAATTACTATATTATTAACTGACCGAAATACAAATACCTCATTTTTTGACCCGGCAGGAGGAGGAGATCCTATTCTATACCAACACCTATTT
>Tychius_quinquepunctatus_KJ966370.1_NCBI
???????????????????????????????????????????????????????????????????????????????????????????????????????????????????????????????????????????????????????????????????????????????????????????????????????????????????????????????????????????????????????????TAAGATTTTGGCTATTACCACCAAGAATTATATTATTATTAATAAGAAGAATTGTTAATAAAGGGGCCGGAACAGGATGAACAGTTTACCCGCCTTTATCATCAAATATTGCCCATGAAGGAGCATCTGTTGACTTGGCAATTTTTAGTCTACATATAGCAGGAATTTCTTCTATTTTAGGAGCTATAAACTTTATCTCAACAATTATAAATATACGACCATTTGGAATAATTTCAGAACGTATAGCCCTTTTTATATGAGCAGTTCAAATTACTGCTATTCTTCTTCTTCTTTCTCTTCCTGTTCTTGCTGGGGCAATTACTATATTATTAACTGACCGAAATACAAATACCTCATTTTTTGACCCGGCAGGAGGAGGAGATCCTATTCTATACCAACACCTATTT
>Tychius_quinquepunctatus_KM450723.1_NCBI
AACCTTATACTTTATTTTTGGGTCTTGGTCTGGGATAGTGGGGACATCCTTAAGAATACTCATTCGTACCGAATTAGGAAATCCCGGTAGACTAATTGGAGATGACCAAATTTATAATAGAATTGTAACAGCACATGCATTTATCATAATTTTTTTTATAGTTATGCCAATCTTAATCGGAGGATTTGGAAATTGACTTATCCCATTAATAACAGGGGCCCCAGATATAGCCTTTCCTCGATTAAATAATATAAGATTTTGGCTATTACCACCAAGAATTATATTATTATTAATAAGAAGAATTGTTAATAAAGGGGCCGGAACAGGATGAACAGTTTACCCGCCTTTATCATCAAATATTGCCCATGAAGGAGCATCTGTTGACTTGGCAATTTTTAGTCTACATATAGCAGGAATTTCTTCTATTTTAGGAGCTATAAACTTTATCTCAACAATCATAAATATACGACCATTTGGAATAATTTCAGAACGTATAGCCCTTTTTATATGAGCAGTTCAAATTACTGCTATTCTTCTTCTTCTTTCTCTTCCTGTTCTTGCTGGGGCAATTACTATATTATTAACTGACCGAAATACAAATACCTCATTTTTTGACCCGGCAGGAGGAGGAGATCCTATCCTATACCAACACCTATTT
>Tychius_quinquepunctatus_KU908819.1_NCBI
AACCTTATACTTTATTTTTGGGTCTTGGTCTGGGATAGTGGGGACATCCCTAAGAATACTCATTCGTACCGAATTAGGAAATCCCGGTAGACTAATTGGAGATGACCAAATTTATAATAGAATTGTAACAGCACATGCATTTATCATAATTTTTTTTATAGTTATGCCAATCTTAATCGGAGGATTTGGAAATTGACTTATCCCATTAATAACAGGGGCCCCAGATATAGCCTTTCCTCGATTAAATAATATAAGATTTTGACTATTACCACCAAGAATTATATTATTATTAATAAGAAGAATTGTTAATAAAGGGGCCGGAACAGGATGAACAGTTTACCCGCCTTTATCATCAAATATTGCCCATGAAGGAGCATCTGTTGACTTGGCAATTTTTAGTCTACATATAGCAGGAATTTCTTCTATTTTAGGAGCTATAAACTTTATCTCAACAATCATAAATATACGACCATTTGGAATAATTTCAGAACGTATAGCCCTTTTTATATGAGCAGTTCAAATTACTGCTATTCTTCTTCTTCTTTCTCTTCCTGTTCTTGCTGGGGCAATTACTATATTATTAACTGACCGAAATACAAATACCTCATTTTTTGACCCGGCAGGAGGAGGAGATCCTATCCTATACCAACACCTATTT
>Tychius_quinquepunctatus_KU909138.1_NCBI
AACCTTATACTTTATTTTTGGGTCTTGGTCTGGGATAGTGGGGACATCCCTAAGAATACTCATTCGTACCGAATTAGGAAATCCCGGTAGACTAATTGGAGATGACCAAATTTATAATAGAATTGTAACAGCACATGCATTTATCATAATTTTTTTTATAGTTATGCCAATCTTAATCGGAGGATTTGGAAATTGACTTATCCCATTAATAACAGGGGCCCCAGATATAGCCTTTCCTCGATTAAATAATATAAGATTTTGGCTATTACCACCAAGAATTATATTATTATTAATAAGAAGAATTGTTAATAAAGGGGCCGGAACAGGATGAACAGTTTACCCACCTTTATCATCAAATATTGCCCATGAAGGAGCATCTGTTGACTTGGCAATTTTTAGTCTACATATAGCAGGAATTTCTTCTATTTTAGGAGCTATAAACTTTATCTCAACAATCATAAATATACGACCATTTGGAATAATTTCAGAACGTATAGCCCTTTTTATATGAGCAGTTCAAATTACTGCTATTCTTCTTCTTCTTTCTCTTCCTGTTCTTGCTGGGGCAATTACTATATTATTAACTGACCGAAATACAAATACCTCATTTTTTGACCCGGCAGGAGGAGGAGATCCTATCCTATACCAACACCTATTT
>Tychius_quinquepunctatus_KU914707.1_NCBI
AACCTTATACTTTATTTTTGGGTCTTGGTCTGGGATAGTGGGGACATCCCTAAGAATACTCATTCGTACCGAATTAGGAAATCCCGGTAGACTAATTGGAGATGACCAAATTTATAATAGAATTGTAACAGCACATGCATTTATCATAATTTTTTTTATAGTTATGCCAATCTTAATCGGGGGATTTGGAAATTGACTTATCCCATTAATAACAGGGGCCCCAGATATAGCCTTTCCTCGATTAAATAATATAAGATTTTGGCTATTACCACCAAGAATTATATTATTATTAATAAGAAGAATTGTTAATAAAGGGGCCGGAACAGGATGAACAGTTTACCCGCCTTTATCATCAAATATTGCCCATGAAGGAGCATCTGTTGACTTGGCAATTTTTAGTCTACATATAGCAGGAATTTCTTCTATTTTAGGAGCTATAAACTTTATCTCAACAATCATAAATATACGACCATTTGGAATAATTTCAGAACGTATAGCCCTTTTTATATGAGCAGTTCAAATTACTGCTATTCTTCTTCTTCTTTCTCTTCCTGTTCTTGCTGGGGCAATTACTATATTATTAACTGACCGAAATACAAATACCTCATTTTTTGACCCAGCAGGAGGGGGAGATCCTATCCTATACCAACACCTATTT
>Tychius_quinquepunctatus_KU918849.1_NCBI
AACCTTATACTTTATTTTTGGGTCTTGGTCTGGGATAGTGGGGACATCCCTAAGAATACTCATTCGTACCGAATTAGGAAATCCCGGTAGACTAATTGGAGATGACCAAATTTATAATAGAATTGTAACAGCACATGCATTTATCATAATTTTTTTTATAGTTATGCCAATCTTAATCGGAGGATTTGGAAATTGACTTATCCCATTAATAACAGGGGCCCCAGATATAGCCTTTCCTCGATTAAATAATATAAGATTTTGGCTATTACCACCAAGAATTATATTATTATTAATAAGAAGAATTGTTAATAAAGGGGCCGGAACAGGATGAACAGTTTACCCGCCTTTATCATCAAATATTGCCCATGAAGGAGCATCTGTTGACTTGGCAATTTTTAGTCTACATATAGCAGGAATTTCTTCTATTTTAGGAGCTATAAACTTTATCTCAACAATCATAAATATACGACCATTTGGAATAATTTCAGAACGTATAGCCCTTTTTATATGAGCAGTTCAAATTACTGCTATTCTTCTTCTTCTTTCTCTTCCTGTTCTTGCTGGGGCAATTACTATATTATTAACTGACCGAAATACAAATACCTCATTTTTTGACCCGGCAGGAGGAGGAGATCCTATCCTATACCAACACCTATTT
>Tychius_quinquepunctatus_LN889538.1_NCBI
??????????????????????????????????ATAGTGGGGACATCCCTAAGAATACTCATTCGTACCGAATTAGGAAATCCCGGTAGACTAATTGGAGATGACCAAATTTATAATAGAATTGTAACAGCACATGCATTTATCATAATTTTTTTTATAGTTATGCCAATCTTAATCGGAGGATTTGGAAATTGACTTATCCCATTAATAACAGGGGCCCCAGATATAGCCTTTCCTCGATTAAATAATATAAGATTTTGGCTATTACCACCAAGAATTATATTATTATTAATAAGAAGAATTGTTAATAAAGGGGCCGGGACAGGATGAACAGTTTACCCGCCTTTATCATCAAATATTGCCCATGAAGGAGCATCTGTTGACTTGGCAATTTTTAGTCTACATATAGCAGGAATTTCTTCTATTTTAGGAGCTATAAACTTTATCTCAACAATCATAAATATACGACCATTTGGAATAATTTCAGAACGTATAGCCCTTTTTATATGAGCAGTTCAAATTACTGCTATTCTTCTTCTTCTTTCTCTTCCTGTTCTTGCTGGGGCAATTACTATATTATTAACTGACCGAAATACAAATACCTCATTTT???????????????????????????????????????????????
>Tychius_quinquepunctatus_MK890861.1_NCBI
AACCTTATACTTTATTTTTGGGTCTTGGTCTGGGATAGTGGGGACATCCCTAAGAATACTCATTCGTACTGAATTAGGAAATCCCGGTAGACTAATTGGAGATGACCAAATTTATAATAGAATTGTAACAGCACATGCATTTATCATAATTTTTTTTATAGTTATGCCAATCTTAATCGGGGGATTTGGAAATTGACTTATCCCATTAATAACAGGGGCCCCAGATATAGCCTTTCCTCGATTAAATAATATAAGATTTTGGCTATTACCACCAAGAATTATATTATTATTAATAAGAAGAATTGTTAATAAAGGGGCCGGAACAGGATGAACAGTTTACCCGCCTTTATCATCAAATATTGCCCATGAAGGAGCATCTGTTGACTTGGCAATTTTTAGTCTACATATAGCAGGAATTTCTTCTATTTTAGGAGCTATAAACTTTATCTCAACAATTATAAATATACGACCATTTGGAATAATTTCAGAACGTATAGCCCTTTTTATATGAGCGGTTCAAATTACTGCTATTCTTCTTCTTCTTTCTCTTCCTGTTCTTGCTGGGGCAATTACTATATTATTAACTGACCGAAATACAAATACCTCATTTTTTGACCCGGCAGGAGGGGGAGATCCTATCCTATACCAACACCTATTT
>Tychius_quinquepunctatus_MK890979.1_NCBI
AACCTTATACTTTATTTTTGGGTCTTGGTCTGGGATAGTGGGGACATCCCTAAGAATACTCATTCGTACCGAATTAGGAAATCCCGGTAGACTAATTGGAGATGACCAAATTTATAATAGAATTGTAACAGCACATGCATTTATCATAATTTTTTTTATAGTTATGCCAATCTTAATCGGAGGGTTTGGAAATTGACTTATCCCATTAATAACAGGGGCCCCAGATATAGCCTTTCCTCGATTAAATAATATAAGATTTTGGCTATTACCACCAAGAATTATATTATTATTAATAAGAAGAATTGTTAATAAAGGGGCCGGAACAGGATGAACAGTTTACCCACCTTTATCATCAAATATTGCCCATGAAGGAGCATCTGTTGACTTGGCAATTTTTAGTCTACATATAGCAGGAATTTCTTCTATTTTAGGAGCTATAAACTTTATCTCAACAATCATAAATATACGACCATTTGGAATAATTTCAGAACGTATAGCCCTTTTTATATGAGCAGTTCAAATTACTGCTATTCTTCTTCTTCTTTCTCTTCCTGTTCTTGCTGGGGCAATTACTATATTATTAACTGACCGAAATACAAATACCTCATTTTTTGACCCGGCAGGAGGAGGAGATCCTATCCTATACCAACACCTATTT
>Tychius_quinquepunctatus_MK891050.1_NCBI
AACCTTATACTTTATTTTTGGGTCTTGGTCTGGGATAGTGGGGACATCCCTAAGAATACTCATTCGTACCGAATTAGGAAATCCCGGTAGACTAATTGGAGATGACCAAATTTATAATAGAATTGTAACAGCACATGCATTTATCATAATTTTTTTTATAGTTATGCCAATCTTAATCGGAGGATTTGGAAATTGACTTATCCCATTAATAACAGGGGCCCCAGATATAGCCTTTCCTCGATTAAATAATATAAGATTTTGGCTATTACCACCAAGAATTATATTATTATTAATAAGAAGAATTGTTAATAAAGGGGCCGGAACAGGATGAACAGTTTACCCACCTTTATCATCAAATATTGCCCATGAAGGAGCATCTGTTGACTTGGCAATTTTTAGTCTACATATAGCAGGAATTTCTTCTATTTTAGGAGCTATAAACTTTATCTCAACAATCATAAATATACGACCATTTGGAATAATTTCAGAACGTATAGCCCTTTTTATATGAGCAGTTCAAATTACTGCTATTCTTCTTCTTCTTTCTCTTCCTGTTCTTGCTGGGGCAATTACTATATTATTAACTGACCGAAATACAAATACCTCATTTTTTGACCCGGCAGGAGGAGGAGATCCTATCCTATACCAACACCTATTT
>Tychius_quinquepunctatus_MK891120.1_NCBI
AACCTTATACTTTATTTTTGGGTCTTGGTCTGGGATAGTGGGGACATCCCTAAGAATACTCATTCGTACCGAATTAGGAAATCCCGGTAGACTAATTGGAGATGACCAAATTTATAATAGAATTGTAACAGCACATGCATTTATCATAATTTTTTTTATAGTTATGCCAATCTTAATCGGAGGATTTGGAAATTGACTTATCCCATTAATAACAGGGGCCCCAGATATAGCCTTTCCTCGATTAAATAATATAAGATTTTGGCTATTACCACCAAGAATTATATTATTATTAATAAGAAGAATTGTTAATAAAGGGGCCGGAACAGGATGAACAGTTTACCCGCCTTTATCATCAAATATTGCCCATGAAGGAGCATCTGTTGACTTGGCAATTTTTAGTCTACATATAGCAGGAATTTCTTCTATTTTAGGAGCTATAAACTTTATCTCAACAATCATAAATATACGACCATTTGGAATAATTTCAGAACGTATAGCCCTTTTTATATGAGCAGTTCAAATTACTGCTATTCTTCTTCTTCTTTCTCTTCCTGTTCTTGCTGGGGCAATTACTATATTATTAACTGACCGAAATACAAATACCTCATTTTTTGACCCAGCAGGAGGGGGAGATCCCATCCTATACCAACACCTATTT
>Tychius_quinquepunctatus_MK891702.1_NCBI
AACTTTATACTTTATTTTTGGGTCTTGGTCTGGGATAGTGGGGACATCCCTAAGAATACTCATTCGTACTGAATTAGGAAATCCCGGTAGACTAATTGGAGATGACCAAATTTATAATAGAATTGTAACAGCACATGCATTTATCATAATTTTTTTTATAGTTATACCAATCTTAATCGGAGGATTTGGAAATTGACTTATCCCATTAATAACAGGAGCCCCAGATATAGCATTTCCTCGATTAAATAATATAAGATTTTGGCTATTACCCCCAAGAATTATATTATTATTAATAAGAAGAATTGTTAATAAAGGGGCCGGAACAGGATGAACAGTTTACCCGCCTTTATCATCAAATATTGCCCATGAAGGAGCATCCGTTGACTTAGCAATTTTTAGTCTACATATAGCAGGAATTTCTTCTATTTTAGGAGCTATAAACTTTATCTCAACAATTATAAATATACGACCATTTGGGATAATTTCAGAACGTATAGCCCTTTTTATATGAGCAGTTCAAATTACTGCTATTCTTCTTCTTCTTTCTCTTCCTGTTCTTGCTGGAGCAATTACTATATTATTAACTGACCGAAATACAAATACCTCATTTTTTGACCCGGCAGGAGGGGGAGATCCTATCCTATACCAACACCTATTT
>Tychius_quinquepunctatus_MK892302.1_NCBI
AACCTTATACTTTATTTTTGGGTCTTGGTCTGGGATAGTGGGGACATCCCTAAGAATACTCATTCGTACTGAATTAGGAAATCCCGGTAGACTAATTGGAGATGACCAAATTTATAATAGAATTGTAACAGCACATGCATTTATCATAATTTTTTTTATAGTTATGCCAATCTTAATCGGAGGATTTGGAAATTGACTTATCCCATTAATAACAGGGGCCCCAGATATGGCCTTCCCTCGATTAAATAATATAAGATTTTGGCTATTACCACCAAGAATTATATTATTATTAATAAGAAGAATTGTTAATAAAGGGGCCGGAACAGGATGAACAGTTTACCCGCCTTTATCATCAAATATTGCCCATGAAGGAGCATCTGTTGACTTGGCAATTTTTAGTCTACATATAGCAGGAATTTCTTCTATTTTAGGAGCTATAAACTTTATCTCAACAATTATAAATATACGACCATTTGGAATAATTTCAGAACGTATAGCCCTTTTTATATGAGCAGTTCAAATTACTGCTATTCTTCTTCTTCTTTCTCTTCCTGTTCTTGCTGGGGCAATTACTATATTATTAACTGACCGAAATACAAATACCTCATTTTTTGACCCGGCAGGAGGAGGAGATCCTATCCTATACCAACACCTATTT
>Tychius_rufipennis_GBMNE48091-22_BOLD
AACTTTATACTTTATTTTTGGATCATGATCAGGAATAGTCGGAACATCATTAAGAATACTAATTCGTTCAGAGCTAGGAAATCCAGGAAGATTAATTGGAGACGACCAAATCTACAATAGAATTGTTACAGCTCATGCTTTTATTATAATTTTTTTTATAGTTATACCCATTATAATTGGTGGATTCGGAAATTGGTTAGTTCCACTAATATTAGGTGCCCCAGATATAGCTTTTCCCCGTTTAAACAATATAAGATTTTGATTATTACCCCCAAGAATCTTTTTATTATTAATAAGAAGAATTGTTAATAAAGGAGCAGGGACAGGATGAACAGTTTATCCTCCCCTATCATCTAATCTAGCTCATGAAGGTGCTTCTGTTGATTTGGCTATCTTTAGTCTTCATATAGCAGGAGTATCCTCAATTTTAGGAGCAATTAATTTTATTTCTACAGTAATAAATATACGCCCCTTTGGATTAATCTCAGAACGTATATCATTATTTACATGAGCAGTTCAAATTACTGCTGTTCTTCTTCTTCTTTCTCTACCTGTTCTTGCAGGAGCAATTTCTATACTTTTAACTGATCGAAATGTAAATACATCATTTTTTGATCCTGCTGGAGGGGGAGATCCTATTCTATACCAACATTTATTT
>Tychius_rufipennis_KC784084.1_NCBI
AACTTTATACTTTATTTTTGGATCATGATCAGGAATAGTCGGAACATCATTAAGAATACTAATTCGTTCAGAGCTAGGAAATCCAGGAAGATTAATTGGAGACGACCAAATCTACAATAGAATTGTTACAGCTCATGCTTTTATTATAATTTTTTTTATAGTTATACCCATTATAATTGGTGGATTCGGAAATTGGTTAGTTCCACTAATATTAGGTGCCCCAGATATAGCTTTTCCCCGTTTAAACAATATAAGATTTTGATTATTACCCCCAAGAATCTTTTTATTATTAATAAGAAGAATTGTTAATAAAGGAGCAGGGACAGGATGAACAGTTTATCCTCCCCTATCATCTAATCTAGCTCATGAAGGTGCTTCTGTTGATTTGGCTATCTTTAGTCTTCATATAGCAGGAGTATCCTCAATTTTAGGAGCAATTAATTTTATTTCTACAGTAATAAATATACGCCCCTTTGGATTAATCTCAGAACGTATATCATTATTTACATGAGCAGTTCAAATTACTGCTGTTCTTCTTCTTCTTTCTCTACCTGTTCTTGCAGGAGCAATTTCTATACTTTTAACTGATCGAAATGTAAATACATCATTTTTTGATCCTGCTGGAGGGGGAGATCCTATTCTATACCAACATTTATTT
>Tychius_schneideri_COLFE1363-13_BOLD
AACTTTATATTTTATTTTTGGTTCCTGATCAGGAATAGTAGGAACCTCATTAAGAATACTAATTCGAACTGAATTAGGAAATCCTGGTAGGTTAATTGGTGACGACCAAATTTATAATAGAATTGTTACTGCCCATGCATTTATTATAATTTTTTTTATAGTTATACCTATTATAATTGGTGGATTTGGTAACTGACTTGTTCCTTTAATACTGGGTGCTCCAGATATAGCATTCCCTCGTCTTAATAATATAAGATTCTGACTGTTACCCCCAAGAATTATACTTTTATTAATAAGTAGAATTGTTAATAAAGGAGCCGGAACTGGTTGAACAGTTTATCCCCCCTTATCATCAAATATAGCCCATGAAGGAGCATCTGTTGATTTAGCAATTTTTAGTCTTCATATAGCAGGGATATCATCAATTCTTGGGGCAATTAACTTTATTTCAACTGTTATAAATATACGCCCTTTTGGAATAAATTCAGAACGAGTAACTTTATTTACTTGAGCTGTTCAAATTACTGCTATTTTATTATTATTATCTCTTCCTGTATTAGCTGGGGCAATTACTATACTTTTAACAGACCGAAATGTAAATACTTCATTTTTTGATCCAGCAGGAGGGGGAGATCCAATTTTATACCAACATTTATTT
>Tychius_schneideri_COLFE1368-13_BOLD
???????????????????????????????????????????????????????????????????????????????????????????????????????????????????????????????????????????????????????????????????????????????????????????????????????????????????????????????????????????????????????????TAAGATTCTGACTGTTACCCCCAAGAATTATACTTTTATTAATAAGTAGAATTGTTAATAAAGGAGCCGGAACTGGTTGAACAGTTTATCCCCCCTTATCATCAAATATAGCTCATGAAGGAGCATCTGTTGATTTAGCAATTTTTAGTCTTCATATAGCAGGGATATCATCAATTCTTGGGGCAATTAACTTTATTTCAACTGTTATAAATATACGCCCTTTTGGAATAAATTCAGAACGAGTAACTTTATTTACTTGAGCTGTTCAAATTACTGCTATTTTATTATTATTATCTCTTCCTGTATTAGCTGGGGCAATTACTATACTTTTAACAGACCGAAATGTAAATACTTCATTTTTTGATCCAGCAGGAGGGGGAGATCCAATTTTATACCAACATTTATTT
>Tychius_schneideri_EURAP054-19_BOLD
?ACTTTATATTTTATTTTTGGCTCCTGATCAGGAATAGTAGGAACCTCATTAAGAATACTAATTCGAACTGAATTAGGAAATCCTGGTAGGTTAATTGGTGACGACCAAATTTATAATAGAATTGTTACTGCCCATGCATTTATTATAATTTTTTTTATAGTTATACCTATTATAATTGGTGGATTTGGTAACTGACTTGTTCCTTTAATACTGGGTGCTCCAGATATAGCATTCCCTCGTCTTAATAATATAAGATTCTGACTGTTACCCCCAAGAATTATACTTTTATTAATAAGTAGAATTGTTAATAAAGGAGCCGGAACTGGTTGAACAGTTTATCCCCCCTTATCATCAAATATAGCCCATGAAGGAGCATCTGTTGATTTAGCAATTTTTAGTCTTCATATAGCAGGGATATCATCAATTCTTGGGGCAATTAACTTTATTTCAACTGTTATAAATATACGCCCTTTTGGAATAAACTCAGAACGAGTAACTTTATTTACTTGAGCTGTTCAAATTACTGCTATTTTATTATTATTATCTCTTCCTGTATTAGCTGGGGCAATTACTATACTTTTAACAGACCGAAATGTAAATACTTCATTTTTTGATCCAGCAGGAGGGGGAGATCCAATTTTATACCAACATTTATTT
>Tychius_schneideri_FBCOP662-13_BOLD
??????????????????????????????AGGAATAGTAGGAACCTCATTAAGAATACTAATTCGAACTGAATTAGGAAATCCTGGTAGGTTAATTGGTGACGACCAAATTTATAATAGAATTGTTACTGCCCATGCATTTATTATAATTTTTTTTATAGTTATACCTATTATAATTGGTGGATTTGGTAACTGACTTGTTCCTTTAATACTGGGTGCTCCAGATATAGCATTCCCTCGTCTTAATAATATAAGATTCTGACTGTTACCCCCAAGAATTATACTTTTATTAATAAGTAGAATTGTTAATAAAGGAGCCGGAACTGGTTGAACAGTTTATCCCCCCTTATCATCAAATATAGCCCATGAAGGAGCATCTGTTGATTTAGCAATTTTTAGTCTTCATATAGCAGGGATATCATCAATTCTTGGGGCAATTAACTTTATTTCAACTGTTATAAATATACGCCCTTTTGGAATAAATTCAGAACGAGTAACTTTATTTACTTGAGCTGTTCAAATTACTGCTATTTTATTATTATTATCTCTTCCTGTATTAGCTGGGGCAATTACTATACTTTTAACAGACCGAAATGTAAATACTTCATTTTTTGATCCAGCAGGAGGGGGAGATCCAATTTTATACCAACATTTATTT
>Tychius_schneideri_FBCOP663-13_BOLD
AACTTTATATTTTATTTTTGGTTCCTGATCAGGAATAGTAGGAACCTCATTAAGAATACTAATTCGAACTGAATTAGGAAATCCTGGTAGGTTAATTGGTGACGACCAAATTTATAATAGAATTGTTACTGCCCATGCATTTATTATAATTTTTTTTATAGTTATACCTATTATAATTGGTGGATTTGGTAACTGACTTGTTCCTTTAATACTGGGTGCTCCAGATATAGCATTTCCTCGTCTTAATAATATAAGATTCTGACTGTTACCCCCAAGAATTATACTTTTATTAATAAGTAGAATTGTTAATAAAGGAGCCGGAACTGGTTGAACAGTTTATCCCCCCTTATCATCAAATATAGCCCATGAAGGAACATCTGTTGATTTAGCAATTTTTAGTCTTCATATAGCAGGGATATCATCAATTCTTGGGGCAATTAACTTTATTTCAACTGTTATAAATATACGCCCTTTTGGAATAAATTCAGAACGAGTAACTTTATTTACTTGAGCTGTTCAAATTACTGCTATTTTATTATTATTATCTCTTCCTGTATTAGCTGGGGCAATTACTATACTTTTAACAGACCGAAATGTAAATACTTCATTTTTTGATCC????????????????????????????????????????
>Tychius_schneideri_FBCOP664-13_BOLD
AACTTTATATTTTATTTTTGGTTCCTGATCAGGAATAGTAGGAACCTCATTAAGAATACTAATTCGAACTGAATTAGGAAATCCTGGTAGGTTAATTGGTGACGACCAAATTTATAATAGAATTGTTACTGCCCATGCATTTATTATAATTTTTTTTATAGTTATACCTATTATAATTGGTGGATTTGGTAACTGACTTGTTCCTTTAATACTGGGTGCTCCAGATATAGCATTTCCTCGTCTTAATAATATAAGATTCTGACTGTTACCCCCAAGAATTATACTTTTATTAATAAGTAGAATTGTTAATAAAGGAGCCGGAACTGGTTGAACAGTTTATCCCCCCTTATCATCAAATATAGCCCATGAAGGAGCATCTGTTGATTTAGCAATTTTTAGTCTTCATATAGCAGGGATATCATCAATTCTTGGGGCAATTAACTTTATTTCAACTGTTATAAATATACGCCCTTTTGGAATAAATTCAGAACGAGTAACTTTATTTACTTGAGCTGTTCAAATTACTGCTATTTTATTATTATTATCTCTTCCTGTATTAGCTGGGGCAATTACTATACTTTTAACAGACCGAAATGTAAATACTTCATTTTTTGATCCAGCAGGAGGGGGAGATCCAATTTTATACCAACATTTATTT
>Tychius_schneideri_FBCOP665-13_BOLD
AACTTTATATTTTATTTTTGGCTCCTGATCAGGAATAGTAGGAACCTCATTAAGAATACTAATTCGAACTGAATTAGGAAATCCTGGTAGGTTAATTGGTGACGACCAAATTTATAATAGAATTGTTACTGCCCATGCATTTATTATAATTTTTTTTATAGTTATACCTATTATAATTGGTGGATTTGGTAACTGACTTGTTCCTTTAATACTGGGTGCTCCAGATATAGCATTCCCTCGTCTTAATAATATAAGATTCTGACTGTTACCCCCAAGAATTATACTTTTATTAATAAGTAGAATTGTTAATAAAGGAGCCGGAACTGGTTGAACAGTTTATCCCCCCTTATCATCAAATATAGCCCATGAAGGAGCATCTGTTGATTTAGCAATTTTTAGTCTTCATATAGCAGGGATATCATCAATTCTTGGGGCAATTAACTTTATTTCAACTGTTATAAATATACGCCCTTTTGGAATAAACTCAGAACGAGTAACTTTATTTACTTGAGCTGTTCAAATTACTGCTATTTTATTATTATTATCTCTTCCTGTATTAGCTGGGGCAATTACTATACTTTTAACAGACCGAAATGTAAATACTTCATTTTTTGATCCAGCAGGAGGGGGAGATCCAATTTTATACCAACATTTATTT
>Tychius_schneideri_GBCOU6342-14_BOLD
AACTTTATATTTTATTTTTGGNTCCTGATCAGGAATAGTAGGAACCTCATTAAGAATACTAATTCGAACTGAATTAGGAAATCCTGGTAGGTTAATTGGTGACGACCAAATTTATAATAGAATTGTTACTGCCCATGCATTTATTATAATTTTTTTTATAGTTATACCTATTATAATTGGTGGATTTGGTAACTGACTTGTTCCTTTAATACTGGGTGCTCCAGATATAGCATTCCCTCGTCTTAATAATATAAGATTCTGACTGTTACCCCCAAGAATTATACTTTTATTAATAAGTAGAATTGTTAATAAAGGAGCCGGAACTGGTTGAACAGTTTATCCCCCCTTATCATCAAATATAGCCCATGAAGGAGCATCTGTTGATTTAGCAATTTTTAGTCTTCATATAGCAGGGATATCATCAATTCTTGGGGCAATTAACTTTATTTCAACTGTTATAAATATACGCCCTTTTGGAATAAATTCAGAACGAGTAACTTTATTTACTTGAGCTGTTCAAATTACTGCTATTTTATTNTTATTATCTCTTCCTGTATTAGCTGGGGCAATTACTATACTTTTAACAGACCGAAATGTAAATACTTCATTTTTTGANCCAGCAGGAGGAGGAGATCCAATTTTATACCAACATTTATTT
>Tychius_schneideri_KJ962935.1_NCBI
???????????????????????????????????????????????????????????????????????????????????????????????????????????????????????????????????????????????????????????????????????????????????????????????????????????????????????????????????????????????????????????TAAGATTCTGACTGTTACCCCCAAGAATTATACTTTTATTAATAAGTAGAATTGTTAATAAAGGAGCCGGAACTGGTTGAACAGTTTATCCCCCCTTATCATCAAATATAGCTCATGAAGGAGCATCTGTTGATTTAGCAATTTTTAGTCTTCATATAGCAGGGATATCATCAATTCTTGGGGCAATTAACTTTATTTCAACTGTTATAAATATACGCCCTTTTGGAATAAATTCAGAACGAGTAACTTTATTTACTTGAGCTGTTCAAATTACTGCTATTTTATTATTATTATCTCTTCCTGTATTAGCTGGGGCAATTACTATACTTTTAACAGACCGAAATGTAAATACTTCATTTTTTGATCCAGCAGGAGGGGGAGATCCAATTTTATACCAACATTTATTT
>Tychius_schneideri_KJ964935.1_NCBI
AACTTTATATTTTATTTTTGGTTCCTGATCAGGAATAGTAGGAACCTCATTAAGAATACTAATTCGAACTGAATTAGGAAATCCTGGTAGGTTAATTGGTGACGACCAAATTTATAATAGAATTGTTACTGCCCATGCATTTATTATAATTTTTTTTATAGTTATACCTATTATAATTGGTGGATTTGGTAACTGACTTGTTCCTTTAATACTGGGTGCTCCAGATATAGCATTCCCTCGTCTTAATAATATAAGATTCTGACTGTTACCCCCAAGAATTATACTTTTATTAATAAGTAGAATTGTTAATAAAGGAGCCGGAACTGGTTGAACAGTTTATCCCCCCTTATCATCAAATATAGCCCATGAAGGAGCATCTGTTGATTTAGCAATTTTTAGTCTTCATATAGCAGGGATATCATCAATTCTTGGGGCAATTAACTTTATTTCAACTGTTATAAATATACGCCCTTTTGGAATAAATTCAGAACGAGTAACTTTATTTACTTGAGCTGTTCAAATTACTGCTATTTTATTATTATTATCTCTTCCTGTATTAGCTGGGGCAATTACTATACTTTTAACAGACCGAAATGTAAATACTTCATTTTTTGATCCAGCAGGAGGGGGAGATCCAATTTTATACCAACATTTATTT
>Tychius_schneideri_KM442126.1_NCBI
AACTTTATATTTTATTTTTGGTTCCTGATCAGGAATAGTAGGAACCTCATTAAGAATACTAATTCGAACTGAATTAGGAAATCCTGGTAGGTTAATTGGTGACGACCAAATTTATAATAGAATTGTTACTGCCCATGCATTTATTATAATTTTTTTTATAGTTATACCTATTATAATTGGTGGATTTGGTAACTGACTTGTTCCTTTAATACTGGGTGCTCCAGATATAGCATTTCCTCGTCTTAATAATATAAGATTCTGACTGTTACCCCCAAGAATTATACTTTTATTAATAAGTAGAATTGTTAATAAAGGAGCCGGAACTGGTTGAACAGTTTATCCCCCCTTATCATCAAATATAGCCCATGAAGGAGCATCTGTTGATTTAGCAATTTTTAGTCTTCATATAGCAGGGATATCATCAATTCTTGGGGCAATTAACTTTATTTCAACTGTTATAAATATACGCCCTTTTGGAATAAATTCAGAACGAGTAACTTTATTTACTTGAGCTGTTCAAATTACTGCTATTTTATTATTATTATCTCTTCCTGTATTAGCTGGGGCAATTACTATACTTTTAACAGACCGAAATGTAAATACTTCATTTTTTGATCCAGCAGGAGGGGGAGATCCAATTTTATACCAACATTTATTT
>Tychius_schneideri_KM442330.1_NCBI
??????????????????????????????AGGAATAGTAGGAACCTCATTAAGAATACTAATTCGAACTGAATTAGGAAATCCTGGTAGGTTAATTGGTGACGACCAAATTTATAATAGAATTGTTACTGCCCATGCATTTATTATAATTTTTTTTATAGTTATACCTATTATAATTGGTGGATTTGGTAACTGACTTGTTCCTTTAATACTGGGTGCTCCAGATATAGCATTCCCTCGTCTTAATAATATAAGATTCTGACTGTTACCCCCAAGAATTATACTTTTATTAATAAGTAGAATTGTTAATAAAGGAGCCGGAACTGGTTGAACAGTTTATCCCCCCTTATCATCAAATATAGCCCATGAAGGAGCATCTGTTGATTTAGCAATTTTTAGTCTTCATATAGCAGGGATATCATCAATTCTTGGGGCAATTAACTTTATTTCAACTGTTATAAATATACGCCCTTTTGGAATAAATTCAGAACGAGTAACTTTATTTACTTGAGCTGTTCAAATTACTGCTATTTTATTATTATTATCTCTTCCTGTATTAGCTGGGGCAATTACTATACTTTTAACAGACCGAAATGTAAATACTTCATTTTTTGATCCAGCAGGAGGGGGAGATCCAATTTTATACCAACATTTATTT
>Tychius_schneideri_KM447343.1_NCBI
AACTTTATATTTTATTTTTGGTTCCTGATCAGGAATAGTAGGAACCTCATTAAGAATACTAATTCGAACTGAATTAGGAAATCCTGGTAGGTTAATTGGTGACGACCAAATTTATAATAGAATTGTTACTGCCCATGCATTTATTATAATTTTTTTTATAGTTATACCTATTATAATTGGTGGATTTGGTAACTGACTTGTTCCTTTAATACTGGGTGCTCCAGATATAGCATTTCCTCGTCTTAATAATATAAGATTCTGACTGTTACCCCCAAGAATTATACTTTTATTAATAAGTAGAATTGTTAATAAAGGAGCCGGAACTGGTTGAACAGTTTATCCCCCCTTATCATCAAATATAGCCCATGAAGGAACATCTGTTGATTTAGCAATTTTTAGTCTTCATATAGCAGGGATATCATCAATTCTTGGGGCAATTAACTTTATTTCAACTGTTATAAATATACGCCCTTTTGGAATAAATTCAGAACGAGTAACTTTATTTACTTGAGCTGTTCAAATTACTGCTATTTTATTATTATTATCTCTTCCTGTATTAGCTGGGGCAATTACTATACTTTTAACAGACCGAAATGTAAATACTTCATTTTTTGATCC????????????????????????????????????????
>Tychius_schneideri_KM451292.1_NCBI
AACTTTATATTTTATTTTTGGCTCCTGATCAGGAATAGTAGGAACCTCATTAAGAATACTAATTCGAACTGAATTAGGAAATCCTGGTAGGTTAATTGGTGACGACCAAATTTATAATAGAATTGTTACTGCCCATGCATTTATTATAATTTTTTTTATAGTTATACCTATTATAATTGGTGGATTTGGTAACTGACTTGTTCCTTTAATACTGGGTGCTCCAGATATAGCATTCCCTCGTCTTAATAATATAAGATTCTGACTGTTACCCCCAAGAATTATACTTTTATTAATAAGTAGAATTGTTAATAAAGGAGCCGGAACTGGTTGAACAGTTTATCCCCCCTTATCATCAAATATAGCCCATGAAGGAGCATCTGTTGATTTAGCAATTTTTAGTCTTCATATAGCAGGGATATCATCAATTCTTGGGGCAATTAACTTTATTTCAACTGTTATAAATATACGCCCTTTTGGAATAAACTCAGAACGAGTAACTTTATTTACTTGAGCTGTTCAAATTACTGCTATTTTATTATTATTATCTCTTCCTGTATTAGCTGGGGCAATTACTATACTTTTAACAGACCGAAATGTAAATACTTCATTTTTTGATCCAGCAGGAGGGGGAGATCCAATTTTATACCAACATTTATTT
>Tychius_schneideri_MK891066.1_NCBI
AACTTTATATTTTATTTTTGGCTCCTGATCAGGAATAGTAGGAACCTCATTAAGAATACTAATTCGAACTGAATTAGGAAATCCTGGTAGGTTAATTGGTGACGACCAAATTTATAATAGAATTGTTACTGCCCATGCATTTATTATAATTTTTTTTATAGTTATACCTATTATAATTGGTGGATTTGGTAACTGACTTGTTCCTTTAATACTGGGTGCTCCAGATATAGCATTCCCTCGTCTTAATAATATAAGATTCTGACTGTTACCCCCAAGAATTATACTTTTATTAATAAGTAGAATTGTTAATAAAGGAGCCGGAACTGGTTGAACAGTTTATCCCCCCTTATCATCAAATATAGCCCATGAAGGAGCATCTGTTGATTTAGCAATTTTTAGTCTTCATATAGCAGGGATATCATCAATTCTTGGGGCAATTAACTTTATTTCAACTGTTATAAATATACGCCCTTTTGGAATAAACTCAGAACGAGTAACTTTATTTACTTGAGCTGTTCAAATTACTGCTATTTTATTATTATTATCTCTTCCTGTATTAGCTGGGGCAATTACTATACTTTTAACAGACCGAAATGTAAATACTTCATTTTTTGATCCAGCAGGAGGGGGAGATCCAATTTTATACCAACATTTATTT
>Tychius_sharpi_GBMUS1078-17_BOLD
AACTTTATATTTTATTTTTGGATCATGATCAGGAATAGTAGGAACCTCCCTCAGAATACTAATTCGTACTGAACTAGGAAACCCTGGTAGCTTAATTGGAGACGACCAAATTTATAATAGAATTGTAACAGCCCATGCATTCATTATAATTTTTTTTATAGTTATACCAATTATAATTGGTGGATTCGGAAACTGACTTATTCCATTAATACTTGGTGCCCCAGATATAGCTTTCCCTCGTCTTAATAATATAAGATTTTGACTATTACCACCAAGTATTATACTTTTATTAATAAGAAGAATTGTAAATAAAGGTGCAGGAACAGGATGAACTGTTTACCCTCCTTTATCTTCTAATATAGCCCATGAAGGAGCATCTGTAGATCTTGCTATTTTCAGTCTTCATATAGCAGGAATATCATCTATTCTGGGAGCAATTAATTTTATCTCCACTGTTATGAATATACGACCATTTGGAATAAAATCTGAACGAGTAACTCTGTTTACTTGGGCTGTTCAAATTACCGCTATTCTTCTTTTACTTTCTTTACCTGTTCTAGCAGGAGCAATCTCTATACTTTTAACCGATCGAAATGTAAATACATCATTTTTTGATCCGGCGGGAGGGGGTGACCCTATTTTATACCAACACTTATTT
>Tychius_sharpi_MK891931.1_NCBI
AACTTTATATTTTATTTTTGGATCATGATCTGGAATAGTTGGAACATCCCTAAGAATAATTATCCGTACAGAATTAGGAAATCCGGGAAGATTAATTGGAGACGATCAAATTTATAATAGAATTGTAACTGCCCATGCTTTTATTATAATCTTTTTTATAGTTATACCAATTATAATTGGAGGATTTGGAAATTGACTTATTCCTTTAATACTTGGAGCACCAGATATAGCATTCCCACGGCTAAATAATATAAGATTTTGATTATTACCACCCAGAATTTCTCTTCTACTAATAAGTAGAATAGTAAATAAAGGAGCTGGAACAGGCTGAACAGTATATCCTCCCCTATCCTCAAATGTAGCTCATGAAGGAGCATCTGTAGATTTGGCTATCTTTAGCCTTCACATAGCAGGAGCTTCCTCAATTCTAGGAGCAATTAATTTTATTTCTACTATTATAAATATACGACCCTTTGGAATAAATTCCGAACGAATTACTTTATTTACATGAGCAGTTCAAATTACTGCCATTCTTCTTCTTCTCTCTCTCCCCGTTCTTGCGGGAGCAATTACTATATTATTAACAGATCGAAACGTAAATACCTCTTTTTTTGATCCAGCAGGAGGGGGTGACCCTATTTTATACCAACACTTATTC
>Tychius_squamulatus_GCOL11318-16_BOLD
AACTCTATATTTTATTTTCGGATCTTGATCAGGTATAGTCGGTACCTCATTAAGTATACTAATTCGAACAGAATTAGGAAATCCTGGAAGTTTAATTGGAGATGACCAGATTTATAATAGTATTGTTACTGCCCATGCATTTATCATAATTTTTTTTATAGTAATACCAATTATAATTGGAGGATTTGGAAATTGACTAATTCCATTAATGCTTGGAGCCCCTGATATAGCTTTTCCTCGACTTAATAATATAAGATTTTGATTATTACCCCCTAGAATTTTACTATTATTAATAAGAAGAATTGTTAATAAAGGTGCAGGAACAGGATGAACAGTTTATCCACCCTTATCTTCAAATATCGCCCATGAAGGGGCTTCGGTAGATCTCGCAATTTTTAGTCTTCATTTAGCTGGTATATCCTCAATTTTAGGAGCTATTAACTTTATTTCAACAATAATAAATATACGTCCATTTGGTATAAATTCGGAACGTACTACTTTATTCTCATGAGCAGTTCAAATTACTGCTATTCTTCTATTATTATCTTTACCAGTCTTAGCTGGAGCAATTTCTATACTTCTTACTGACCGAAATGTAAATACCACTTTCTTCGACCCCGCAGGTGGTGGAGACCCAATTTTATATCAACATTTATTT
>Tychius_squamulatus_GCOL11332-16_BOLD
AACTCTATATTTTATTTTCGGATCTTGATCAGGTATAGTCGGTACCTCATTAAGTATACTAATTCGAACAGAATTAGGAAATCCTGGAAGTTTAATTGGAGATGACCAGATTTATAATAGTATTGTTACTGCCCATGCATTTATCATAATTTTTTTTATAGTAATACCAATTATAATTGGAGGGTTTGGAAATTGACTAATTCCATTAATGCTTGGAGCCCCTGATATAGCTTTTCCTCGACTTAATAATATAAGATTTTGATTATTACCCCCTAGAATTTTACTATTATTAATAAGAAGAATTGTTAATAAAGGTGCAGGAACAGGATGAACAGTTTATCCACCTTTATCTTCAAATATCGCCCATGAAGGAGCTTCGGTAGATCTCGCAATTTTTAGTCTTCATTTAGCTGGTATATCCTCAATTTTAGGAGCTATTAACTTTATTTCAACAATAATAAATATACGTCCATTTGGTATAAATTCGGAACGTACTACTTTATTCTCATGGGCAGTTCAAATTACTGCTATTCTTCTATTATTATCTTTACCGGTCTTAGCTGGAGCAATTTCTATACTTCTTACTGACCGAAATGTAAATACCACTTTCTTCGACCCCGCAGGTGGTGGAGACCCAATTTTATATCAACATTTATTT
>Tychius_squamulatus_KU916639.1_NCBI
AACTCTATATTTTATTTTCGGATCTTGATCAGGTATAGTCGGTACCTCATTAAGTATACTAATTCGAACAGAATTAGGAAATCCTGGAAGTTTAATTGGAGATGACCAGATTTATAATAGTATTGTTACTGCCCATGCATTTATCATAATTTTTTTTATAGTAATACCAATTATAATTGGAGGATTTGGAAATTGACTAATTCCATTAATGCTTGGAGCCCCTGATATAGCTTTTCCTCGACTTAATAATATAAGATTTTGATTATTACCCCCTAGAATTTTACTATTATTAATAAGAAGAATTGTTAATAAAGGTGCAGGAACAGGATGAACAGTTTATCCACCCTTATCTTCAAATATCGCCCATGAAGGGGCTTCGGTAGATCTCGCAATTTTTAGTCTTCATTTAGCTGGTATATCCTCAATTTTAGGAGCTATTAACTTTATTTCAACAATAATAAATATACGTCCATTTGGTATAAATTCGGAACGTACTACTTTATTCTCATGAGCAGTTCAAATTACTGCTATTCTTCTATTATTATCTTTACCAGTCTTAGCTGGAGCAATTTCTATACTTCTTACTGACCGAAATGTAAATACCACTTTCTTCGACCCCGCAGGTGGTGGAGACCCAATTTTATATCAACATTTATTT
>Tychius_squamulatus_KU916686.1_NCBI
AACTCTATATTTTATTTTCGGATCTTGATCAGGTATAGTCGGTACCTCATTAAGTATACTAATTCGAACAGAATTAGGAAATCCTGGAAGTTTAATTGGAGATGACCAGATTTATAATAGTATTGTTACTGCCCATGCATTTATCATAATTTTTTTTATAGTAATACCAATTATAATTGGAGGGTTTGGAAATTGACTAATTCCATTAATGCTTGGAGCCCCTGATATAGCTTTTCCTCGACTTAATAATATAAGATTTTGATTATTACCCCCTAGAATTTTACTATTATTAATAAGAAGAATTGTTAATAAAGGTGCAGGAACAGGATGAACAGTTTATCCACCTTTATCTTCAAATATCGCCCATGAAGGAGCTTCGGTAGATCTCGCAATTTTTAGTCTTCATTTAGCTGGTATATCCTCAATTTTAGGAGCTATTAACTTTATTTCAACAATAATAAATATACGTCCATTTGGTATAAATTCGGAACGTACTACTTTATTCTCATGGGCAGTTCAAATTACTGCTATTCTTCTATTATTATCTTTACCGGTCTTAGCTGGAGCAATTTCTATACTTCTTACTGACCGAAATGTAAATACCACTTTCTTCGACCCCGCAGGTGGTGGAGACCCAATTTTATATCAACATTTATTT
>Tychius_squamulatus_MK892323.1_NCBI
AACTCTATATTTTATTTTCGGATCTTGATCAGGTATAGTCGGTACCTCATTAAGTATACTAATTCGAACAGAATTAGGAAATCCTGGAAGTTTAATTGGAGATGACCAAATTTATAATAGTATTGTTACTGCCCATGCATTTATCATAATTTTTTTTATAGTAATACCAATTATAATTGGAGGATTTGGAAATTGATTAATTCCATTAATGCTTGGAGCCCCTGATATAGCTTTCCCTCGGCTTAATAATATAAGATTTTGATTATTACCCCCTAGAATTTTACTATTATTAATAAGAAGAATTGTTAATAAAGGTGCAGGAACAGGATGAACAGTTTATCCACCCTTATCTTCAAATATTGCCCATGAAGGAGCTTCGGTAGATCTCGCAATTTTTAGTCTTCATTTAGCTGGTATATCCTCAATTTTAGGAGCTATTAACTTTATTTCAACAATAATAAATATACGTCCATTTGGTATAAATTCAGAACGTACTACTTTATTCTCATGAGCAGTTCAAATTACTGCTATTCTTCTATTATTATCTTTACCGGTCTTAGCTGGAGCAATTTCTATACTTCTTACTGACCGAAATGTAAATACCACTTTCTTCGACCCCGCAGGTGGGGGAGACCCAATTTTATATCAACATTTATTT
>Tychius_squamulatus_NOCLP2825-21_BOLD
?????????????????????????????????????????????????????????????????????????????????????????????????????????????????????????????????????????????????????????????????????????????????????????????????????????????????????????????????????????TCCCACGAATAAATAATATAAGATTTTGATTATTACCCCCTAGAATTTTACTATTATTAATAAGAAGAATTGTTAATAAAGGTGCAGGAACAGGATGAACAGTTTATCCACCCTTATCTTCAAATATCGCCCATGAAGGGGCTTCGGTAGATCTCGCAATTTTTAGTCTTCATTTAGCTGGTATATCCTCAATTTTAGGAGCTATTAACTTTATTTCAACAATAATAAATATACGTCCATTTGGTATAAATTCGGAACGTACTACTTTATTCTCATGAGCAGTTCAAATTACTGCTATTCTTCTATTATTATCTTTACCAGTCTTAGCTGGAGCAATTTCTATACTTCTTACTGACCGAAATGTAAATACCACTTTCTTCGACCCCGCAGGTGGTGGAGACCCAATTTTATATCAACATTTATTT
>Tychius_squamulatus_TDAOE2028-23_BOLD
AACTCTATATTTTATTTTCGGATCTTGATCAGGTATAGTCGGTACCTCATTAAGTATACTAATTCGAACAGAATTAGGAAATCCTGGAAGTTTAATTGGAGATGACCAAATTTATAATAGTATTGTTACTGCCCATGCATTTATCATAATTTTTTTTATAGTAATACCAATTATAATTGGAGGATTTGGAAATTGACTAATTCCATTAATGCTTGGAGCCCCTGATATAGCTTTTCCTCGACTTAATAATATAAGATTTTGATTATTACCCCCTAGAATTTTACTATTATTAATAAGAAGAATTGTTAATAAAGGGGCAGGAACAGGATGAACAGTTTATCCACCCTTATCTTCAAATATCGCCCATGAAGGGGCTTCGGTAGATCTCGCAATTTTTAGTCTTCATTTAGCTGGTATATCCTCAATTTTAGGAGCTATTAACTTTATTTCAACAATAATAAATATACGTCCATTTGGTATAAATTCNGAACGTACTACTTTATTCTCATGAGCAGTTCAAATTACTGCTATTCTTCTATTATTATCTTTACCAGTCTTAGCTGGAGCAATTTCTATACTTCTTACTGACCGAAATGTAAATACCACTTTCTTCGACCCCGCAGGTGGAGGAGACCCAATTTTATACCAACATTTATTT
>Tychius_stephensi_CCON105-08_BOLD
???????????????????????????????????????????????????????????????????????????????????????????????????????????????????????????????????????????????????????????????????????????????????????????????????????????????????????????????????????????????????????????TAAGATTTTGACTTTTACCCCCCAGAATTTCTCTTTTATTAATAAGAAGAATTGTAAATAAAGGAGCGGGAACAGGATGAACTATTTATCCCCCTTTATCCTCCTATATTATTCATGAAGGGCCATCAGTTGATCTGGCAATTTTTAGGCTTCATATAGCTGGAGCTTCCTCTATTTTAGGAGCTATTAATTTTATTTCAACAGCAACAAATATACGACCATTTGGTATAAACTCAGAACAAATTACCTTATTTACATGGGCAGTTCAAATCACAGCAATTTTACTTTTATTATCTTTACCCGTATTAGCAGGTGCTATTACAATATTATTAACTGACCGAAATATCAATACAACTTTTTTTGACCCAGCAGGAGGGGGAGACCCAATTTTATACCAACACCTATTT
>Tychius_stephensi_CRHIF648-16_BOLD
??????????????????????TCCTGATCAGGAATAATGGGAACTTCATTAAGAATATTAATTCGAACTGAACTAGGAAATCCAGGAAGATTAATTGGGGATGACCAAATTTATAATNGAATTGTTACCGCCCANGCATTTATTATGATTTTTTTTATAGTAATACCAATTATAATTGGAGGTTTCGGTAATTGATTAGTCCCACTAATACTAGGTGCTCCAGATATGGCATATCCACGTTTAAATAATATAAGATTTTGACTTTTACCCCCCAGAATTTCTCTTTTATTAATAAGAAGAATTGTAAATAAAGGAGCGGGAACAGGATGAACTATTTATCCCCCTTTATCCTCCTATATTATTCATGAAGGGCCATCAGTTGATCTGGCAATTTTTAGGCTTCATATAGCTGGAGCTTCCTCTATTTTAGGAGCTATTAATTTTATTTCAACAGCAACAAATATACGACCATTTGGTATAAACTCAGAACAAATTACCTTATTTACATGGGCAGTTCAAATCACAGCAATTTTACTTTTATTATCTTTACCCGTATTAGCAGGTGCTATTACAATATTATTAACTGACCGAAATATCAATACAACTTT?????????????????????????????????????????????????
>Tychius_stephensi_FBCOE879-12_BOLD
???????????????????????????????????????????????????????????????????????????????????????????????????????????????????????????????????????????????????????????????????????????????????????????????????????????????????????????????????????????????????????????TAAGATTTTGATTGCTTCCCCCTAGAATCTCTCTTCTACTAATAAGAAGAATTGTAAATAAAGGAGCCGGAACTGGATGAACAGTTTATCCACCACTTTCATCTAATATAGCCCATGAAGGAGCATCAGTTGATTTAGCAATTTTTAGCCTCCATATAGCTGGAGCATCATCAATTTTAGGAGCAATTAACTTTATTTCTACAGCTATAAATATACGACCATTTGGAATAAATTCTGAACGAGTAACTCTATTTACATGGGCAGTTCAAATCACAGCAATTTTATTACTTCTTTCTTTACCTGTATTAGCTGGAGCAATTACCATACTTTTAACTGATCGAAATGTAAACACAACCTTCTTTGACCCAGCTGGTGGGGGAGACCCAATTTTATATCAACATTTATTT
>Tychius_stephensi_GBMNF53948-22_BOLD
[truncated: 19,415 more chars]
