# Supplementary material for: Morphological characters of the immature stages of Tychius (Apeltarius) amplicollis Aubé, 1850 (Coleoptera, Curculionidae, Curculioninae, Tychiini), supported by molecular and biological data, suggest that Apeltarius Desbrochers des Loges, 1873 is a new synonym of Tychius Germar, 1817
Source: Zookeys. 2026 Mar 10;1272:265–84. doi: 10.3897/zookeys.1272.183226 (PMC12997044; doi:10.3897/zookeys.1272.183226)
Supplement: Supplementary material 3 — Multiple sequence alignment of COI gene sequences used for species-level analyses [file zookeys-1272-265_article-183226__-s003.fasta]

>Notolomus_cf.basalis
AACTTTATATTTTATTTTCGGGGCCTGATCAGGAATAGTAGGAACCTCTTTAAGAATACTAATTCGAACTGAACTAGGAAACCCTGGATCACTAATTGGTGATGATCAAATTTACAATACTATTGTAACAGCTCATGCTTTTATTATAATTTTTTTTATAGTTATGCCTATTATAATTGGGGGATTTGGAAATTGACTAGTTCCATTAATACTAGGAGCTCCTGATATAGCTTTTCCTCGTTTAAATAATATAAGATTCTGACTCCTACCCCC-----------------TAATAAGAAGAATTATTGATAAGGGAGCTGGAACAGGATGAACAGTTTATCCACCTTTATCAGCAAATATTGCTCATGAAGGAGCATCAGTAGACTTAGCTATTTTTAGACTCCACATAGCAGGAATTTCTTCTATTTTAGGTGCTATAAACTTTATCTCTACTGTAATAAATATACGACCAGAAGGAATAAAACCTGATCGTATATCTTTATTTGTATGGGCAGTTGAAATTACAGCTATTTTACTTTTATTATCATTGCCAGTTCTAGCCGGTGCAATTACTATACTATTAACAGACCGTAATATTAATACCTCATTTTTTGACCCAGCAGGGGGAGGTGATCCAATTTTATATCAGCATTTATTT
>Notolomus_sp.
AACTTTATATTTTATTTTTGGGGCCTGATCAGGAATAGTAGGAACCTCTTTAAGAATACTAATTCGAACTGAACTAGGAAACCCTGGATCACTAATTGGTGATGATCAAATTTACAATACTATTGTAACAGCTCATGCTTTTATTATAATTTTTTTTATAGTTATGCCTATTATAATTGGGGGATTTGGAAATTGACTAGTTCCATTAATACTAGGAGCTCCTGATATAGCTTTTCCTCGTTTAAATAATATAAGATTCTGACTCCTACCCCC-----------------TAATAAGAAGAATTATTGATAAGGGAGCTGGAACAGGATGAACAGTTTATCCACCTTTATCAGCAAATATTGCTCATGAAGGAGCATCAGTAGACTTAGCTATTTTTAGACTCCACATAGCAGGAATTTCTTCTATTTTAGGTGCTATAAACTTTATCTCTACTGTAATAAATATACGACCAGAAGGAATAAAACCTGATCGTATATCTTTATTTGTATGGGCAGTTGAAATTACAGCTATTTTACTTTTATTATCATTGCCAGTTCTAGCCGGTGCAATTACTATACTATTAACAGACCGTAATATTAATACCTCATTCTTTGACCCAGCAGGAGGAGGTGATCCAATTTTATATCAGCATTTATTT
>Sibinia_albosquamosa
AACTTTATATTTTATTTTTGGAGCTTGATCTGGAATAATTGGAACATCAATAAGTATCTTAATTCGAGCTGAATTAGGAACACCAGGTAAATTAATTGGCAATGATCAAATTTATAATACCATTGTAACTGCTCATGCTTTTATTATAATTTTTTTTATAGTTATACCCATTATAATTGGAGGATTTGGTAATTGACTAGTACCATTAATACTAGGAGCCCCTGATATAGCATTCCCCCGATTAAATAATATAAGATTTTGGCTATTACCCCCATCTTTAACTTTATTATTAATAAGAAGTTTTACAAATAAAGGAGCTGGAACTGGATGAACAGTTTATCCCCCACTATCCTCAAATATTGCACATGAAGGTATATCAATCGATTTAGCTATTTTTAGTTTACATTTAGCTGGGATTTCTTCAATTATAGGTGCTATTAATTTTATTTCTACAGTTAAAAATATACAACCTGCAGGAATAAAGTTAGAGCAACTCTCTCTATTTGTATGAGCAGTTAAAATTACTGCTATTTTACTATTATTATCTTTACCAGTTCTTGCAGGAGCAATTACTATATTACTAACTGATCGAAATATCAATACATCATTTTTTGATCCAGCAGGAGGTGGAGACCCTATTCTTTATCAACATTTATTT
>Sibinia_beckeri
AACTTTATATTTTATTTTTGGAGCATGATCTGGGATAATTGGCACATCCATAAGAATTTTAATTCGTGCAGAATTAGGAAACCCAGGAAAATTAATTGGAAATGATCAAATTTATAATACAATTGTTACTGCCCACGCCTTTATTATAATTTTTTTTATAGTTATACCAATTATAATTGGAGGATTCGGAAATTGATTAGTTCCTTTAATATTAGGAGCACCAGATATAGCATTTCCTCGATTAAACAATATAAGATTTTGACTTTTACCCCC--------CTTTGCTATTAATAAGAAGATTTACTAATAAAGGAGCTGGGACAGGATGAACAGTATACCCCCCATTATCAGCAAATGTAGCTCATGAAGGTATATCAATTGATTTAGCTATTTTTAGTTTACATTTAGCTGGAATCTCTTCAATCTTAGGAGCTATCAATTTTATTTCAACTATTAAAAATATACAACCAGTAGGTATAAAAATAGAACAAATATCACTTTTTATCTGAGCAGTACAAATTACAGCTATTTTATTGCTTCTTTCATTACCAGTACTTGCCGGAGCAATCACTATACTATTAACAGATCGAAATATTAATACCTCATTTTTTGATCCAGCCGGAGGGGGTGACCCAATTCTCTACCAACACCTATTT
>Sibinia_pellucens
AACTTTATATTTTATTTTTGGATCATGATCAGGAATAATCGGAACCTCAATAAGTTTATTAATTCGAGCTGAATTAGGAAATCCAGGTAAATTAATTGGAAACGATCAAATTTATAATACAATTGTAACAGCTCATGCATTTATTATAATTTTTTTTATAGTAATACCTATTATAATTGGAGGATTCGGAAATTGATTAGTACCACTAATACTAGGAGCACCTGATATAGCATTCCCACGATTAAATAATATAAGATTTTGACTTCTTCCTCCTTCATTATCCTTGCTAATTCTAAGAAGTATTATTAATAAAGGAGTAGGAACAGGATGAACAGTTTATCCACCTTTATCTTCAAATAAAGCTCACGAAGGACTTTCTGTAGATTTAGCAATTTTTAGGCTACATTTAACAGGAATCTCCTCAATTCTAGGAGCAATTAATTTCATTTCCACAGTAATAAATATAAAACCTACAGGAATAAAATTTGAACAAATATCATTATTTACTTGAGCAATTCAAATTACTGCAATTTTACTACTTCTATCTCTTCCTGTTTTAGCTGGAGCAATTACTATATTATTAACTGATCGAAACGTAAATACTTCATTCTTTGACCCAGCTGGGGGTGGGGATCCAATCTTATACCAACATCTATTT
>Sibinia_primita
AACTTTATATTTTATTTTTGGATCCTGATCAGGAATAATCGGAACATCTATAAGATTATTAATTCGGGCAGAATTAGGAAATCCAGGTAAATTAATTGGAAATGATCAAATCTATAATTCTATTGTAACAGCTCATGCATTTATTATAATTTTTTTTATAGTAATACCAATTATAATTGGAGGATTCGGAAATTGACTAGTTCCTCTAATATTAGGAGCTCCTGATATAGCATTCCCACGATTAAATAATATAAGATTTTGACTATTGCCACCCTCATTAATTTTATTAATTATAAGTAGAGTAATTAATAAAGGAGTAGGAACAGGATGAACAGTATACCCCCCATTATCATCCAATAAAGCTCATGAGGGAATTTCAGTAGATTTAGCAATTTTCAGATTACATTTAGCAGGAATTTCTTCAATCCTTGGAGCAATTAATTTTATTTCAACAGTAATAAATATACAACCAACAGGAATAAAACCTGAACAAATATCTCTATTTACTTGAGCAGTTCAAATTACAGCAATTTTATTACTTTTATCTTTACCTGTATTAGCAGGAGCAATCACTATACTTTTAACTGATCGAAATATCAATACTTCATTTTTTGACCCAGCTGGAGGAGGAGATCCAATTTTATACCAACATCTATTT
>Sibinia_sericea
AACTTTATATTTTATTTTTGGTTCATGATCAGGTATGATTGGAACATCAATAAGTTTATTAATTCGAGCTGAATTAGGAAATCCAGGAAAATTAATTGGTAATGATCAAATTTATAATACAATTGTAACAGCACATGCATTTATTATAATTTTTTTTATAGTAATACCTATTATAATTGGAGGATTTGGAAATTGATTAGTTCCATTAATATTAGGAGCACCTGATATAGCATTTCCACGCTTAAATAATATAAGATTTTGACTTTTACCACCTTCCTTATCATTATTAATTATAAGAAGAATAATTAATAAAGGAGTTGGGACAGGATGAACAGTGTATCCTCCTTTATCCTCAAATAAAGCTCATGAAGGACTTTCTGTAGATTTAGCAATTTTCAGATTACATTTAGCAGGAATTTCATCAATTTTAGGAGCAATTAATTTTATTTCTACAGTAATAAATATACAACCTACAGGAATAAAACCTGAACAAATATCATTATTTACTTGAGCTGTGCAAATTACTGCAATTTTATTACTTTTATCATTACCTGTTTTAGCTGGTGCAATTACTATATTATTAACTGATCGAAATATTAATACTTCATTTTTTGATCCAGCTGGAGGAGGGGATCCAATTTTATACCAACACTTATTT
>Sibinia_unicolor
AACCTTATATTTTATTTTTGGTTCTTGATCAGGAATAATTGGTACTTCAATAAGATTATTAATTCGAGCAGAATTAGGAAATCCTGGAAAACTAATTGGAAATGATCAAATTTACAATACAATTGTAACAGCTCATGCTTTTATTATAATTTTCTTTATAGTAATACCAATTATAATTGGAGGATTTGGAAATTGATTAGTTCCTTTAATATTAGGAGCTCCAGATATAGCTTTTCCACGATTAAATAATATAAGATTTTGACTACTTCCACCA---------TTATTAATCATAAGAAGAATAATTAATAAAGGAGTAGGAACTGGATGAACAATTTATCCACCATTATCATCTAATAAAGCTCATGAAGGAATTTCTGTTGATTTAGCAATTTTTAGTCTACATCTAGCAGGAATTTCATCAATTCTTGGGGCAATTAATTTTATCTCCACAGTAATAAATATACAACCAATAGGAATAAAACCTGAACAAATATCTTTATTTACTTGAGCAGTACAAATTACTGCTATTCTTTTACTTTTATCATTACCTGTATTAGCAGGAGCAATTACAATATTATTAACAGATCGAAACATTAATACTTCATTTTTTGATCCAGCAGGAGGGGGAGATCCAATTTTATATCAACACTTATTT
>Sibinia_variata
AACATTATATTTTATTTTTGGATCTTGATCAGGTATGATTGGAACCTCAATAAGATTACTAATTCGTGCAGAATTAGGAAATCCAGGAAAATTAATTGGAAATGATCAAATTTATAATACTATCGTAACAGCTCATGCATTTATTATAATTTTTTTTATAGTAATACCAATTATAATTGGAGGATTTGGAAATTGATTAGTTCCACTAATACTAGGAGCACCTGATATAGCATTTCCACGACTAAATAATATAAGATTTTGACTACTTCCACCTTCATTAATTTTATTAATTATAAGAAGAATAATTAATAAAGGAGTAGGTACTGGATGAACAGTTTATCCCCCTCTTTCATCAAATAAAGCTCATGAAGGAATTTCTGTTGATTTAGCAATTTTTAGATTACATTTAGCTGGAATTTCATCAATTCTTGGAGCAATTAATTTTATTTCAACAGTAATAAATATACAACCAAAAGGAATAAAACCTGAACAAATATCCCTATTTACATGAGCAGTACAAATTACAGCAATTTTACTTCTATTATCTCTACCTGTATTAGCAGGTGCTATCACTATACTTTTAACTGATCGAAATATTAATACTTCATTTTTTGACCCAGCTGGAGGAGGAGATCCAATTCTTTATCAACATTTATTT
>Sibinia_viscariae
AACCCTATATTTTATTTTTGGTTCATGATCAGGAATAATTGGAACCTCAATAAGTTTATTAATTCGAGCTGAATTAGGAAATCCAGGAAAATTAATTGGTAATGATCAAATTTATAATACAATTGTAACAGCCCATGCATTTATTATAATTTTTTTTATAGTAATACCAATTATAATTGGAGGATTTGGAAATTGACTAGTTCCATTAATATTAGGAGCACCCGATATAGCATTTCCACGATTAAATAATATAAGATTTTGACTTCTTCCTCCTTCATTATTTTTATTAATTATAAGAAGAATAATTAATAAAGGAGTAGGAACAGGATGAACAGTTTATCCTCCTTTATCTTCAAATAAAGCTCATGAAGGAATTTCAGTAGACTTAGCAATTTTTAGATTACATTTAGCAGGAATATCATCTATTTTAGGTGCAATTAATTTTATTTCTACAGTAATAAATATACAACCTACAGGAATAAAACCTGAACAAATATCTTTATTTACTTGAGCAGTACAAATTACTGCAATTTTATTACTTTTATCTTTACCTGTCTTAGCTGGAGCAATTACTATATTATTAACTGATCGAAATGTAAATACTTCATTTTTTGATCCAGCAGGAGGTGGAGATCCAATTTTATACCAACATTTATTT
>Tychius_amplicollis.JHAR08695.1
AACTTTATATTTTATTTTTGGAGCTTGATCTGGAATAGTAGGAACTTCTTTAAGAATACTAATTCGTACTGAATTAGGAAATCCTGGTAGATTAATTGGAAATGACCAAATTTATAATAGAATTGTAACAGCTCATGCATTTATTATAATTTTTTTTATAGTTATACCAATTTTAATTGGTGGATTTGGAAATTGATTAATTCCACTAATAATAGGAGCACCAGATATAGCTTTYCCTCGATTAAATAATATAAGATTTTGACTTTTACCCCCAAGAATTATACTTTTATTAATAAGAAGAATAGTAAATAAAGGAGCAGGAACAGGATGAACAGTTTATCCACCATTATCATCTAATATTACTCATGAAGGAGCTTCAGTTGATTTAGCAATTTTTAGATTACATATAGCAGGAATTTCATCAATTTTAGGAGCTATTAATTTTATTTCTACAATTATAAATATACGTCCATTTGGAATAATTTCAGAACGAATAACTCTTTTTATATGAGCAGTTAAAATTACAGCTATTCTTCTTCTTATTTCTTTACCAGTACTTGCAGGAGCAATCACTATATTATTAACTGATCGAAATGTAAATACATCATTTTTTGATCCAGCTGGAGGAGGAGATCCTATTTTATATCAACATTTATTT
>Tychius_amplicollis.JHAR08695.2
AACTTTATACTTTATTTTTGGAGCTTGATCTGGAATAGTAGGAACTTCTTTAAGAATACTAATTCGTACTGAATTAGGAAATCCTGGTAGATTAATTGGAAATGACCAAATTTATAATAGAATTGTAACAGCTCATGCATTTATTATAATTTTCTTTATAGTTATACCAATTTTAATTGGTGGATTTGGAAATTGATTAATTCCACTAATAATAGGTGCACCAGATATAGCTTTCCCTCGATTAAATAATATAAGATTTTGACTTTTACCCCCAAGAATTATACTTTTATTAATAAGAAGAATAGTAAATAAAGGAGCAGGAACAGGATGAACAGTTTATCCACCATTATCATCTAATATTACTCATGAAGGAGCTTCAGTTGATTTAGCAATTTTTAGATTACATATAGCAGGAATTTCATCAATTTTAGGAGCTATTAATTTTATTTCTACAATTATAAATATACGTCCATTTGGAATAATTTCAGAACGAATAACTCTTTTTATATGAGCAGTTAAAATTACAGCTATTCTTCTTCTTATTTCTTTACCAGTACTTGCAGGAGCAATCACTATATTATTAACTGACCGAAATGTAAATACATCATTTTTTGATCCAGCTGGAGGAGGAGATCCTATTTTATATCAACATCTATTT
>Tychius_atlanticus
AACCCTATACTTTATCTTTGGGTCTTGGTCAGGAATAGTCGGAACATCTCTTAGAATATTAATTCGAACAGAACTAGGTAATCCAGGAAGTTTTATTGGAGACGACCAAATTTATAACAGTATTGTAACTGCCCATGCATTCATTATAATTTTTTTTATAGTAATACCAATTATAATCGGAGGATTCGGAAATTGACTAGTACCCCTTATACTAGGTGCCCCTGACATAGCATTCCCCCGACTTAATAATATAAGATTTTGATTATTACCCCCTAGAATATCTTTATTATTAATAAGAAGAATTGTAAATAAAGGAGCCGGCACAGGATGAACAGTTTACCCACCCCTTTCATCAAACATCGCCCATGAAGGGGCCTCTGTAGATATGGCAATTTTTAGTTTACATTTAGCTGGAATATCCTCAATTTTAGGAGCAATTAACTTTATTTCAACAGTTATAAACATACGACCGTTTGGTATAAATTCAGAACGTGTAACTTTATTTACTTGAGCCGTACAAATTACAGCTATTCTACTTCTACTATCTCTTCCAGTTCTTGCAGGAGCGATTTCTATACTTCTTACTGACCGGAATGTAAATACTACATTTTTTGACCCAGCAGGAGGAGGGGACCCTATTTTATACCAACACTTATTC
>Tychius_aureolus
AACTTTATATTTTATTTTTGGATCATGATCAGGAATAGTAGGAACCTCCCTCAGAATACTAATTCGTACTGAACTAGGAAACCCTGGTAGCTTAATTGGAGACGACCAAATTTATAATAGAATTGTAACAGCCCATGCATTCATTATAATTTTTTTTATAGTTATACCAATTATAATTGGTGGATTCGGAAACTGACTTATTCCATTAATACTTGGTGCCCCAGATATAGCTTTCCCTCGTCTTAATAATATAAGATTTTGACTATTACCACCAAGTATTATACTTTTATTAATAAGAAGAATTGTAAATAAAGGTGCAGGAACAGGATGAACTGTTTACCCTCCTTTATCTTCTAATATAGCCCATGAAGGAGCATCTGTAGATCTTGCTATTTTCAGTCTTCATATAGCAGGAATATCATCTATTCTGGGAGCAATTAATTTTATCTCCACTGTTATGAATATACGACCATTTGGAATAAAATCTGAACGAGTAACTCTATTTACTTGGGCTGTTCAAATTACCGCTATTCTTCTTTTACTTTCTTTACCTGTTCTAGCAGGAGCAATCTCTATACTTTTAACCGATCGAAATGTAAATACATCATTTTTTGATCCGGCGGGAGGGGGTGACCCTATTTTATACCAACACTTATTT
>Tychius_bicolor
AACATTATACTTCATTTTTGGATCATGAGCAGGAATAGTAGGAACATCTCTAAGAATATTAATCCGTACAGAACTTGGAAATCCGGGAAGATTAATTGGAGACGACCAAATTTATAATAGAATTGTTACTGCACATGCATTCATTATAATTTTTTTCATAGTGATGCCCATTATAATTGGGGGATTTGGTAATTGATTAGTTCCCTTAATATTAGGGGCCCCTGATATAGCCTTTCCACGACTTAATAATATAAGATTTTGATTACTACCACCTAGTATTTCCCTTTTACTGATAAGAACTATTGTTGATAAAGGAGCTGGGACAGGTTGAACAGTTTATCCACCCCTATCATCTAATATTGCCCATGAAGGGGCATCAGTTGATTTAGCAATTTTTAGTCTACACATAGCTGGAGCATCATCAATTTTAGGTGCTATTAATTTTATCTCAACAGCTATAAATATACGACCATTTGGAATACATTCTGAACGAGTTACCCTTTTCTCATGAGCTGTTCAAATTACAGCAATTTTACTTTTACTATCTCTACCAGTACTAGCCGGAGCTATTACTATATTATTAACTGACCGAAACGTTAATACAACCTTTTTTGATCCTGCCGGCGGCGGAGACCCAATTTTATACCAACATTTATTT
>Tychius_breviusculus
AACTTTATATTTTATTTTTGGATCTTGGTCAGGAATAGTGGGAACTTCCCTAAGAATATTAATTCGAACCGAGCTAGGAAACCCAGGAAGATTAATTGGAGATGATCAAATTTATAATAGAATTGTAACAGCCCATGCTTTTATTATAATTTTTTTTATAGTAATACCAATTATAATTGGGGGCTTTGGTAATTGACTTGTTCCACTAATACTTGGAGCCCCGGATATAGCATTCCCCCGTCTAAATAATATAAGATTTTGACTGCTTCCCCCCAGAATCTCTCTTCTACTAATAAGAAGAATTGTAAATAAAGGAGCCGGGACTGGATGAACAGTTTATCCGCCACTTTCATCTAATATAGCCCATGAAGGAGCATCAGTTGATTTAGCAATTTTTAGCCTCCATATAGCTGGGGCATCATCAATTTTAGGAGCAATTAACTTTATTTCTACAGCTATAAATATACGACCATTTGGGATAAATTCTGAACGAGTAACCCTATTTACATGGGCAGTTCAAATTACAGCAATTTTATTACTTCTTTCTTTACCTGTATTAGCTGGAGCAATTACCATACTTTTAACTGATCGGAATGTAAACACAACCTTCTTTGACCCAGCTGGTGGAGGAGACCCAATCTTATATCAACATTTATTT
>Tychius_capucinus
AACTTTATATTTCATTTTTGGATCCTGGGCAGGTATGGTCGGAACTTCTCTAAGAATATTAATTCGAACTGAACTAGGAAACCCCGGCAGATTAATTGGTGATGACCAAATTTATAATAGTATTGTAACAGCTCATGCATTTATCATAATTTTTTTTATAGTTATACCAATTATAATCGGAGGATTTGGAAATTGACTAATACCATTAATACTAGGAGCTCCTGATATAGCCTTCCCTCGACTTAATAATATAAGATTCTGACTTCTCCCCCCAAGAATTTTATTACTATTAATAAGTAGAATTGTAAACAAAGGAGCAGGTACAGGATGAACAGTATATCCCCCTTTATCCTCAAATATAGCTCATGAAGGAGCTTCAGTTGATTTAGCAATTTTTAGCCTTCATATAGCAGGAGTATCGTCAATTTTAGGAGCAATCAACTTTATTTCAACTGCTATAAATATACGACCATTTGGTATAATTTCTGAACGAATAACTTTATTCTCATGAGCTGTTCAAATTACAGCTATCCTACTACTGCTATCTTTACCAGTCTTAGCCGGAGCTATTACTATACTTTTAACTGATCGTAATGTTAACACAACCTTTTTTGACCCAGCCGGAGGGGGAGACCCAATTTTATACCAACACTTATTC
>Tychius_colonnellii
AACCCTATACTTTATCTTTGGGTCTTGGTCAGGGATAGTTGGAACATCTCTTAGAATATTAATTCGGACAGAATTAGGTAATCCCGGAAGTTTTATTGGAGATGACCAAATTTATAATAGTATCGTAACTGCCCATGCATTCATTATAATTTTTTTCATAGTAATACCAATCATAATTGGGGGATTCGGGAATTGACTAGTACCCCTTATACTAGGTGCCCCTGATATAGCTTTCCCCCGACTTAATAATATAAGATTTTGATTATTACCCCCTAGAATATCTTTATTATTAATAAGAAGAATTGTAAATAAAGGAGCCGGCACAGGATGGACAGTTTATCCGCCCCTATCATCAAACATCGCCCATGAAGGAGCTTCTGTAGATATAGCAATTTTTAGTTTACACTTAGCTGGAATATCCTCAATTTTAGGAGCAATTAACTTTATTTCAACAGTCATAAATATACGACCATTTGGTATAAATTCGGAACGTGTAACTTTATTTACTTGAGCTGTACAAATTACAGCTATTCTACTTCTTCTATCTCTTCCAGTTCTCGCAGGAGCGATTTCTATACTTCTTACTGACCGAAATGTAAATACTACATTTTTTGATCCAGCAGGAGGAGGAGACCCTATTTTATACCAACACTTATTC
>Tychius_conspersus
AACTTTATATTTTATTTTTGGATCATGATCTGGTATAGTTGGAACTTCTCTAAGTATACTTATTCGTACAGAATTAGGAAACCCCGGTAGATTAATTGGAGATGATCAAATTTATAATAGAATTGTTACAGCCCATGCTTTTATCATAATTTTTTTTATAGTAATACCAATTATAATTGGAGGATTTGGAAACTGATTAATTCCTTTAATAATAGGAGCCCCAGATATAGCATTCCCTCGACTTAATAATATAAGTTTTTGATTATTACCACCAAGAATTTCTCTTTTATTAATAAGAAGAATTGTAAATAAAGGAGCAGGAACAGGATGAACTGTTTATCCCCCCTTATCCGCCAATATTGCCCATGAAGGAGCATCAGTAGACTTAGCTATCTTTAGTCTTCATATAGCTGGAATTTCTTCAATTTTAGGGGCAATTAACTTCATCTCTACAGTAATAAACATACGACCCTTTGGAATAATCTCTGAACGAATAGCCCTATTTACATGAGCAGTTCAAATTACTGCTATTTTATTACTATTATCATTACCAGTTTTAGCAGGGGCTATTACTATACTTCTAACTGACCGGAATGTAAATACATCATTTTTTGATCCAGCAGGAGGGGGAGATCCAATTTTATATCAACATTTATTT
>Tychius_crassior
AACTTTATACTTTATTTTTGGGGCATGATCAGGAATAGCCGGAACATCCCTTAGAATACTAATTCGCTCAGAGCTAGGAAACCCCGGTAGATTAATTGGAGATGACCAAATTTATAATAGAATTGTAACAGCCCATGCATTTATTATAATTTTTTTCATAGTCATACCAATTATAATTGGAGGGTTTGGGAATTGACTAATTCCCTTAATATTAGGAGCACCTGATATAGCTTTTCCCCGCTTAAATAATATAAGATTTTGACTACTTCCACCAAGAATTATTCTTTTATTAATAAGAAGAATTGTTAACAAAGGAGCAGGAACCGGATGAACAGTGTATCCACCACTATCATCTAATTCTGCCCACGAAGGAGCCTCAGTAGACCTGGCTATTTTTAGTCTACATCTAGCAGGGGTATCTTCAATCTTAGGGGCAGTTAACTTTATTTCAACTGTAATAAATATACGACCTTTTGGTATAATTTCTGAACGAATATCTTTGTTCTCCTGAGCAGTTCAAGTAACTGCTATTTTACTTCTTCTTTCTCTGCCTGTACTAGCTGGAGCAATTACAATACTATTAACAGACCGAAATGTAAATACCTCTTTTTTTGACCCAGCAGGAGGGGGAGACCCAATTTTGTATCAACATCTATTT
>Tychius_cuprifer
AACTTTATATTTTATTTTTGGTTCTTGATCAGGTATAGTAGGAACTTCATTAAGTATATTAATTCGTACTGAACTCGGAAACCCCGGAAGATTAATTGGAGATGACCAAATCTATAACAGAATTGTTACTGCTCATGCTTTTATTATAATTTTTTTTATAGTTATACCTATTATAATCGGAGGTTTTGGAAATTGGTTAATCCCATTAATACTTGGAGCTCCTGATATAGCTTTTCCCCGACTAAATAATATAAGATTTTGACTTCTTCCACCCAGAATTTGCCTTTTATTAATAAGAAGTATTGTCAATAAAGGGGCAGGAACAGGATGAACTGTTTATCCCCCATTATCATCAAATATTGCTCATGAAGGAGCCTCTGTAGATTTAGCTATTTTCAGTTTACATATAGCAGGTATTTCATCAATTCTTGGAGCAATTAATTTTATTTCTACTGCCATAAATATACGACCATTTGGTATAACCTCTGAACGAATAGCCCTATTTTCATGGGCAGTCCAAATTACAGCTATTTTACTTTTATTATCTTTACCAGTGCTTGCTAGAGCTATTACTATATTATTAACTGATCGAAATGTAAATACTTCATTTTTTGACCCGGCAGGGGGAGGAGACCCAATTCTCTATCAACATTTATTT
>Tychius_elongatulus
AACGCTATATTTTATTTTTGGATCTTGATCTGGAATAGTCGGAACATCCTTAAGAATATTAATTCGTACTGAACTAGGTAATCCTGGTAGATTAATTGGTGATGATCAAATTTATAATAGTATTGTAACCGCACATGCTTTTATTATAATTTTTTTTATAGTAATACCTATTATAATTGGAGGATTCGGAAATTGATTAGTACCCCTAATAATAGGAGCCCCTGATATAGCATTTCCACGACTCAATAATATAAGATTCTGATTATTACCCCCAAGAATTACTTTATTATTAATAAGAAGAATCGTAAATAAAGGAGCCGGAACAGGTTGAACTGTTTATCCCCCCCTTTCATCTAATATAGCCCATGAAGGTGCATCTGTTGATTTAGCAATTTTTAGCCTTCATATAGCTGGTATTTCATCAATTCTTGGAGCAATTAATTTTATTTCTACAGCTATAAATATACGACCATTTGGAATAAACTCAGAACAAGTTACTTTATTTACATGAGCAGTACAAATTACTGCTATTCTTTTACTATTATCTCTTCCTGTTTTAGCAGGAGCAATTTCTATACTTCTTACTGATCGAAATGTAAATACTACATTTTTTGACCCTGCAGGAGGGGGAGACCCAATCTTATACCAACATTTATTT
>Tychius_filirostris
AACCCTATACTTTATCTTTGGGTCTTGATCAGGAATAGTTGGAACATCTCTTAGAATACTAATTCGGACAGAATTAGGTAACCCGGGAAATTTCATTGGAGACGACCAAATTTATAATAGTATTGTAACTGCTCATGCATTCATTATAATTTTTTTTATAGTAATACCAATTATAATTGGGGGATTCGGAAACTGACTAGTACCCCTTATACTAGGCGCCCCTGACATAGCATTCCCCCGACTTAATAATATAAGATTTTGATTATTACCCCCTAGAATATCTTTATTATTAATAAGAAGAATTGTAAATAAAGGAGCTGGAACAGGATGAACAGTTTATCCACCCCTATCATCAAATATCGCCCATGAAGGCGCCTCTGTAGATATGGCAATTTTTAGTTTACATCTAGCTGGAATATCTTCAATTTTAGGAGCTATTAACTTTATTTCAACAGTCATAAATATACGACCATTTGGCATAAATTCAGAACGTGTAACTTTATTTACTTGAGCTGTACAAATTACAGCCATCCTACTTCTTCTATCTCTCCCAGTCCTTGCAGGAGCAATTTCTATACTTCTTACTGACCGAAATGTAAATACTACATTTTTTGACCCAGCAGGGGGAGGAGATCCTATTTTATATCAACACTTATTT
>Tychius_junceus
AACATTATATTTTATTTTTGGATCATGATCAGGAATGGTCGGAACATCTTTAAGAATACTGATTCGAACTGAATTAGGAAATCCTGGAAGATTAATTGGGGATGACCAAATCTATAATAGAATTGTTACTGCTCATGCATTTATTATAATTTTCTTTATAGTAATACCAATTATAATTGGAGGATTTGGAAATTGATTAGTTCCTTTAATACTTGGAGCTCCTGACATAGCATTTCCCCGTCTCAATAATATAAGATTTTGACTTTTACCCCCAAGAATTTCCCTATTGATAATAAGAAGAATTGTAGACAAAGGAGCAGGTACAGGATGGACAGTTTATCCTCCACTTTCATCAAATATAGCTCATGAAGGAGCTTCAGTTGATTTAGCCATCTTTAGTCTTCACTTAGCCGGAGCCTCATCGATTCTCGGAGCAATTAATTTTATTTCAACCGTTATAAACATGCGTCCTTTTGGTATAAATTCAGAACGAATTACTTTATTTTCATGGGCAGTTCAAGTCACTGCAATTCTTCTTTTACTCTCTCTTCCAGTTCTAGCTGGTGCCATTACTATACTATTAACTGACCGAAATGTAAATACAACTTTTTTTGACCCAGCAGGAGGTGGAGACCCAATTTTATACCAACATTTATTT
>Tychius_kulzeri
AACTTTATACTTTATTTTCGGATCTTGATCAGGAATAGTAGGAACTTCACTAAGTATATTAATTCGAATAGAATTAGGAAACCCCGGAAGTACAATTGGAGATGACCAAATTTATAATAGAATTGTTACTGCCCATGCCTTTATTATAATTTTTTTTATAGTAATACCAATTATAATTGGTGGATTTGGAAATTGACTAATTCCTTTAATACTTGGGGCTCCTGATATAGCTTTCCCCCGACTTAATAATATAAGATTTTGATTATTACCCCCCAGAATTTTATTATTATTAATAAGAAGAGTTGTAAATAAAGGAGCCGGAACAGGCTGAACAATTTACCCCCCCTTATCTTTAAATATTGCTCATGAAGGAGCATCAGTAGATTTAGCAATTTTTAGACTACACTTAGCCGGAATATCCTCAATTTTAGGAGCTATTAATTTTATTTCAACAATAATAAATATACGACCATTTGGTATAAATTCAGAACGTATTACTCTATTTTCATGAGCAGTTCAAATTACTGCCATTTTACTTTTATTATCTCTACCAGTTTTAGCTGGAGCAATTTCTATACTTCTTACTGATCGAAATGTAAATACTACTTTCTTTGACCCTGCAGGAGGTGGTGATCCTATCCTATATCAACACTTATTT
>Tychius_medicaginis
AACATTATATTTTATTTTTGGGTCTTGAGCAGGAACAGTGGGCACATCATTAAGAATACTAATTCGAACTGAATTAGGAAATCCTGGAAGTTTAATCGGTGACGACCAAATTTATAATAGAATTGTTACTGCTCATGCATTTATTATAATTTTCTTTATAGTAATACCTATTATAATTGGTGGATTTGGTAACTGATTAGTCCCATTAATATTAGGAGCACCAGACATAGCATTCCCTCGATTAAATAATATAAGATTTTGATTACTCCCCCCAAGAATTTCTCTTTTATTAATAAGTAGGATTGTAAATAAAGGGGCTGGAACAGGATGAACTGTTTATCCTCCATTATCCTCTAATATAGCACATGAAGGAGCTTCTGTCGATTTAGCTATTTTTAGTCTTCACATAGCAGG----TCCTCTATTTTAGGGGCAATCAATTTTATTTCTACAGCAATAAATATACGACCATTTGGGATAAATTCAGAACAAGTAACCCTATTTACTTGGGCAGTACAAATCACAGCAATTCTCCTTCTTCTATCTCTTCCAGTTTTAGCCGGAGCTATTACTATACTATTAACCGATCGAAATGTAAATACAACCTTTTTTGATCCTGCTGGAGGTGGAGATCCTATTTTATACCAACATTTATTT
>Tychius_meliloti
AACCCTTTATTTTATTTTTGGATCATGAGCAGGAATAATTGGAACCTCATTAAGAATACTAATTCGTACTGAATTAGGAAATCCAGGTAGATTAATTGGAGATGATCAAATTTATAATAGAATTGTTACTGCTCATGCATTTATTATAATTTTTTTTATAGTAATACCAATCATAATTGGGGGATTTGGAAACTGATTAGTACCTTTAATACTTGGAGCTCCAGATATAGCATTTCCACGACTAAATAATATAAGATTTTGACTTTTACCGCCAAGTATTT---------TTATAAGAAGAATTGTAAATAAAGGAGCAGGAACAGGATGAACAGTTTACCCTCCTCTATCATCAAATTTAGCCCATGAAGGAGCATCAGTTGATTTAGCCATTTTTAGCTTACATATAGCAGGGATCTCCTCAATTTTAGGAGCTATTAATTTTATTTCAACAGCTATAAATATACGACCATTCGGTATAAATTCTGAACGAGTTACTCTATTTACATGAGCTGTCCAAATTACAGCTATTTTACTTCTTCTTTCTCTTCCAGTTTTAGCCGGTGCAATTACAATACTTTTAACAGATCGAAATGTAAATACTACATTTTTTGACCCTGCTGGAGGGGGTGACCCAATTTTATATCAACATTTATTT
>Tychius_parallelus
TACATTATATTTTATTTTTGGTTCATGGTCAGGAATAGTAGGAACCTCTTTAAGAATACTAATCCGTACTGAATTAGGAAATCCAGGTAGAATAATTGGAGATGACCAAATCTATAATAGAATTGTTACTGCTCATGCATTTATTATAATTTTTTTCATAGTAATACCCATTATAATTGGGGGATTTGGAAATTGACTTGTACCGTTAATACTAGGAGCCCCAGATATAGCATTCCCACGATTAAATAATATAAGATTTTGACTTTTACCTCCTAGAATTACTATTTTATTAATAAGAAGAATTGTTAATAAAGGGGCAGGAACAGGATGAACAGTTTATCCTCCTCTATCCTCAAATATTTCTCATGAAGGAGCATCAGTAGATCTAGCAATTTTTAGATTGCATATAGCCGGAATTTCATCTATTTTAGGAGCAATTAATTTTATTTCAACAGTAATAAATATACGTCCATTTGGGATACATTCAGAACATATTACTTTATTTACTTGAGCCGTAAAAATCACTGCAATTCTCCTTTTATTATCCCTACCTGTACTTGCCGGAGCAATTACTATATTATTAACAGATCGAAATGTAAATACATCTTTTTTTGACCCAGCCGGTGGAGGAGACCCAATTTTATACCAACATTTATTT
>Tychius_picirostris
AACCTTATATTTTATTTTTGGATCATGATCAGGAATAGTAGGGACATCCCTTAGAATACTAATTCGTACTGAATTAGGAAACCCAGGTAGTTTAATTGGAGATGATCAAATTTATAATAGAATTGTAACTGCTCATGCATTTATTATAATTTTTTTTATAGTAATACCAATCATAATTGGGGGATTTGGAAATTGATTAATTCCTCTAATATTAGGAGCCCCCGATATAGCCTATCCACGACTTAATAATATAAGATTCTGACTTTTACCCCCAAGAATCTCTTTATTATTAATAAGAAGAATTGTTAATAAAGGAGCTGGAACAGGCTGAACAGTTTATCCCCCATTATCCTCAAATATTGCTCATGAAGGTGCTTCAGTAGATCTAGCTATTTTTAGTCTACATATAGCAGGAATATCCTCAATTTTAGGAGCAATTAATTTTATCTCTACAATAATAAATATACGACCATTTGGTATAAATTCTGAAAAAGTAACTTTATTTTCTTGAGCTGTTCAAGTAACTGCTATTCTACTCTTACTATCATTACCTGTGCTAGCAGGAGCAATTACTATACTCTTAACTGATCGAAATGTAAATACTTCCTTTTTTGACCCCGCTGGAGGAGGTGATCCAATTTTATACCAACACTTATTT
>Tychius_polylineatus
AACTTTATATTTCATTTTTGGATCCTGATCTGGGATAATCGGAACATCCTTAAGTATATTAATCCGAACTGAACTGGGGAACCCCGGAAGTTTAATTGGTGATGATCAAATTTATAATAGAATTGTTACTGCCCATGCATTCATTATAATTTTTTTTATAGTAATACCTATTATAATTGGGGGATTTGGAAATTGATTAATTCCATTAATACTAGGAGCACCAGATATAGCATTTCCTCGATTAAATAATATAAGATTTTGATTACTACCCCCAAGAATTCTTCTTTTACTAATAAGAAGAATTGTAAATAAAGGAGCTGGTACAGGTTGAACCGTCTACCCACCTTTATCATCTAATACTGCCCACGAAGGAGCCTCAGTTGATTTAGCAATTTTTAGTCTACATATAGCTGG----TCATCCATCCTAGGAGCAGCTAATTTTATTTCAACTGCAATAAATATACGTCCATTTGGAATAGACTCAGAACGAGTAACTTTATTCACATGAGCAGTTCAAATTACAGCTATTCTTCTTCTTCTTTCATTACCTGTATTAGCAGGAGCTATTACAATACTTTTAACCGATCGAAATGTAAACACAACTTTCTTTGATCCAGCAGGTGGAGGAGATCCAGTTTTATACCAACATTTATTT
>Tychius_pumilus
AACCTTATATTTTATTTTTGGATTCTGGTCTGGAATAGTAGGAACATCCTTAAGAATGCTCATTCGTACCGAATTAGGAAATCCAGGAAGACTAATTGGAGATGACCAAATTTATAATAGAATTGTAACTGCTCATGCCTTTATTATAATTTTTTTTATAGTTATACCTATTATAATCGGAGGTTTTGGTAACTGACTTGTTCCTCTTATACTTGGAGCCCCCGATATAGCATTCCCACGATTAAATAATATAAGATTTTGATTATTACCACCAAGAATTTCTTTGTTACTAATAAGAAGAATTGTAAATAAAGGAGCTGGAACAGGTTGAACAGTTTACCCCCCCTTATCATCTAATATTGCTCATGAAGGAGCATCAGTTGATCTAACTATTTTTAGACTTCATATAGCGGGGACATCTTCAATTCTAGGAGCAATTAACTTTATTTCTACAGCTATAAATATACGTCCTTTTGGAATAAACTCAGAACGAGTAACTTTATTTACATGGGCAGTTCAAATTACAGCTATCCTCCTTCTTTTATCACTTCCAGTTCTTGCTGGTGCAATTACTATACTACTCACAGATCGAAATGTAAATACTTCTTTTTTTGACCCTGCTGGAGGAGGTGATCCTATTTTATATCAACATTTATTT
>Tychius_pusillus
AACATTATATTTTATTTTTGGATCATGATCAGGAATAGTAGGTACATCATTAAGTATACTAATTCGTACAGAATTAGGTAACCCAGGAAGATTAATTGGAGATGATCAAATTTATAACAGAATTGTTACTGCCCATGCATTTATCATAATTTTCTTTATAGTTATACCTATCATAATTGGAGGATTCGGAAATTGACTAGTACCCTTAATACTAGGAGCTCCCGACATAGCTTTCCCACGATTAAATAATATAAGATTTTGACTCTTACCCCCAAGAATTTCCATTTTATTAATAAGTAGAATTGTAAATAAAGGAGCCGGAACAGGGTGAACAGTTTATCCGCCCCTCTCATCAAATGTTGCACATGAAGGTGCATCAGTTGATTTAGCTATTTTTAGTCTACATATAGCAGGAGCCTCTTCAATCCTAGGGGCTATTAATTTTATTTCTACAGTTATAAATATACGACCATTTGGAATAAATTCTGAACGAGTAACTTTATTTACATGAGCAGTAAATATTACTGCTATTTTATTATTATTATCACTACCTGTACTTGCCGGAGCTATTACAATACTTTTAACTGACCGAAATGTAAATACATCTTTTTTTGACCCAGCAGGTGGTGGAGATCCTATTTTATACCAACACCTATTT
>Tychius_quinquepunctatus
AACCTTATACTTTATTTTTGGGTCTTGGTCTGGGATAGTGGGGACATCCCTAAGAATACTCATTCGTACCGAATTAGGAAATCCCGGTAGACTAATTGGAGATGACCAAATTTATAATAGAATTGTAACAGCACATGCATTTATCATAATTTTTTTTATAGTTATGCCAATCTTAATCGGGGGATTTGGAAATTGACTTATCCCATTAATAACAGGGGCCCCAGATATAGCCTTTCCTCGATTAAATAATATAAGATTTTGGCTATTACCACCAAGAATTATATTATTATTAATAAGAAGAATTGTTAATAAAGGGGCCGGAACAGGATGAACAGTTTACCCGCCTTTATCATCAAATATTGCCCATGAAGGAGCATCTGTTGACTTGGCAATTTTTAGTCTACATATAGCAGGAATTTCTTCTATTTTAGGAGCTATAAACTTTATCTCAACAATCATAAATATACGACCATTTGGAATAATTTCAGAACGTATAGCCCTTTTTATATGAGCAGTTCAAATTACTGCTATTCTTCTTCTTCTTTCTCTTCCTGTTCTTGCTGGGGCAATTACTATATTATTAACTGACCGAAATACAAATACCTCATTTTTTGACCCAGCAGGAGGGGGAGATCCTATCCTATACCAACACCTATTT
>Tychius_rufipennis
AACTTTATACTTTATTTTTGGATCATGATCAGGAATAGTCGGAACATCATTAAGAATACTAATTCGTTCAGAGCTAGGAAATCCAGGAAGATTAATTGGAGACGACCAAATCTACAATAGAATTGTTACAGCTCATGCTTTTATTATAATTTTTTTTATAGTTATACCCATTATAATTGGTGGATTCGGAAATTGGTTAGTTCCACTAATATTAGGTGCCCCAGATATAGCTTTTCCCCGTTTAAACAATATAAGATTTTGATTATTACCCCCAAGAATCTTTTTATTATTAATAAGAAGAATTGTTAATAAAGGAGCAGGGACAGGATGAACAGTTTATCCTCCCCTATCATCTAATCTAGCTCATGAAGGTGCTTCTGTTGATTTGGCTATCTTTAGTCTTCATATAGCAGGAGTATCCTCAATTTTAGGAGCAATTAATTTTATTTCTACAGTAATAAATATACGCCCCTTTGGATTAATCTCAGAACGTATATCATTATTTACATGAGCAGTTCAAATTACTGCTGTTCTTCTTCTTCTTTCTCTACCTGTTCTTGCAGGAGCAATTTCTATACTTTTAACTGATCGAAATGTAAATACATCATTTTTTGATCCTGCTGGAGGGGGAGATCCTATTCTATACCAACATTTATTT
>Tychius_schneideri
AACTTTATATTTTATTTTTGGCTCCTGATCAGGAATAGTAGGAACCTCATTAAGAATACTAATTCGAACTGAATTAGGAAATCCTGGTAGGTTAATTGGTGACGACCAAATTTATAATAGAATTGTTACTGCCCATGCATTTATTATAATTTTTTTTATAGTTATACCTATTATAATTGGTGGATTTGGTAACTGACTTGTTCCTTTAATACTGGGTGCTCCAGATATAGCATTCCCTCGTCTTAATAATATAAGATTCTGACTGTTACCCCCAAGAATTATACTTTTATTAATAAGTAGAATTGTTAATAAAGGAGCCGGAACTGGTTGAACAGTTTATCCCCCCTTATCATCAAATATAGCCCATGAAGGAGCATCTGTTGATTTAGCAATTTTTAGTCTTCATATAGCAGGGATATCATCAATTCTTGGGGCAATTAACTTTATTTCAACTGTTATAAATATACGCCCTTTTGGAATAAACTCAGAACGAGTAACTTTATTTACTTGAGCTGTTCAAATTACTGCTATTTTATTATTATTATCTCTTCCTGTATTAGCTGGGGCAATTACTATACTTTTAACAGACCGAAATGTAAATACTTCATTTTTTGATCCAGCAGGAGGGGGAGATCCAATTTTATACCAACATTTATTT
>Tychius_squamulatus
AACTCTATATTTTATTTTCGGATCTTGATCAGGTATAGTCGGTACCTCATTAAGTATACTAATTCGAACAGAATTAGGAAATCCTGGAAGTTTAATTGGAGATGACCAGATTTATAATAGTATTGTTACTGCCCATGCATTTATCATAATTTTTTTTATAGTAATACCAATTATAATTGGAGGATTTGGAAATTGACTAATTCCATTAATGCTTGGAGCCCCTGATATAGCTTTTCCTCGACTTAATAATATAAGATTTTGATTATTACCCCCTAGAATTTTACTATTATTAATAAGAAGAATTGTTAATAAAGGTGCAGGAACAGGATGAACAGTTTATCCACCCTTATCTTCAAATATCGCCCATGAAGGGGCTTCGGTAGATCTCGCAATTTTTAGTCTTCATTTAGCTGGTATATCCTCAATTTTAGGAGCTATTAACTTTATTTCAACAATAATAAATATACGTCCATTTGGTATAAATTCGGAACGTACTACTTTATTCTCATGAGCAGTTCAAATTACTGCTATTCTTCTATTATTATCTTTACCAGTCTTAGCTGGAGCAATTTCTATACTTCTTACTGACCGAAATGTAAATACCACTTTCTTCGACCCCGCAGGTGGTGGAGACCCAATTTTATATCAACATTTATTT
>Tychius_stephensi
AACATTATACTTTGTTTTTGGATCCTGATCAGGAATAATGGGAACTTCATTAAGAATATTAATTCGAACTGAACTAGGAAATCCAGGAAGATTAATTGGGGATGACCAAATTTATAATAGAATTGTTACCGCCCATGCATTTATTATGATTTTTTTTATAGTAATACCAATTATAATTGGAGGTTTCGGTAATTGATTAGTCCCACTAATACTAGGTGCTCCAGATATGGCATATCCACGTTTAAATAATATAAGATTTTGACTTTTACCCCCCAGAATTTCTCTTTTATTAATAAGAAGAATTGTAAATAAAGGAGCGGGAACAGGATGAACTATTTATCCCCCTTTATCCTCCTATATTATTCATGAAGGGCCATCAGTTGATCTGGCAATTTTTAGGCTTCATATAGCTGGAGCTTCCTCTATTTTAGGAGCTATTAATTTTATTTCAACAGCAACAAATATACGACCATTTGGTATAAACTCAGAACAAATTACCTTATTTACATGGGCAGTTCAAATCACAGCAATTTTACTTTTATTATCTTTACCCGTATTAGCAGGTGCTATTACAATATTATTAACTGACCGAAATATCAATACAACTTTTTTTGACCCAGCAGGAGGGGGAGACCCAATTTTATACCAACACCTATTT
>Tychius_striatulus
AACTTTATATTTTATTTTTGGGTCATGATCAGGAATAGTCGGAACTTCATTAAGAATGCTAATTCGTACTGAACTAGGAAATCCAGGAAGACTAATTGGTGATGACCAGATTTATAATAGAATTGTTACAGCCCATGCTTTTATTATAATTTTTTTTATAGTTATACCAATTATAATTGGAGGATTTGGAAACTGACTAGTTCCTTTAATACTTGGAGCACCAGATATAGCCTTTCCACGTCTTAATAATATAAGATTTTGATTATTACCCCCTAGAATTTCTTTATTATTAATAAGTAGAATTATAAATAAAGGAGCAGGGACTGGATGAACAGTTTATCCTCCCCTATCATCAAATATTGCTCATGAAGGAGCCTCAGTAGACTTGGCTATTTTTAGCCTTCATATTGCAGGAATCTCCTCTATCCTCGGGGCAATTAATTTTATCTCTACAGTTATAAATATACGGCCCTTTGGCATAAACTCAGAACGAATAACCTTATTTACTTGAGCTGTCCAAATTACAGCCATTCTATTACTTTTATCTTTACCAGTACTTGCAAGAGCAATTACCATATTACTAACAGACCGAAATGTAAATACTTCTTTTTTTGATCCAGCGGGAGGAGGGGATCCTATTTTATATCAACATTTATTT
>Tychius_tectus
???ATTATATTTTATTTTTGGATCTTGAGCTGGAATAGTAGGGACATCTTTAAGTATATTAATTCGTACAGAATTAGGTAATCCTGGAAGTTTAATTGGAGATGATCAAATTTATAATAGAATTGTAACAGCTCATGCATTTATTATAATTTTTTTTATAGTTATACCTATTATAATTGGGGGTTTTGGAAACTGACTAGTCCCATTAATAATAGGTGCTCCTGATATAGCTTTTCCACGATTAAATAATATAAGTTTCTGACTATTGCCTCCAAGAATTTCTCTATTATTAATAAGTAGAATTGTAAATAAAGGTGCGGGAACAGGATGAACTGTCTATCCTCCTTTATCATCTAATATTTATCATGAAGGAGCCTCAGTTGACTTAGCAATTTTTAGACTTCATATAGCTGGAGTATCATCAATTCTAGGAGCTATTAATTTTATCTCAACAGTTATAAATATACGACCTTTTGGAATAATTTCTGAACGTATAACTCTATTTACTTGAGCAGTTCAAATTACTGCTATTCTACTTCTATTATCTTTACCAGTACTAGCAGGAGCAATTACTATACTTCTAACTGATCGAAATGTAAATACTTCATTTTTTGATCCAGCAGGAGGAGGTGATCCAATTTTATATCAACATTTATT?
>Tychius_tibialis
???ATTATATTTTATTTTTGGATCATGATCAGGAATAGTAGGTACATCATTAAGTATACTAATTCGTACAGAATTAGGTAACCCAGGAAGATTAATTGGAGATGATCAAATTTATAACAGAATTGTTACTGCCCATGCATTTATCATAATTTTCTTTATAGTTATACCTATCATAATTGGAGGATTCGGGAATTGACTAGTACCCTTAATACTAGGAGCTCCCGACATAGCTTTCCCACGATTAAATAATATAAGATTTTGACTATTACCCCCAAGAATTTCCATTTTATTAATAAGTAGAATTGTAAATAAAGGAGCCGGAACAGGGTGAACAGTTTATCCACCCCTCTCATCAAATGTTGCACATGAAGGTGCATCAGTTGATTTAGCTATTTTTAGTCTACATATAGCAGGAGCCTCTTCAATCCTAGGGGCTATTAATTTTATTTCTACAGTTATAAATATACGACCATTTGGAATAAATTCTGAACGAGTAACTTTATTTACATGAGCAGTAAATATTACTGCTATTTTATTATTATTATCACTACCTGTACTTGCCGGAGCTATTACAATACTTTTAACTGACCGAAATGTAAATACATCTTTTTTTGACCCAGCAGGTGGTGGAGACCCTATTTTATACCAACACCTATT?
