# Supplementary material for: Morphological characters of the immature stages of Tychius (Apeltarius) amplicollis Aubé, 1850 (Coleoptera, Curculionidae, Curculioninae, Tychiini), supported by molecular and biological data, suggest that Apeltarius Desbrochers des Loges, 1873 is a new synonym of Tychius Germar, 1817
Source: Zookeys. 2026 Mar 10;1272:265–84. doi: 10.3897/zookeys.1272.183226 (PMC12997044; doi:10.3897/zookeys.1272.183226)
Supplement: Supplementary material 4 — Phylogenetic tree resulting from IQ-TREE analysis of the specimen-level dataset [file zookeys-1272-265_article-183226__-s004.treefile]

(Notolomus_cf._basalis_JHAR01207_0101_GBMNF52940-22_BOLD:0.0047570362,Notolomus_sp._ON553444.1_NCBI:0.0000024154,(((((((((Sibinia_albosquamosa_GBMNE48242-22_BOLD:0.0000010854,Sibinia_albosquamosa_KC784295.1_NCBI:0.0000010854)100/100:0.0035860746,((Sibinia_albosquamosa_GBMNE48243-22_BOLD:0.0000010854,Sibinia_albosquamosa_KC784311.1_NCBI:0.0000010854)96.1/100:0.0068954094,((Sibinia_albosquamosa_GBMNF53917-22_BOLD:0.0000027860,Sibinia_albosquamosa_MW520681.1_NCBI:0.0000027860)95.7/100:0.0016162934,(Sibinia_albosquamosa_GBMNF53920-22_BOLD:0.0000010854,Sibinia_albosquamosa_MW520684.1_NCBI:0.0000010854)0/98:0.0000021009)0/98:0.0000020250)71.8/100:0.0033250337)0/50:0.0000022268,((Sibinia_albosquamosa_GBMNF53914-22_BOLD:0.0000010854,Sibinia_albosquamosa_MK891725.1_NCBI:0.0000010854)71.8/100:0.0187641041,(Sibinia_albosquamosa_GBMNF53915-22_BOLD:0.0000023755,Sibinia_albosquamosa_MK891629.1_NCBI:0.0000028184)71.8/100:0.0035737157)73.6/61:0.0035387044)0/11:0.0000026398,((Sibinia_albosquamosa_GBMNF53916-22_BOLD:0.0000010854,Sibinia_albosquamosa_MK891590.1_NCBI:0.0000010854)0/100:0.0000010854,(Sibinia_albosquamosa_GBMNF53919-22_BOLD:0.0000010854,Sibinia_albosquamosa_MW520683.1_NCBI:0.0000010854)0/100:0.0000024087)71.8/100:0.0034269941)0/17:0.0000028147,(Sibinia_albosquamosa_GBMNF53918-22_BOLD:0.0000010854,Sibinia_albosquamosa_MW520682.1_NCBI:0.0000010854)71.8/100:0.0080388550)100/100:0.2579049999,(Sibinia_beckeri_MK892146.1_NCBI:0.3346306504,(((((Sibinia_sodalis_GBMNE47898-22_BOLD:0.0000010854,Sibinia_sodalis_KC783910.1_NCBI:0.0000010854)95.7/100:0.0015392243,(((Sibinia_sodalis_GCOL11425-16_BOLD:0.0000000000,Sibinia_sodalis_KU910579.1_NCBI:0.0000000000):0.0000000000,Sibinia_sodalis_KU916609.1_NCBI:0.0000000000):0.0000010854,Sibinia_sodalis_GCOL11429-16_BOLD:0.0000010854)0/100:0.0000010854)0/100:0.0000021730,(Sibinia_sodalis_MK890885.1_NCBI:0.0000010854,Sibinia_sodalis_MK892124.1_NCBI:0.0000010854)71.8/100:0.0031742050)96.1/100:0.0105027732,((Sibinia_sodalis_GBMNF53923-22_BOLD:0.0000010854,Sibinia_sodalis_MK347694.1_NCBI:0.0000010854)100/100:0.0031172452,(Sibinia_sodalis_GBMNF53924-22_BOLD:0.0000010854,Sibinia_sodalis_MW520685.1_NCBI:0.0000010854)0/100:0.0000021067)71.8/100:0.0044467100)85.7/97:0.0057442398,Sibinia_sodalis_MK891250.1_NCBI:0.0000029020)96.1/100:0.3089679774)43/89:0.0499774972)100/100:0.1616681636,((((Sibinia_arenariae_GBMNF53921-22_BOLD:0.0000010854,Sibinia_arenariae_MK347618.1_NCBI:0.0000010854)100/100:0.0858449892,((((Sibinia_phalerata_GBMUS1082-17_BOLD:0.0000010854,Sibinia_phalerata_MK892110.1_NCBI:0.0000010854)73.6/100:0.0021354167,Sibinia_phalerata_MK892155.1_NCBI:0.0000021525)100/100:0.1644261997,(Sibinia_primita_NOCLP908-16_BOLD:0.0000010854,Sibinia_primita_NOCLP909-16_BOLD:0.0040364445)96.1/100:0.1297137741)0/100:0.0042581906,Sibinia_variata_MK892133.1_NCBI:0.1680593273)100/100:0.0631864827)0/93:0.0092708576,((((((Sibinia_attalica_COANT757-22_BOLD:0.0000010854,Sibinia_attalica_LPRCI2793-22_BOLD:0.0000010854)0/98:0.0000010854,(Sibinia_attalica_LPRCI1007-21_BOLD:0.0000010854,Sibinia_attalica_LPRCI409-21_BOLD:0.0000010854)0/100:0.0000010854)0/100:0.0000010854,Sibinia_attalica_LPRCI411-21_BOLD:0.0021514860)96.1/100:0.0222968434,(((Sibinia_femoralis_GBMUS1084-17_BOLD:0.0000010854,Sibinia_femoralis_GBMUS1085-17_BOLD:0.0000010854)0/100:0.0000021627,(((Sibinia_femoralis_MK347619.1_NCBI:0.0000010854,Sibinia_sericea_GBMNF53922-22_BOLD:0.0000010854)96.1/100:0.0010112118,Sibinia_femoralis_PV433334.1_NCBI:0.0037273381)71.8/100:0.0075173663,Sibinia_femoralis_MK891756.1_NCBI:0.0045030179)81.8/100:0.0045840503)96.1/100:0.0410283515,Sibinia_femoralis_MK892181.1_NCBI:0.0436539625)96.1/100:0.0085554575)71.8/100:0.0205017310,(((((Sibinia_pellucens_FBCOI847-12_BOLD:0.0000010854,Sibinia_pellucens_KM441327.1_NCBI:0.0000010854)0/100:0.0000021053,(((((((((((Sibinia_pellucens_FBCOK695-13_BOLD:0.0000000000,Sibinia_pellucens_KU913574.1_NCBI:0.0000000000):0.0000000000,Sibinia_pellucens_GCOL6826-16_BOLD:0.0000000000):0.0000000000,Sibinia_pellucens_KM442768.1_NCBI:0.0000000000):0.0000000000,Sibinia_pellucens_KM440637.1_NCBI:0.0000000000):0.0000010854,Sibinia_pellucens_GBCOD120-13_BOLD:0.0000010854)0/100:0.0000026998,(((Sibinia_pellucens_GCOL10598-16_BOLD:0.0000000000,Sibinia_pellucens_KU907034.1_NCBI:0.0000000000):0.0000000000,Sibinia_pellucens_KU907317.1_NCBI:0.0000000000):0.0000010854,Sibinia_pellucens_GCOL10607-16_BOLD:0.0000010854)96.1/100:0.0015827286)96.1/100:0.0015702231,((Sibinia_pellucens_GBCL53965-19_BOLD:0.0000010854,Sibinia_pellucens_MH115480.1_NCBI:0.0000010854)0/100:0.0000022697,(((Sibinia_pellucens_GBCL53966-19_BOLD:0.0000010854,Sibinia_pellucens_MH115479.1_NCBI:0.0000010854)0/100:0.0000023028,(Sibinia_pellucens_GCOL11442-16_BOLD:0.0000010854,Sibinia_pellucens_KU906493.1_NCBI:0.0000010854)0/100:0.0000010854)96.1/100:0.0046625648,Sibinia_pellucens_MK892231.1_NCBI:0.0013967579)71.8/97:0.0014925000)96.1/97:0.0015334889)0/80:0.0000025186,(((((((Sibinia_pellucens_GBCOG231-13_BOLD:0.0000000000,Sibinia_pellucens_KU908562.1_NCBI:0.0000000000):0.0000000000,Sibinia_pellucens_KU912584.1_NCBI:0.0000000000):0.0000000000,Sibinia_pellucens_KC783984.1_NCBI:0.0000000000):0.0000000000,Sibinia_pellucens_GCOL11449-16_BOLD:0.0000000000):0.0000000000,Sibinia_pellucens_KM448826.1_NCBI:0.0000000000):0.0000000000,Sibinia_pellucens_GCOL13345-16_BOLD:0.0000000000):0.0000026140,Sibinia_pellucens_GBMNE47992-22_BOLD:0.0000026140)84.3/100:0.0015701970)0/95:0.0000028582,Sibinia_pellucens_GCOL6980-16_BOLD:0.0000010854)0/26:0.0000024526,((((Sibinia_pellucens_GCOL1357-16_BOLD:0.0000000000,Sibinia_pellucens_MK891015.1_NCBI:0.0000000000):0.0000000000,Sibinia_pellucens_KU919365.1_NCBI:0.0000000000):0.0000000000,Sibinia_pellucens_MK892298.1_NCBI:0.0000000000):0.0000000000,Sibinia_pellucens_KU915074.1_NCBI:0.0000000000):0.0000010854)0/61:0.0000010854,Sibinia_pellucens_MK890935.1_NCBI:0.0000010854)71.8/97:0.0015914566)100/100:0.0159567806,(Sibinia_pellucens_GCOL6738-16_BOLD:0.0000010854,Sibinia_pellucens_KU914971.1_NCBI:0.0000010854)71.8/100:0.0103529530)100/100:0.1501762639,Sibinia_vittata_MK891894.1_NCBI:0.1473492512)95.7/100:0.0232946195,(((((Sibinia_pyrrhodactyla_GCOL12885-16_BOLD:0.0000000000,Sibinia_pyrrhodactyla_KU910415.1_NCBI:0.0000000000):0.0000000000,Sibinia_pyrrhodactyla_KU916541.1_NCBI:0.0000000000):0.0000010854,Sibinia_pyrrhodactyla_GCOL12888-16_BOLD:0.0000010854)0/100:0.0000029037,Sibinia_pyrrhodactyla_MK892170.1_NCBI:0.0016008962)96.1/100:0.2055536668,(((((((Sibinia_viscariae_COLFE038-12_BOLD:0.0000000000,Sibinia_viscariae_KJ964403.1_NCBI:0.0000000000):0.0000000000,Sibinia_viscariae_KJ964416.1_NCBI:0.0000000000):0.0000010854,(Sibinia_viscariae_COLFE476-13_BOLD:0.0000010854,((((((((Sibinia_viscariae_COLFE477-13_BOLD:0.0000000000,Sibinia_viscariae_GCOL11819-16_BOLD:0.0000000000):0.0000000000,Sibinia_viscariae_KJ961913.1_NCBI:0.0000000000):0.0000000000,Sibinia_viscariae_NOCLP914-16_BOLD:0.0000000000):0.0000000000,Sibinia_viscariae_KU907630.1_NCBI:0.0000000000):0.0000000000,Sibinia_viscariae_KJ961796.1_NCBI:0.0000000000):0.0000000000,Sibinia_viscariae_MK891259.1_NCBI:0.0000000000):0.0000010854,Sibinia_viscariae_COLFE482-13_BOLD:0.0000010854)0/100:0.0000010854,Sibinia_viscariae_NOCLP913-16_BOLD:0.0000010854)71.8/100:0.0021467963)0/6:0.0000011234)0/17:0.0000020577,(((((((Sibinia_viscariae_GBCOD477-13_BOLD:0.0000000000,Sibinia_viscariae_MK891064.1_NCBI:0.0000000000):0.0000000000,Sibinia_viscariae_KM444728.1_NCBI:0.0000000000):0.0000000000,Sibinia_viscariae_GCOL11813-16_BOLD:0.0000000000):0.0000000000,Sibinia_viscariae_GBCOU6098-14_BOLD:0.0000000000):0.0000000000,Sibinia_viscariae_KU916296.1_NCBI:0.0000000000):0.0000000000,Sibinia_viscariae_KM444698.1_NCBI:0.0000000000):0.0000010854,Sibinia_viscariae_GBCOU3504-13_BOLD:0.0000010854)0/97:0.0000010854)0/17:0.0000024120,Sibinia_viscariae_GBCOU3539-13_BOLD:0.0000010854)0/5:0.0000010854,Sibinia_viscariae_KM450771.1_NCBI:0.0000010854)71.8/85:0.0037883632,Sibinia_viscariae_MK891968.1_NCBI:0.0082634921)96.1/100:0.0682495702)73.6/85:0.0171636370)100/100:0.0229370555)100/100:0.1196099258,((((Sibinia_subelliptica_FBCOQ059-13_BOLD:0.0000010854,Sibinia_subelliptica_KM446923.1_NCBI:0.0000010854)0/100:0.0000020226,Sibinia_subelliptica_TDAOE2694-23_BOLD:0.0000010854)71.8/100:0.0035584153,(Sibinia_subelliptica_GCOL11928-16_BOLD:0.0000010854,Sibinia_subelliptica_KU913550.1_NCBI:0.0000010854)0/85:0.0000028284)73.6/99:0.0077202210,(Sibinia_unicolor_GBMNE47878-22_BOLD:0.0000010854,((((((Sibinia_unicolor_GCOL5653-16_BOLD:0.0000000000,Sibinia_unicolor_MK892223.1_NCBI:0.0000000000):0.0000000000,Sibinia_unicolor_KU918347.1_NCBI:0.0000000000):0.0000000000,Sibinia_unicolor_KU918894.1_NCBI:0.0000000000):0.0000000000,Sibinia_unicolor_MK891983.1_NCBI:0.0000000000):0.0000010854,Sibinia_unicolor_GCOL5654-16_BOLD:0.0000010854)0/100:0.0000010854,Sibinia_unicolor_KC783896.1_NCBI:0.0000010854)0/39:0.0000026770)100/100:0.1004487366)83.6/100:0.1274304462)100/100:0.0745956319)83.6/100:0.1118393358,Sibinia_maculata_SDRAJ581-14_BOLD:0.4320387581)100/100:0.1585390837)100/100:0.2356590741,(((((Tychius_amplicollis.JHAR08695.1:0.0101081451,Tychius_amplicollis.JHAR08695.2:0.0029254433)100/100:0.2751808785,((((Tychius_quinquepunctatus_COLFF597-13_BOLD:0.0000000000,Tychius_quinquepunctatus_KJ965896.1_NCBI:0.0000000000):0.0000000000,Tychius_quinquepunctatus_KJ966370.1_NCBI:0.0000000000):0.0000010854,Tychius_quinquepunctatus_COLFF598-13_BOLD:0.0000010854)0/100:0.0000021356,((((((((Tychius_quinquepunctatus_FBCOA700-10_BOLD:0.0022796680,Tychius_quinquepunctatus_MK890979.1_NCBI:0.0000021625)96.1/100:0.0011688661,((Tychius_quinquepunctatus_GCOL3700-16_BOLD:0.0000000000,Tychius_quinquepunctatus_MK891050.1_NCBI:0.0000000000):0.0000010854,Tychius_quinquepunctatus_KU909138.1_NCBI:0.0000010854)0/100:0.0000020564)84.3/100:0.0011710850,(((Tychius_quinquepunctatus_GBCOU630-13_BOLD:0.0000010854,Tychius_quinquepunctatus_KM450723.1_NCBI:0.0000010854)73.6/100:0.0011486139,(Tychius_quinquepunctatus_GCOL11398-16_BOLD:0.0000022752,Tychius_quinquepunctatus_KU908819.1_NCBI:0.0000022751)71.8/100:0.0011516053)0/28:0.0000026349,(Tychius_quinquepunctatus_GCOL11405-16_BOLD:0.0000010854,Tychius_quinquepunctatus_KU918849.1_NCBI:0.0000010854)0/100:0.0000010854)0/39:0.0000020870)0/99:0.0000024607,(Tychius_quinquepunctatus_GBCL52809-19_BOLD:0.0000010854,Tychius_quinquepunctatus_LN889538.1_NCBI:0.0000010854)71.8/100:0.0013426335)96.1/87:0.0022262979,((Tychius_quinquepunctatus_GCOL1386-16_BOLD:0.0000010854,Tychius_quinquepunctatus_KU914707.1_NCBI:0.0000010854)0/98:0.0000020748,Tychius_quinquepunctatus_MK891120.1_NCBI:0.0022542130)71.8/90:0.0011115961)96.1/98:0.0022884820,Tychius_quinquepunctatus_MK890861.1_NCBI:0.0009859499)0/96:0.0000020603,Tychius_quinquepunctatus_MK891702.1_NCBI:0.0126273575)71.8/97:0.0047416395,Tychius_quinquepunctatus_MK892302.1_NCBI:0.0000023417)71.8/97:0.0020908376)100/100:0.1348018599)100/100:0.1334984664,(Tychius_crassior_MK890806.1_NCBI:0.2956474638,(Tychius_rufipennis_GBMNE48091-22_BOLD:0.0000010854,Tychius_rufipennis_KC784084.1_NCBI:0.0000010854)100/100:0.3778061381)73.6/86:0.0620754086)96.2/86:0.0503397623,((Tychius_aureolus_MK892030.1_NCBI:0.0000010926,Tychius_sharpi_GBMUS1078-17_BOLD:0.0014047595)100/100:0.2350806756,((((((Tychius_schneideri_COLFE1363-13_BOLD:0.0000010854,Tychius_schneideri_KJ964935.1_NCBI:0.0000010854)0/99:0.0000021704,((Tychius_schneideri_COLFE1368-13_BOLD:0.0000010854,Tychius_schneideri_KJ962935.1_NCBI:0.0000010854)96.1/100:0.0020212759,((Tychius_schneideri_FBCOP663-13_BOLD:0.0000010854,Tychius_schneideri_KM447343.1_NCBI:0.0000010854)73.6/100:0.0014252889,(Tychius_schneideri_FBCOP664-13_BOLD:0.0000010854,Tychius_schneideri_KM442126.1_NCBI:0.0000010854)0/100:0.0000029741)0/100:0.0000023103)71.8/88:0.0013136223)0/88:0.0000024916,Tychius_schneideri_KM442330.1_NCBI:0.0000010854)0/32:0.0000029835,Tychius_schneideri_FBCOP662-13_BOLD:0.0000010854)0/58:0.0000020786,Tychius_schneideri_GBCOU6342-14_BOLD:0.0013509658)57.5/96:0.0026255495,(Tychius_schneideri_EURAP054-19_BOLD:0.0000010854,((Tychius_schneideri_FBCOP665-13_BOLD:0.0000000000,Tychius_schneideri_MK891066.1_NCBI:0.0000000000):0.0000010854,Tychius_schneideri_KM451292.1_NCBI:0.0000010854)0/100:0.0000010854)0/97:0.0000021507)96.1/100:0.2295397345)100/100:0.0977143530)75.5/75:0.0215642287,((((((((((Tychius_atlanticus_GBMNF53925-22_BOLD:0.0000010854,Tychius_atlanticus_MW520697.1_NCBI:0.0000010854)96.1/99:0.0024580847,Tychius_cf._filirostris_ZFMK_TIS_24048_GBMNF53927-22_BOLD:0.0192243481)96.1/100:0.0240668179,((((Tychius_filirostris_GBMNF53936-22_BOLD:0.0000010854,Tychius_filirostris_MK892373.1_NCBI:0.0000010854)96.1/100:0.0012904272,((Tychius_filirostris_GBMNF53938-22_BOLD:0.0000010854,Tychius_filirostris_MK892387.1_NCBI:0.0000010854)95.7/100:0.0026510066,(Tychius_filirostris_GBMNF53939-22_BOLD:0.0000010854,Tychius_filirostris_MK892389.1_NCBI:0.0000010854)71.8/100:0.0013519752)0/100:0.0000022435)96.1/100:0.0055152337,(Tychius_filirostris_GBMNF53940-22_BOLD:0.0000010854,Tychius_filirostris_MW520698.1_NCBI:0.0000010854)0/84:0.0000024952)0/99:0.0000026866,(Tychius_filirostris_GBMNF53937-22_BOLD:0.0000024336,Tychius_filirostris_MK892407.1_NCBI:0.0000024358)71.8/100:0.0027088687)96.1/100:0.0413235685)47.2/82:0.0084792272,(((((((Tychius_colonnellii_GBMNE47784-22_BOLD:0.0000000000,Tychius_colonnellii_KC783799.1_NCBI:0.0000000000):0.0000000000,Tychius_colonnellii_MW520717.1_NCBI:0.0000000000):0.0000010854,Tychius_colonnellii_GBMNF53930-22_BOLD:0.0000010854)0/100:0.0000010854,(Tychius_colonnellii_GBMNF53931-22_BOLD:0.0000010854,Tychius_colonnellii_MW520718.1_NCBI:0.0000010854)84.3/100:0.0011486813)96.1/100:0.0046632699,((Tychius_colonnellii_GBMNF53929-22_BOLD:0.0000010854,Tychius_colonnellii_MW520700.1_NCBI:0.0000010854)0/100:0.0000020364,Tychius_colonnellii_OQ739454.1_NCBI:0.0000020793)96.1/100:0.0026408602)96.1/100:0.0015905487,(Tychius_colonnellii_GBMNF53932-22_BOLD:0.0000024686,Tychius_colonnellii_MW520726.1_NCBI:0.0000020304)96.1/100:0.0025181496)0/79:0.0000020604,(Tychius_colonnellii_GBMNF53928-22_BOLD:0.0000010854,Tychius_colonnellii_MW520699.1_NCBI:0.0000010854)96.1/100:0.0029566789)96.1/100:0.0165197622)96.1/100:0.1623556940,(Tychius_elongatulus_GBMNF53935-22_BOLD:0.0000010854,Tychius_elongatulus_MK347638.1_NCBI:0.0000021660)100/100:0.3615386916)96.1/100:0.0718035071,((Tychius_kulzeri_MK891557.1_NCBI:0.0000020616,Tychius_kulzeri_MK891896.1_NCBI:0.0031640799)100/100:0.1915771682,(((((Tychius_squamulatus_GCOL11318-16_BOLD:0.0000010854,Tychius_squamulatus_KU916639.1_NCBI:0.0000010854)0/100:0.0000021817,Tychius_squamulatus_NOCLP2825-21_BOLD:0.0083986700)0/80:0.0000024090,(Tychius_squamulatus_GCOL11332-16_BOLD:0.0000010854,Tychius_squamulatus_KU916686.1_NCBI:0.0000010854)71.8/100:0.0073271984)47/97:0.0033767613,Tychius_squamulatus_MK892323.1_NCBI:0.0116134318)96.1/97:0.0035312219,Tychius_squamulatus_TDAOE2028-23_BOLD:0.0000022217)83.6/100:0.1433811294)100/100:0.1565672073)100/100:0.0694495651,((((Tychius_junceus_COLFF746-13_BOLD:0.0000000000,Tychius_junceus_MK891147.1_NCBI:0.0000000000):0.0000025723,Tychius_junceus_KJ967239.1_NCBI:0.0000010854)0/100:0.0000024569,((Tychius_junceus_GBCOU1986-13_BOLD:0.0000010854,Tychius_junceus_KM440677.1_NCBI:0.0000010854)84.3/100:0.0014344237,(((((Tychius_junceus_GCOL10088-16_BOLD:0.0000000000,Tychius_junceus_KU908680.1_NCBI:0.0000000000):0.0000000000,Tychius_junceus_MK891029.1_NCBI:0.0000000000):0.0000000000,Tychius_junceus_KU907053.1_NCBI:0.0000000000):0.0000010854,Tychius_junceus_GCOL11368-16_BOLD:0.0000010854)0/100:0.0000010854,(Tychius_junceus_MK891422.1_NCBI:0.0014646094,Tychius_junceus_MK892307.1_NCBI:0.0014568645)0/17:0.0000022518)0/17:0.0000023362)96.1/97:0.0014828315)96.1/97:0.0075681771,Tychius_junceus_COLFH034-14_BOLD:0.0000020642)96.1/100:0.3100608350)100/97:0.0405675523,((((((Tychius_bicolor_GBMNE48250-22_BOLD:0.0000010854,Tychius_bicolor_KC784317.1_NCBI:0.0000010854)73.6/100:0.0012616692,(Tychius_bicolor_GBMNF53926-22_BOLD:0.0000010854,Tychius_bicolor_MW520499.1_NCBI:0.0000010854)0/85:0.0000010854)95.7/100:0.3056064376,(((Tychius_pusillus_GBCOU2044-13_BOLD:0.0000010854,Tychius_pusillus_KM448029.1_NCBI:0.0000010854)0/100:0.0000010854,Tychius_pusillus_MK892303.1_NCBI:0.0000010854)0/97:0.0000022315,((((Tychius_pusillus_GCOL10092-16_BOLD:0.0000000000,Tychius_pusillus_MK891142.1_NCBI:0.0000000000):0.0000000000,Tychius_pusillus_KU907323.1_NCBI:0.0000000000):0.0000000000,Tychius_pusillus_KU911941.1_NCBI:0.0000000000):0.0000010854,Tychius_pusillus_GCOL11475-16_BOLD:0.0000010854)84.3/100:0.0040474704)100/100:0.2966450549)57.5/59:0.1041958482,((((Tychius_stephensi_CCON105-08_BOLD:0.0000010854,((((Tychius_stephensi_CRHIF648-16_BOLD:0.0000010854,Tychius_stephensi_MG060419.1_NCBI:0.0000010854)0/100:0.0000010854,Tychius_stephensi_RRMPE175-15_BOLD:0.0000010854)0/100:0.0000010854,(((Tychius_stephensi_GCOL11128-16_BOLD:0.0000000000,Tychius_stephensi_KU910768.1_NCBI:0.0000000000):0.0000000000,Tychius_stephensi_KU907388.1_NCBI:0.0000000000):0.0000010854,Tychius_stephensi_GCOL11129-16_BOLD:0.0000010854)0/100:0.0000010854)0/97:0.0000023387,(((((Tychius_stephensi_LEPNG261-15_BOLD:0.0065597592,Tychius_stephensi_LEPNG264-15_BOLD:0.0000026164)41.6/89:0.0032961729,Tychius_stephensi_LEPNG263-15_BOLD:0.0065836942)95.7/85:0.0047349787,Tychius_stephensi_LEPNG262-15_BOLD:0.0030383303)95.7/85:0.0029259782,Tychius_stephensi_MK891855.1_NCBI:0.0043255014)20.9/60:0.0021847844,Tychius_stephensi_LEPNG265-15_BOLD:0.0000010854)0/60:0.0000024650)0/60:0.0000023920)20.9/60:0.0012564556,((Tychius_stephensi_GBMNF53948-22_BOLD:0.0000010854,Tychius_stephensi_MK892310.1_NCBI:0.0000010854)71.8/100:0.0077951953,(Tychius_stephensi_GCOL6900-16_BOLD:0.0000010854,Tychius_stephensi_KU918500.1_NCBI:0.0000010854)71.8/100:0.0025835777)73.6/100:0.0012269942)100/85:0.0124401913,Tychius_stephensi_NOCLP759-16_BOLD:0.0090972058)100/100:0.0498883693,Tychius_stephensi_TDAOE400-21_BOLD:0.0000027027)100/100:0.3163842749)71.8/34:0.0255573367,(((((((((Tychius_breviusculus_COLFE172-12_BOLD:0.0000010854,Tychius_breviusculus_KJ966528.1_NCBI:0.0000010854)0/97:0.0000010854,Tychius_breviusculus_NOCLP1077-17_BOLD:0.0000010854)0/96:0.0000010854,Tychius_breviusculus_COLFF161-13_BOLD:0.0000010854)0/2:0.0000010854,((Tychius_breviusculus_COLFF160-13_BOLD:0.0000000000,Tychius_breviusculus_KJ966579.1_NCBI:0.0000000000):0.0000000000,Tychius_breviusculus_KJ965422.1_NCBI:0.0000000000):0.0000010854)0/75:0.0000010854,((Tychius_breviusculus_GCOL12564-16_BOLD:0.0000010854,Tychius_breviusculus_KU912641.1_NCBI:0.0000010854)73.6/100:0.0013115830,Tychius_breviusculus_MK892278.1_NCBI:0.0013159818)0/38:0.0000026905)0/50:0.0000025139,((Tychius_breviusculus_GBMNE48152-22_BOLD:0.0000010854,Tychius_breviusculus_KC784153.1_NCBI:0.0000010854)100/100:0.0026625857,((Tychius_breviusculus_GCOL12563-16_BOLD:0.0000010854,Tychius_breviusculus_KU907840.1_NCBI:0.0000010854)0/100:0.0000023398,Tychius_stephensi_FBCOE879-12_BOLD:0.0022885658)47.5/97:0.0026487557)0/81:0.0000020664)73.6/82:0.0013125095,((Tychius_breviusculus_COLFE173-12_BOLD:0.0000010854,((Tychius_breviusculus_GBCOD283-13_BOLD:0.0000010854,Tychius_breviusculus_KM448179.1_NCBI:0.0000010854)0/100:0.0000010982,Tychius_breviusculus_KJ965795.1_NCBI:0.0000010854)0/56:0.0000023021)0/90:0.0013111554,(Tychius_breviusculus_FBCOK188-13_BOLD:0.0000010854,Tychius_breviusculus_KM451088.1_NCBI:0.0000010854)96.1/100:0.0013153604)0/74:0.0000024550)100/85:0.0174019484,((Tychius_breviusculus_FBCON002-13_BOLD:0.0000010854,(((((Tychius_breviusculus_FBCON003-13_BOLD:0.0000000000,Tychius_breviusculus_KM447282.1_NCBI:0.0000000000):0.0000010854,Tychius_breviusculus_GMGMA1549-14_BOLD:0.0000010854)71.8/100:0.0011556534,((Tychius_breviusculus_GBCOL490-12_BOLD:0.0000000000,Tychius_breviusculus_MK891026.1_NCBI:0.0000000000):0.0000010854,Tychius_breviusculus_KM442623.1_NCBI:0.0000010854)0/100:0.0000021310)0/35:0.0000021305,(Tychius_breviusculus_GBCOU3494-13_BOLD:0.0000010854,Tychius_breviusculus_KM439804.1_NCBI:0.0000010854)96.1/100:0.0011687258)0/85:0.0000021454,Tychius_breviusculus_KM444382.1_NCBI:0.0000010854)0/59:0.0000025607)96.1/100:0.0011366426,(Tychius_breviusculus_GCOL7763-16_BOLD:0.0000010854,Tychius_breviusculus_KU914667.1_NCBI:0.0000010854)0/92:0.0000022268)71.8/100:0.0034005501)96.1/85:0.1697961355,(Tychius_polylineatus_COLFH1774-16_BOLD:0.0000010854,Tychius_polylineatus_MZ660767.1_NCBI:0.0000010854)100/100:0.4045680669)67.5/74:0.0399025230)100/35:0.0735512092,((Tychius_capucinus_GBMIN51871-17_BOLD:0.0000027617,Tychius_capucinus_KC783869.1_NCBI:0.0000020597)100/100:0.3507096907,((((Tychius_medicaginis_FBCOC411-10_BOLD:0.0000000000,Tychius_medicaginis_JF889572.1_NCBI:0.0000000000):0.0000000000,Tychius_medicaginis_JF889571.1_NCBI:0.0000000000):0.0000010854,Tychius_medicaginis_FBCOC412-10_BOLD:0.0000010854)100/100:0.3417758432,((((((((((((((((((((((((((((((Tychius_meliloti_AMRSG030-16_BOLD:0.0000010854,((((((Tychius_meliloti_CNGSD9240-15_BOLD:0.0000010854,Tychius_meliloti_MF640401.1_NCBI:0.0000010854)0/91:0.0000010854,Tychius_meliloti_MBIOE1537-13_BOLD:0.0000010854)0/10:0.0000010854,Tychius_meliloti_KR489144.1_NCBI:0.0000010854)0/75:0.0000010854,(((((Tychius_meliloti_KR482859.1_NCBI:0.0000010854,Tychius_meliloti_NGNAC2974-13_BOLD:0.0000010854)0/77:0.0000010854,Tychius_meliloti_KR487845.1_NCBI:0.0000010854)0/34:0.0000010854,Tychius_meliloti_NGNAB1306-13_BOLD:0.0000010854)0/77:0.0000010854,Tychius_meliloti_KR485519.1_NCBI:0.0000010854)0/22:0.0000010854,Tychius_meliloti_NGNAI136-13_BOLD:0.0000010854)0/76:0.0000010854)0/99:0.0000010854,Tychius_meliloti_GMGMA153-14_BOLD:0.0000010854)0/99:0.0000010854,(Tychius_meliloti_KR485720.1_NCBI:0.0000010854,Tychius_meliloti_NGNAX4731-14_BOLD:0.0000010854)0/100:0.0000010854)0/100:0.0000010854)0/100:0.0000010854,(Tychius_meliloti_CNGRD1038-12_BOLD:0.0000010854,Tychius_meliloti_KM844706.1_NCBI:0.0000010854)0/100:0.0000010854)0/100:0.0000010854,(Tychius_meliloti_MPGF1633-19_BOLD:0.0000010854,Tychius_meliloti_UMAAI220-22_BOLD:0.0000010854)0/100:0.0000010854)0/100:0.0000020211,(((((((((((Tychius_meliloti_BBCCA3788-12_BOLD:0.0000000000,Tychius_meliloti_NOCLP752-16_BOLD:0.0000000000):0.0000000000,Tychius_meliloti_GBMNF53942-22_BOLD:0.0000000000):0.0000000000,Tychius_meliloti_NOCLP753-16_BOLD:0.0000000000):0.0000000000,Tychius_meliloti_OM772976.1_NCBI:0.0000000000):0.0000000000,Tychius_meliloti_OM772977.1_NCBI:0.0000000000):0.0000000000,Tychius_meliloti_GBMNF53941-22_BOLD:0.0000000000):0.0000000000,Tychius_meliloti_OM772975.1_NCBI:0.0000000000):0.0000000000,Tychius_meliloti_MK892279.1_NCBI:0.0000000000):0.0000000000,Tychius_meliloti_GBMNF53943-22_BOLD:0.0000000000):0.0000000000,Tychius_meliloti_NOCLP758-16_BOLD:0.0000000000):0.0000010854,Tychius_meliloti_BBCCM419-10_BOLD:0.0000010854)0/100:0.0000010854)0/100:0.0000026310,Tychius_meliloti_MK891930.1_NCBI:0.0016159537)71.8/97:0.0015878278,Tychius_meliloti_AMRSG033-16_BOLD:0.0031674542)0/37:0.0000026403,(((((Tychius_meliloti_GBMNF53944-22_BOLD:0.0000000000,Tychius_meliloti_GCOL12589-16_BOLD:0.0000000000):0.0000000000,Tychius_meliloti_OM772979.1_NCBI:0.0000000000):0.0000000000,Tychius_meliloti_KU916569.1_NCBI:0.0000000000):0.0000000000,Tychius_meliloti_OM772978.1_NCBI:0.0000000000):0.0000010854,Tychius_meliloti_GBMNF53945-22_BOLD:0.0000010854)0/98:0.0000010854)0/37:0.0000025875,((((((Tychius_meliloti_FBCOB634-10_BOLD:0.0000010854,Tychius_meliloti_HQ954176.1_NCBI:0.0000010854)0/100:0.0000025097,(Tychius_meliloti_FBCOI848-12_BOLD:0.0000010854,Tychius_meliloti_KM452380.1_NCBI:0.0000010854)84.3/100:0.0029832248)0/85:0.0000022673,Tychius_meliloti_RRSSA4196-15_BOLD:0.0000010854)0/27:0.0027939122,Tychius_meliloti_KT706821.1_NCBI:0.0000010854)0/97:0.0000028259,(Tychius_meliloti_GBMNF53946-22_BOLD:0.0000010854,Tychius_meliloti_OM772980.1_NCBI:0.0000010854)0/100:0.0000010854)0/97:0.0000021472,(Tychius_meliloti_KM845340.1_NCBI:0.0000010854,Tychius_meliloti_SSWLA2506-13_BOLD:0.0000010854)73.6/100:0.0019568311)71.8/39:0.0016460001)71.8/97:0.0016009291,(Tychius_meliloti_BBCCM418-10_BOLD:0.0000010854,(Tychius_meliloti_GBCL49269-19_BOLD:0.0000010854,(Tychius_meliloti_KY364281.1_NCBI:0.0000010854,Tychius_meliloti_NOCLP760-16_BOLD:0.0051996275)0/37:0.0000022065)0/97:0.0000021202)96.1/97:0.0033419558)0/96:0.0000021432,((((Tychius_meliloti_KT707047.1_NCBI:0.0000010854,Tychius_meliloti_MG053565.1_NCBI:0.0000010854)0/31:0.0000010854,Tychius_meliloti_SMTPP3242-15_BOLD:0.0000010854)0/97:0.0000010854,Tychius_meliloti_UMAAI192-22_BOLD:0.0000010854)0/80:0.0000026613,Tychius_meliloti_RRMFD1684-15_BOLD:0.0000010854)0/98:0.0000020634)96.1/82:0.0016939233,(((((((Tychius_meliloti_BBCCN473-10_BOLD:0.0000000000,Tychius_meliloti_KC784152.1_NCBI:0.0000000000):0.0000000000,Tychius_meliloti_JF888108.1_NCBI:0.0000000000):0.0000000000,Tychius_meliloti_KU907723.1_NCBI:0.0000000000):0.0000000000,Tychius_meliloti_GCOL11821-16_BOLD:0.0000000000):0.0000000000,Tychius_meliloti_GBMNE48151-22_BOLD:0.0000000000):0.0000010854,Tychius_meliloti_ELPCG9276-17_BOLD:0.0000010854)0/100:0.0000010854,((((Tychius_meliloti_GBCOU2163-13_BOLD:0.0000010854,Tychius_meliloti_KM445751.1_NCBI:0.0000010854)0/100:0.0000010854,((Tychius_meliloti_KR486566.1_NCBI:0.0000010854,Tychius_meliloti_NGNAI130-13_BOLD:0.0000010854)0/99:0.0000010854,(Tychius_meliloti_KR486862.1_NCBI:0.0000010854,Tychius_meliloti_NGNAS1258-14_BOLD:0.0000010854)0/99:0.0000010854)0/99:0.0000010854)0/100:0.0000010854,(Tychius_meliloti_KR489269.1_NCBI:0.0000010854,Tychius_meliloti_NGNAA1782-13_BOLD:0.0000010854)0/100:0.0000010854)0/97:0.0000010854,(((((Tychius_meliloti_KR483157.1_NCBI:0.0000010854,Tychius_meliloti_NGNAI123-13_BOLD:0.0000010854)0/100:0.0000010854,(Tychius_meliloti_MG055242.1_NCBI:0.0000010854,Tychius_meliloti_SMTPR9037-16_BOLD:0.0000010854)0/75:0.0000010854)0/75:0.0000010854,(Tychius_meliloti_KR491111.1_NCBI:0.0000010854,Tychius_meliloti_NGNAG1375-13_BOLD:0.0000010854)0/96:0.0000010854)0/75:0.0000010854,(Tychius_meliloti_KR485638.1_NCBI:0.0000010854,Tychius_meliloti_NGNAX4734-14_BOLD:0.0000010854)0/99:0.0000010854)0/74:0.0000010854,(Tychius_meliloti_KR489451.1_NCBI:0.0000010854,Tychius_meliloti_NGNAI131-13_BOLD:0.0000010854)0/96:0.0000010854)0/97:0.0000010854)0/100:0.0000025104)0/100:0.0000026811)96.1/97:0.0016878533,Tychius_meliloti_CNCCA2726-12_BOLD:0.0000010854)0/81:0.0000022211,((((((Tychius_meliloti_BBCCN472-10_BOLD:0.0000000000,Tychius_meliloti_LFBC3937-18_BOLD:0.0000000000):0.0000000000,Tychius_meliloti_USCOC033-10_BOLD:0.0000000000):0.0000000000,Tychius_meliloti_JF888107.1_NCBI:0.0000000000):0.0000000000,Tychius_meliloti_USCOC045-10_BOLD:0.0000000000):0.0000000000,Tychius_meliloti_HQ582567.1_NCBI:0.0000000000):0.0000010854,Tychius_meliloti_HQ582558.1_NCBI:0.0000010854)0/81:0.0000010854)0/96:0.0000010854,(Tychius_meliloti_JBLRB1507-23_BOLD:0.0000010854,Tychius_meliloti_JBLRB1608-23_BOLD:0.0000010854)0/100:0.0000010854)0/97:0.0000010854,(((Tychius_meliloti_CNGRC067-12_BOLD:0.0000010854,Tychius_meliloti_KM842748.1_NCBI:0.0000010854)0/90:0.0000010854,Tychius_meliloti_KM842957.1_NCBI:0.0000010854)0/55:0.0000010854,Tychius_meliloti_CNGRC071-12_BOLD:0.0000010854)0/75:0.0000010854)0/75:0.0000010854,(Tychius_meliloti_CNGRC073-12_BOLD:0.0000010854,Tychius_meliloti_KM841795.1_NCBI:0.0000010854)0/97:0.0000010854)0/75:0.0000010854,(Tychius_meliloti_KR486332.1_NCBI:0.0000010854,Tychius_meliloti_NGNAX4737-14_BOLD:0.0000010854)0/97:0.0000010854)0/75:0.0000010854,(((Tychius_meliloti_CNGSC4246-15_BOLD:0.0000010854,Tychius_meliloti_MF639044.1_NCBI:0.0000010854)0/96:0.0000010854,(Tychius_meliloti_MG055641.1_NCBI:0.0000010854,Tychius_meliloti_SMTPR9035-16_BOLD:0.0000010854)0/62:0.0000028711)0/75:0.0000010854,(Tychius_meliloti_KR489719.1_NCBI:0.0000010854,Tychius_meliloti_NGNAD1359-13_BOLD:0.0000010854)0/97:0.0000010854)0/75:0.0000010854)0/75:0.0018700539,Tychius_meliloti_KM845708.1_NCBI:0.0000010854)0/2:0.0000025146,Tychius_meliloti_SSWLB6156-13_BOLD:0.0000010854)0/2:0.0000022985,(((Tychius_meliloti_CNGSD9247-15_BOLD:0.0000010854,Tychius_meliloti_MF641582.1_NCBI:0.0000010854)100/100:0.0039110188,Tychius_meliloti_PGURB285-16_BOLD:0.0000010854)0/100:0.0000023848,Tychius_meliloti_KM849400.1_NCBI:0.0000010854)30.9/74:0.0019044186)0/18:0.0000026425,Tychius_meliloti_SSWLB5821-13_BOLD:0.0000010854)0/38:0.0000023096,Tychius_meliloti_NGNAH1201-13_BOLD:0.0000010854)0/2:0.0000010854,Tychius_meliloti_KR485619.1_NCBI:0.0000010854)0/1:0.0000028513,Tychius_meliloti_KR491095.1_NCBI:0.0000010854)0/3:0.0000027660,Tychius_meliloti_NGNAH1203-13_BOLD:0.0000010854)0/1:0.0000012102,Tychius_meliloti_KR488734.1_NCBI:0.0000010854)0/3:0.0000027671,Tychius_meliloti_NGNAC2971-13_BOLD:0.0000010854)0/5:0.0000026906,Tychius_meliloti_BBCCA3787-12_BOLD:0.0000010854)0/97:0.0000028639,(((Tychius_meliloti_CNGRC068-12_BOLD:0.0000000000,Tychius_meliloti_KM843239.1_NCBI:0.0000000000):0.0000000000,Tychius_meliloti_KM841707.1_NCBI:0.0000000000):0.0000010854,Tychius_meliloti_CNGRC069-12_BOLD:0.0000010854)0/99:0.0000025138)100/100:0.3391408198)0/74:0.0000025087)95.7/71:0.0211430821)96.2/64:0.0535387151)100/64:0.0524287892,((((((Tychius_parallelus_DTNHM9147-23_BOLD:0.0000010854,Tychius_parallelus_DTNHM9243-23_BOLD:0.0000010854)0/93:0.0000020354,Tychius_parallelus_MK890953.1_NCBI:0.0028903694)0/96:0.0028031378,((((((((((((((Tychius_parallelus_FBCOA259-10_BOLD:0.0000000000,Tychius_parallelus_KU907152.1_NCBI:0.0000000000):0.0000000000,Tychius_parallelus_MK891006.1_NCBI:0.0000000000):0.0000000000,Tychius_parallelus_GCOL5011-16_BOLD:0.0000000000):0.0000000000,Tychius_parallelus_GCOL10627-16_BOLD:0.0000000000):0.0000000000,Tychius_parallelus_GCOL5045-16_BOLD:0.0000000000):0.0000000000,Tychius_parallelus_KU914197.1_NCBI:0.0000000000):0.0000000000,Tychius_parallelus_MK891110.1_NCBI:0.0000000000):0.0000000000,Tychius_parallelus_KU912640.1_NCBI:0.0000000000):0.0000000000,Tychius_parallelus_KU910879.1_NCBI:0.0000000000):0.0000000000,Tychius_parallelus_KM446083.1_NCBI:0.0000000000):0.0000000000,Tychius_parallelus_GCOL5056-16_BOLD:0.0000000000):0.0000010854,(((Tychius_parallelus_FBCOC392-10_BOLD:0.0000010854,(Tychius_parallelus_GCOL10620-16_BOLD:0.0000010854,Tychius_parallelus_KU916344.1_NCBI:0.0000010854)0/100:0.0013879270)0/60:0.0000025384,Tychius_parallelus_GBCOU7449-14_BOLD:0.0000010854)0/78:0.0000023253,Tychius_parallelus_GBCOU9201-15_BOLD:0.0000010854)0/3:0.0000010854)0/55:0.0000024886,Tychius_parallelus_GBCOU7448-14_BOLD:0.0000010854)0/78:0.0000020013,(((Tychius_parallelus_FBCOP239-13_BOLD:0.0000010854,Tychius_parallelus_KM448630.1_NCBI:0.0000010854)96.1/100:0.0032235341,(Tychius_parallelus_FBCOP879-13_BOLD:0.0000010854,Tychius_parallelus_KM452098.1_NCBI:0.0000010854)0/98:0.0000020986)41.6/85:0.0033637738,Tychius_parallelus_MK891827.1_NCBI:0.0081212113)71.8/100:0.0073321665)0/59:0.0000103388)100/100:0.3657169591,(((Tychius_pusillus_GBCOU3053-13_BOLD:0.0000027825,Tychius_tibialis_GBMUS1081-17_BOLD:0.0021464334)71.8/100:0.0032612108,Tychius_tibialis_LPRCI2780-22_BOLD:0.0049592310)91.8/94:0.0033623155,Tychius_tibialis_COANT768-22_BOLD:0.0000020549)96.1/100:0.2590043665)73.6/64:0.0778266296,(((((((((((((((((((((((Tychius_picirostris_AGMPF120-18_BOLD:0.0000000000,Tychius_picirostris_JF887879.1_NCBI:0.0000000000):0.0000000000,Tychius_picirostris_BBCCN216-10_BOLD:0.0000000000):0.0000000000,Tychius_picirostris_JF887831.1_NCBI:0.0000000000):0.0000000000,Tychius_picirostris_JF887824.1_NCBI:0.0000000000):0.0000000000,Tychius_picirostris_MG057304.1_NCBI:0.0000000000):0.0000000000,Tychius_picirostris_BBCCN166-10_BOLD:0.0000000000):0.0000000000,Tychius_picirostris_COLFE427-12_BOLD:0.0000000000):0.0000000000,Tychius_picirostris_KJ963992.1_NCBI:0.0000000000):0.0000000000,Tychius_picirostris_COLFC596-12_BOLD:0.0000000000):0.0000000000,Tychius_picirostris_DTNHM6453-23_BOLD:0.0000000000):0.0000000000,Tychius_picirostris_BARSM1020-17_BOLD:0.0000000000):0.0000000000,Tychius_picirostris_RRNGS1008-16_BOLD:0.0000000000):0.0000000000,Tychius_picirostris_KJ966475.1_NCBI:0.0000000000):0.0000000000,Tychius_picirostris_BBCCN159-10_BOLD:0.0000000000):0.0000010854,Tychius_picirostris_BARSB217-16_BOLD:0.0000010854)0/37:0.0000010854,Tychius_picirostris_RRNW1700-23_BOLD:0.0000010854)0/86:0.0000010854,((((((((((((((((((((((((((((((((((Tychius_picirostris_CNTIC5227-15_BOLD:0.0000000000,Tychius_picirostris_SMTPI3372-14_BOLD:0.0000000000):0.0000000000,Tychius_picirostris_MF633820.1_NCBI:0.0000000000):0.0000010854,((Tychius_picirostris_ELPCG2161-17_BOLD:0.0000000000,Tychius_picirostris_SMTPP3771-15_BOLD:0.0000000000):0.0000010854,((((Tychius_picirostris_ELPCG3739-17_BOLD:0.0000010854,(((Tychius_picirostris_ELPCG3844-17_BOLD:0.0000010854,((Tychius_picirostris_KM842307.1_NCBI:0.0000010854,Tychius_picirostris_SSWLB6158-13_BOLD:0.0000010854)0/100:0.0000028607,Tychius_picirostris_ROUGE2161-17_BOLD:0.0000010854)0/76:0.0000010944)0/74:0.0000015194,((((Tychius_picirostris_GMOAG421-15_BOLD:0.0000000000,Tychius_picirostris_SMTPM1521-15_BOLD:0.0000000000):0.0000000000,Tychius_picirostris_MG062439.1_NCBI:0.0000000000):0.0000000000,Tychius_picirostris_MG056037.1_NCBI:0.0000000000):0.0000000000,Tychius_picirostris_SMTPI5172-14_BOLD:0.0000000000):0.0000010854)0/74:0.0000010243,Tychius_picirostris_MH118724.1_NCBI:0.0000010854)0/57:0.0000026206)0/46:0.0000011107,Tychius_picirostris_MG062068.1_NCBI:0.0000010854)0/26:0.0000012990,Tychius_picirostris_MG054452.1_NCBI:0.0000010854)0/32:0.0000026206,Tychius_picirostris_KR480449.1_NCBI:0.0000010854)0/66:0.0000010854)0/74:0.0000011437)0/74:0.0000026206,Tychius_picirostris_GBCL54051-19_BOLD:0.0000010854)0/74:0.0000010697,Tychius_picirostris_MF635283.1_NCBI:0.0000010854)0/59:0.0000028338,Tychius_picirostris_SMTPR388-16_BOLD:0.0000010854)0/74:0.0000026206,Tychius_picirostris_MG054101.1_NCBI:0.0000010854)0/59:0.0000010854,Tychius_picirostris_MG054681.1_NCBI:0.0000010854)0/74:0.0000026206,Tychius_picirostris_SMTPI5185-14_BOLD:0.0000010854)0/75:0.0000010854,Tychius_picirostris_MBIOF1410-13_BOLD:0.0000010854)0/74:0.0000026206,((Tychius_picirostris_KR489684.1_NCBI:0.0000000000,Tychius_picirostris_SMTPJ2387-14_BOLD:0.0000000000):0.0000000000,Tychius_picirostris_SMTPM3173-15_BOLD:0.0000000000):0.0000010854)0/40:0.0000010854,Tychius_picirostris_MG059498.1_NCBI:0.0000010854)0/74:0.0000026206,Tychius_picirostris_SMTPP3770-15_BOLD:0.0000010854)0/60:0.0000010854,Tychius_picirostris_RBINA1041-13_BOLD:0.0000010854)0/75:0.0000025981,Tychius_picirostris_CNTIC5238-15_BOLD:0.0000010854)0/45:0.0000026206,Tychius_picirostris_SMTPR2896-16_BOLD:0.0000010854)0/58:0.0000025981,Tychius_picirostris_KR487242.1_NCBI:0.0000010854)0/75:0.0000026191,Tychius_picirostris_RRSSC1263-15_BOLD:0.0000010854)0/62:0.0000026173,Tychius_picirostris_SMTPP1649-15_BOLD:0.0000010854)0/39:0.0000026206,Tychius_picirostris_MG059912.1_NCBI:0.0000010854)0/75:0.0000026199,Tychius_picirostris_KR484115.1_NCBI:0.0000010854)0/81:0.0000026180,((((Tychius_picirostris_CNTND2269-14_BOLD:0.0000000000,Tychius_picirostris_KR487733.1_NCBI:0.0000000000):0.0000000000,Tychius_picirostris_SMTPI5173-14_BOLD:0.0000000000):0.0000000000,Tychius_picirostris_SMTPR2443-16_BOLD:0.0000000000):0.0000000000,Tychius_picirostris_MG056265.1_NCBI:0.0000000000):0.0000010854)0/64:0.0000026184,Tychius_picirostris_KR129018.1_NCBI:0.0000010854)0/57:0.0000010854,Tychius_picirostris_SMTPD4758-13_BOLD:0.0000010854)0/35:0.0000026206,Tychius_picirostris_KR489839.1_NCBI:0.0000010854)0/74:0.0000010854,Tychius_picirostris_KR481925.1_NCBI:0.0000010854)0/74:0.0000025981,Tychius_picirostris_KR488665.1_NCBI:0.0000010854)0/57:0.0000029613,Tychius_picirostris_MBIOD1067-13_BOLD:0.0000010854)0/81:0.0000020930,Tychius_picirostris_CRHIH484-16_BOLD:0.0000010854)0/16:0.0000021557,Tychius_picirostris_MG062400.1_NCBI:0.0000010854)0/54:0.0000024660,Tychius_picirostris_MG062490.1_NCBI:0.0000010854)0/100:0.0016551510,(Tychius_picirostris_KR487168.1_NCBI:0.0000010854,Tychius_picirostris_SMTPJ2424-14_BOLD:0.0000010854)0/96:0.0000010854)0/100:0.0000010854,(Tychius_picirostris_MG477002.1_NCBI:0.0000010854,Tychius_picirostris_SSWLB5254-13_BOLD:0.0000010854)0/100:0.0000010854)0/100:0.0000010854,(Tychius_picirostris_ROUGE1594-17_BOLD:0.0000010854,Tychius_picirostris_ROUGE1595-17_BOLD:0.0000010854)0/38:0.0000010854)0/100:0.0000010854)0/99:0.0000024006,Tychius_picirostris_RRNW5455-23_BOLD:0.0015958483)96.1/100:0.0019757186,(((Tychius_picirostris_BBCCN517-10_BOLD:0.0000021858,(((Tychius_picirostris_GBMNF53947-22_BOLD:0.0000010854,Tychius_picirostris_MK347664.1_NCBI:0.0000010854)0/100:0.0000025034,Tychius_picirostris_NOCLP754-16_BOLD:0.0000010854)0/83:0.0014480073,Tychius_picirostris_KM845014.1_NCBI:0.0000010854)0/10:0.0000023379)0/81:0.0000022166,((Tychius_picirostris_COLFC129-12_BOLD:0.0000000000,Tychius_picirostris_NOCLP755-16_BOLD:0.0000000000):0.0000000000,Tychius_picirostris_NOCLP756-16_BOLD:0.0000000000):0.0000010854)0/2:0.0000025129,(((Tychius_picirostris_COLFC130-12_BOLD:0.0000010854,Tychius_picirostris_KJ964801.1_NCBI:0.0000010854)0/100:0.0000010854,((Tychius_picirostris_EURAP102-21_BOLD:0.0015798363,((Tychius_picirostris_GCOL6739-16_BOLD:0.0000000000,Tychius_picirostris_MK892054.1_NCBI:0.0000000000):0.0000010854,Tychius_picirostris_KU914336.1_NCBI:0.0000010854)0/100:0.0000024140)96.1/100:0.0046157966,(Tychius_picirostris_GMRSW1737-15_BOLD:0.0000010854,Tychius_picirostris_MK891781.1_NCBI:0.0000024929)75.7/100:0.0014157723)96.1/97:0.0015045984)0/22:0.0000010854,Tychius_picirostris_KJ967355.1_NCBI:0.0000010854)0/10:0.0000010854)96.1/83:0.0010974789)96.1/97:0.0069268610,((Tychius_picirostris_CNTIC5346-15_BOLD:0.0000010854,(Tychius_picirostris_GBCL54052-19_BOLD:0.0000010854,(((Tychius_picirostris_GBCOC858-12_BOLD:0.0000010854,Tychius_picirostris_KM449975.1_NCBI:0.0000010854)0/100:0.0000010854,((Tychius_picirostris_GCOL13080-16_BOLD:0.0000000000,Tychius_picirostris_MK891127.1_NCBI:0.0000000000):0.0000010854,Tychius_picirostris_KU918902.1_NCBI:0.0000010854)0/86:0.0000025802)0/100:0.0015429009,Tychius_picirostris_MH169705.1_NCBI:0.0000010854)0/45:0.0000025321)0/77:0.0000023651)0/54:0.0000017826,Tychius_picirostris_MF633665.1_NCBI:0.0000010854)0/82:0.0000022523)0/57:0.0000027483,((Tychius_picirostris_EURAP230-23_BOLD:0.0000010854,Tychius_picirostris_GBCOU4610-14_BOLD:0.0000010854)0/37:0.0000010854,(((((((((((Tychius_picirostris_FBCOF317-12_BOLD:0.0000000000,Tychius_picirostris_KU918243.1_NCBI:0.0000000000):0.0000000000,Tychius_picirostris_KU910389.1_NCBI:0.0000000000):0.0000000000,Tychius_picirostris_MK892300.1_NCBI:0.0000000000):0.0000000000,Tychius_picirostris_KU919119.1_NCBI:0.0000000000):0.0000000000,Tychius_picirostris_MK891199.1_NCBI:0.0000000000):0.0000000000,Tychius_picirostris_GCOL1968-16_BOLD:0.0000000000):0.0000000000,Tychius_picirostris_GCOL2111-16_BOLD:0.0000000000):0.0000000000,Tychius_picirostris_GCOL13081-16_BOLD:0.0000000000):0.0000000000,Tychius_picirostris_KM445182.1_NCBI:0.0000000000):0.0000000000,Tychius_picirostris_KU910811.1_NCBI:0.0000000000):0.0000000000,Tychius_picirostris_GCOL1937-16_BOLD:0.0000000000):0.0000010854)0/100:0.0000020586)0/57:0.0000024271,(Tychius_picirostris_GCOL10611-16_BOLD:0.0000010854,Tychius_picirostris_KU913451.1_NCBI:0.0000010854)84.3/100:0.0015523334)71.8/97:0.0032011066,(Tychius_picirostris_COLFF448-13_BOLD:0.0000010854,Tychius_picirostris_KJ965981.1_NCBI:0.0000010854)0/71:0.0000024744)100/100:0.3266573762)61.6/64:0.0138558187,((((((((((Tychius_pumilus_FBCOB601-10_BOLD:0.0000000000,Tychius_pumilus_KU913411.1_NCBI:0.0000000000):0.0000000000,Tychius_pumilus_HQ954157.1_NCBI:0.0000000000):0.0000000000,Tychius_pumilus_HQ954156.1_NCBI:0.0000000000):0.0000000000,Tychius_pumilus_GCOL11444-16_BOLD:0.0000000000):0.0000010854,Tychius_pumilus_FBCOB602-10_BOLD:0.0000010854)0/99:0.0000010854,(Tychius_pumilus_FBCOQ083-13_BOLD:0.0000010854,Tychius_pumilus_KM443793.1_NCBI:0.0000010854)0/100:0.0000022415)0/100:0.0000024652,Tychius_pumilus_MK891734.1_NCBI:0.0014400503)71.8/100:0.0014736648,(Tychius_pumilus_GCOL11437-16_BOLD:0.0000010854,Tychius_pumilus_KU907636.1_NCBI:0.0000010854)0/96:0.0000025052)100/100:0.2199670550,Tychius_sharpi_MK891931.1_NCBI:0.2781299590)100/95:0.0808986783,((Tychius_striatulus_GBMNE47861-22_BOLD:0.0000010854,Tychius_striatulus_KC783881.1_NCBI:0.0000010854)71.8/100:0.0206682955,(Tychius_striatulus_GBMNF53949-22_BOLD:0.0000010854,Tychius_striatulus_MW520701.1_NCBI:0.0000010854)0/100:0.0000022149)100/100:0.2682329127)100/97:0.0581894593)71.8/64:0.0263962841)71.8/97:0.0169208969,((Tychius_conspersus_OQ581864.1_NCBI:0.2292829054,((Tychius_tectus_YDBB1471-21_BOLD:0.0000010854,Tychius_tectus_YGEN701-22_BOLD:0.0000010854)0/100:0.0000033879,Tychius_tectus_YGEN702-22_BOLD:0.0016896167)100/100:0.2807839296)91.8/100:0.0880486700,((Tychius_cuprifer_GBMNF53933-22_BOLD:0.0000010854,Tychius_cuprifer_MK347655.1_NCBI:0.0000010854)0/100:0.0000010854,(Tychius_cuprifer_GBMNF53934-22_BOLD:0.0000010854,Tychius_cuprifer_MK347686.1_NCBI:0.0000010854)0/64:0.0000010854)100/100:0.4343887190)65.5/94:0.0333020498)73.6/75:0.0104843066)100/100:0.1818620583)63.8/100:0.1226069326,Sibinia_simplex_CNCCA2696-12_BOLD:0.6637489003)95.7/100:0.2526971314);
