# Supplementary material for: Morphological characters of the immature stages of Tychius (Apeltarius) amplicollis Aubé, 1850 (Coleoptera, Curculionidae, Curculioninae, Tychiini), supported by molecular and biological data, suggest that Apeltarius Desbrochers des Loges, 1873 is a new synonym of Tychius Germar, 1817
Source: Zookeys. 2026 Mar 10;1272:265–84. doi: 10.3897/zookeys.1272.183226 (PMC12997044; doi:10.3897/zookeys.1272.183226)
Supplement: Supplementary material 5 — Phylogenetic tree resulting from IQ-TREE analysis of the species-level dataset [file zookeys-1272-265_article-183226__-s005.treefile]

(Notolomus_cf.basalis:0.0030886303,Notolomus_sp.:0.0026385575,(((Sibinia_albosquamosa:0.6464761892,Sibinia_beckeri:0.4195855515)100/100:0.4129255341,((Sibinia_pellucens:0.3814904775,Sibinia_viscariae:0.0827588654)50.6/88:0.0436641230,(((Sibinia_primita:0.2298203639,Sibinia_variata:0.2811367358)100/96:0.1247968869,Sibinia_unicolor:0.3638557375)86.6/26:0.1450869785,Sibinia_sericea:0.1705838189)74.9/28:0.0204365179)100/100:0.4976843887)100/100:0.6064720164,(((((((Tychius_amplicollis.JHAR08695.1:0.0108102694,Tychius_amplicollis.JHAR08695.2:0.0063092569)100/100:0.4092005156,Tychius_quinquepunctatus:0.3179997181)100/100:0.2838010458,(Tychius_conspersus:0.3752919445,Tychius_tectus:0.5094837942)74.9/98:0.0959652106)46.7/89:0.0395569258,(Tychius_crassior:0.5055437229,Tychius_rufipennis:0.5393388435)96.3/74:0.2078794855)0/31:0.0000025651,Tychius_cuprifer:0.7421582617)81.5/61:0.0257327757,((((((((Tychius_atlanticus:0.0333871774,Tychius_colonnellii:0.0393185752)85/98:0.0235635938,Tychius_filirostris:0.0528206675)96.7/100:0.3177873572,(Tychius_kulzeri:0.2850806440,Tychius_squamulatus:0.2353908427)100/100:0.3185699881)100/99:0.0996198998,Tychius_elongatulus:0.5533323627)100/96:0.1338175411,Tychius_meliloti:0.5519027794)61/64:0.0211360403,((((Tychius_bicolor:0.6589709979,Tychius_medicaginis:0.5184494209)96.7/74:0.0702025554,Tychius_capucinus:0.5681086953)75.5/44:0.0267700045,(Tychius_breviusculus:0.3239791464,Tychius_polylineatus:0.5941722869)74.9/83:0.0638648548)75.5/43:0.0524240928,(Tychius_junceus:0.5724157510,Tychius_stephensi:0.5921338783)71.2/56:0.0750143040)100/60:0.0969250558)75.5/77:0.0611040152,Tychius_pumilus:0.6035776632)63.3/79:0.0361729207,((Tychius_aureolus:0.4142317639,Tychius_schneideri:0.2891882216)100/89:0.1670831519,((Tychius_parallelus:0.6283205087,(Tychius_pusillus:0.0072263648,Tychius_tibialis:0.0000029240)96.7/100:0.4668409197)71.5/77:0.1099360217,Tychius_picirostris:0.6039619567)48.1/62:0.0315858221)75.5/69:0.0249665897)100/74:0.0573930792)75.5/91:0.0354683898,Tychius_striatulus:0.5050322605)100/100:0.2814334994)100/100:0.5641682956);
